# Supplementary material for: Comprehensive transcriptional analysis of pig facial skin development
Source: PeerJ. 2023 Aug 28;11:e15955. doi: 10.7717/peerj.15955 (PMC10470455; doi:10.7717/peerj.15955)
Supplement: Supplemental Information 10 [file peerj-11-15955-s010.xls]

Gene ID	Gene Symbol	Type
100034246	'PIK3R6'	mRNA
100037269	'SLC27A1'	mRNA
100037270	'DESI2'	mRNA
100037271	'ENPP1'	mRNA
100037272	'EPAS1'	mRNA
100037273	'MEF2A'	mRNA
100037274	'TAF4B'	mRNA
100037275	'SPARCL1'	mRNA
100037276	'ITGB6'	mRNA
100037284	'ITGB8'	mRNA
100037285	'NREP'	mRNA
100037286	'ARNTL'	mRNA
100037287	'DDO'	mRNA
100037288	'SLA-3'	mRNA
100037289	'IRF7'	mRNA
100037290	'MAVS'	mRNA
100037291	'DYNC1H1'	mRNA
100037292	'ACKR4'	mRNA
100037293	'SLA-1'	mRNA
100037294	'IL6ST'	mRNA
100037295	'KDM5C'	mRNA
100037296	'TLR7'	mRNA
100037298	'SLC7A2'	mRNA
100037299	'P4HA1'	mRNA
100037300	'XIAP'	mRNA
100037301	'DNMT3A'	mRNA
100037302	'SEPHS2'	mRNA
100037303	'SGMS1'	mRNA
100037304	'CPE'	mRNA
100037305	'BIN1'	mRNA
100037306	'TNFRSF1B'	mRNA
100037307	'DAB1'	mRNA
100037920	'MT1D'	mRNA
100037921	'SLA-DQB1'	mRNA
100037932	'IL26'	mRNA
100037933	'IL17F'	mRNA
100037935	'CD207'	mRNA
100037936	'CAPN7'	mRNA
100037937	'TLR3'	mRNA
100037938	'CD14'	mRNA
100037939	'APOBEC3B'	mRNA
100037941	'PDE4B'	mRNA
100037942	'FCER2'	mRNA
100037943	'RETNLB'	mRNA
100037944	'CHI3L2'	mRNA
100037946	'KCND3'	mRNA
100037947	'KCNA4'	mRNA
100037948	'KCNIP2'	mRNA
100037949	'UIMC1'	mRNA
100037951	'C9'	mRNA
100037952	'C6'	mRNA
100037954	'C8B'	mRNA
100037955	'C8G'	mRNA
100037957	'CAPZA1'	mRNA
100037958	'CAPZA2'	mRNA
100037960	'MFSD6'	mRNA
100037961	'CTSB'	mRNA
100037962	'TRPC5'	mRNA
100037963	'SELENON'	mRNA
100037964	'SELENOP'	mRNA
100037965	'MSRB1'	mRNA
100037966	'SOCS2'	mRNA
100037967	'PDE4D'	mRNA
100037969	'PDE7B'	mRNA
100037970	'PDE4C'	mRNA
100037972	'SLC7A7'	mRNA
100037973	'SLC7A9'	mRNA
100037974	'CRTAC1'	mRNA
100037976	'TNFSF11'	mRNA
100037978	'C2H19orf70'	mRNA
100037979	'ATP5J2'	mRNA
100037981	'PET100'	mRNA
100037982	'TOMM7'	mRNA
100037984	'HIGD2A'	mRNA
100037985	'NDUFC1'	mRNA
100037986	'MCEE'	mRNA
100037987	'SLIRP'	mRNA
100037988	'ATP5G2'	mRNA
100037989	'COX6C'	mRNA
100037990	'COX7C'	mRNA
100037991	'NDUFV2'	mRNA
100037992	'PSMB7'	mRNA
100037993	'RPL10A'	mRNA
100037994	'RPL14'	mRNA
100037995	'RPL27'	mRNA
100037996	'RPS21'	mRNA
100037997	'RPS26'	mRNA
100037998	'TMSB10'	mRNA
100037999	'TPM1'	mRNA
100038000	'COX7A2'	mRNA
100038002	'ATPIF1'	mRNA
100038003	'KLF7'	mRNA
100038004	'EGR2'	mRNA
100038005	'KLF5'	mRNA
100038006	'RCHY1'	mRNA
100038007	'PCD1B'	mRNA
100038008	'CD1E'	mRNA
100038009	'SELENOF'	mRNA
100038010	'CCL11'	mRNA
100038011	'CD72'	mRNA
100038012	'NECTIN2'	mRNA
100038014	'RPIA'	mRNA
100038015	'LPAR2'	mRNA
100038017	'LPAR4'	mRNA
100038019	'TGFBR2'	mRNA
100038020	'CSTB'	mRNA
100038022	'COX6B'	mRNA
100038023	'RPS6'	mRNA
100038024	'IL19'	mRNA
100038025	'CLEC7A'	mRNA
100038026	'TNFSF13B'	mRNA
100038028	'NR6A1'	mRNA
100038029	'RPL4'	mRNA
100038030	'EIF4E'	mRNA
100038031	'COX8H'	mRNA
100038033	'LGALS3'	mRNA
100038328	'LOC100038328'	mRNA
100038329	'LOC100038329'	mRNA
100038330	'SNRPE'	mRNA
100048931	'HSPH1'	mRNA
100048932	'BTG2'	mRNA
100048933	'ZFAND5'	mRNA
100048934	'WEE2'	mRNA
100048942	'ADSS'	mRNA
100048943	'ADSSL1'	mRNA
100048944	'CPEB1'	mRNA
100048945	'MAEL'	mRNA
100048946	'RNASEL'	mRNA
100048948	'ADAM3A'	mRNA
100048951	'SLC15A2'	mRNA
100048952	'PON1'	mRNA
100048953	'CDH1'	mRNA
100048954	'SDHD'	mRNA
100048955	'C5AR1'	mRNA
100048956	'FBN2'	mRNA
100048957	'BTG3'	mRNA
100048958	'GNA14'	mRNA
100048959	'GJC1'	mRNA
100048960	'NAGS'	mRNA
100048961	'TNMD'	mRNA
100048962	'KCNA1'	mRNA
100048964	'YWHAQ'	mRNA
100048965	'PGRMC2'	mRNA
100048996	'CYB561'	mRNA
100049648	'TP23'	mRNA
100049650	'MYO1D'	mRNA
100049656	'CNN3'	mRNA
100049657	'GNAS'	mRNA
100049658	'RBM39'	mRNA
100049661	'ADAMTS20'	mRNA
100049662	'BRCA1'	mRNA
100049663	'EDN3'	mRNA
100049664	'KRT1'	mRNA
100049665	'KRT2'	mRNA
100049667	'SOX18'	mRNA
100049668	'TFAP2A'	mRNA
100049669	'GPNMB'	mRNA
100049670	'AP3B1'	mRNA
100049671	'BLOC1S3'	mRNA
100049672	'HPS1'	mRNA
100049673	'HPS3'	mRNA
100049674	'HPS4'	mRNA
100049675	'HPS6'	mRNA
100049676	'LYST'	mRNA
100049677	'BLOC1S5'	mRNA
100049678	'BLOC1S6'	mRNA
100049679	'RABGGTA'	mRNA
100049680	'MLPH'	mRNA
100049681	'OSTM1'	mRNA
100049682	'MGRN1'	mRNA
100049684	'ATP7B'	mRNA
100049685	'ERCC2'	mRNA
100049687	'LOC100049687'	mRNA
100049688	'TNFRSF11B'	mRNA
100049689	'CRYZL1'	mRNA
100049690	'PNPLA3'	mRNA
100049692	'SRGN'	mRNA
100049693	'SPTAN1'	mRNA
100049694	'BIRC6'	mRNA
100049695	'RPLP0'	mRNA
100049696	'TNNI3'	mRNA
100049697	'DTNBP1'	mRNA
100049698	'SNCAIP'	mRNA
100049699	'SFXN1'	mRNA
100049700	'AP3D1'	mRNA
100049701	'HPS5'	mRNA
100049702	'VPS33A'	mRNA
100049703	'BCL2'	mRNA
100049704	'PNPLA2'	mRNA
100101470	'ATRN'	mRNA
100101471	'IKBKB'	mRNA
100101472	'AMPD1'	mRNA
100101473	'BTG1'	mRNA
100101474	'ASB6'	mRNA
100101475	'MMP12'	mRNA
100101476	'ADM5'	mRNA
100101477	'EMP1'	mRNA
100101550	'MYOT'	mRNA
100101551	'COL6A3'	mRNA
100101552	'COL6A2'	mRNA
100101921	'SLC9A2'	mRNA
100101922	'ATM'	mRNA
100101923	'IGFBP6'	mRNA
100101924	'EIF4E2'	mRNA
100101925	'PPP2R5A'	mRNA
100101926	'EIF4A3'	mRNA
100101927	'IFIH1'	mRNA
100101928	'EIF4A2'	mRNA
100101929	'EIF4A1'	mRNA
100113360	'LPAR3'	mRNA
100113399	'SL44-1'	mRNA
100113409	'SQLE'	mRNA
100113410	'CYP39A1'	mRNA
100113422	'ACOX1'	mRNA
100113423	'ALG2'	mRNA
100113424	'BPIFB2'	mRNA
100113425	'BMP4'	mRNA
100113427	'BPIFB3'	mRNA
100113428	'BPIFB5'	mRNA
100113429	'BPIFB4'	mRNA
100113467	'CDK5R1'	mRNA
100113469	'CYP4V2'	mRNA
100113470	'CYP4F2'	mRNA
100124374	'CYP26A1'	mRNA
100124375	'CYP2R1'	mRNA
100124376	'SKIV2L'	mRNA
100124377	'SLC44A4'	mRNA
100124378	'MOCS3'	mRNA
100124379	'DPM1'	mRNA
100124380	'ZBTB12'	mRNA
100124381	'NEU1'	mRNA
100124382	'EHMT2'	mRNA
100124383	'CFB'	mRNA
100124384	'NELFE'	mRNA
100124385	'DXO'	mRNA
100124386	'NIFK'	mRNA
100124407	'CALCB'	mRNA
100124408	'CYP20A1'	mRNA
100124526	'CD1D'	mRNA
100124654	'CXCR2'	mRNA
100125343	'SNCG'	mRNA
100125345	'STC1'	mRNA
100125346	'BCL10'	mRNA
100125349	'SIRT4'	mRNA
100125375	'CAV2'	mRNA
100125376	'TES'	mRNA
100125380	'ST7'	mRNA
100125538	'MYH1'	mRNA
100125540	'SYK'	mRNA
100125542	'LOC100125542'	mRNA
100125545	'LOC100125545'	mRNA
100125551	'SLC2A8'	mRNA
100125552	'SLC2A11'	mRNA
100125555	'LY96'	mRNA
100125826	'LNPEP'	mRNA
100125828	'TBK1'	mRNA
100125829	'MUC13'	mRNA
100125830	'KCNAB1'	mRNA
100125838	'NOD2'	mRNA
100125839	'RAE1'	mRNA
100125953	'TOR1A'	mRNA
100125954	'COPS6'	mRNA
100125955	'COPS5'	mRNA
100125956	'COPS2'	mRNA
100125957	'ACLY'	mRNA
100125959	'MDM2'	mRNA
100125960	'COPS4'	mRNA
100125961	'SEC62'	mRNA
100125962	'LAG3'	mRNA
100125963	'SELPLG'	mRNA
100125964	'SIRT2'	mRNA
100125965	'SIRT7'	mRNA
100125966	'SIRT5'	mRNA
100125967	'LDLRAP1'	mRNA
100125968	'UBB'	mRNA
100125969	'IFNE'	mRNA
100125970	'GKN2'	mRNA
100125971	'SIRT3'	mRNA
100125972	'SERPINC1'	mRNA
100125973	'RBM38'	mRNA
100125974	'SPO11'	mRNA
100125975	'KLHDC3'	mRNA
100126163	'CDH13'	mRNA
100126164	'ANGPTL2'	mRNA
100126165	'ANGPTL1'	mRNA
100126201	'TUSC5'	mRNA
100126233	'ANGPTL6'	mRNA
100126235	'AQP3'	mRNA
100126236	'STC2'	mRNA
100126237	'CTCFL'	mRNA
100126238	'BCAS1'	mRNA
100126239	'PHACTR3'	mRNA
100126274	'SIRT6'	mRNA
100126275	'SLC5A11'	mRNA
100126276	'WNT10B'	mRNA
100126277	'AQP4'	mRNA
100126278	'AQP5'	mRNA
100126279	'CERS6'	mRNA
100126280	'CD302'	mRNA
100126281	'CYP3A46'	mRNA
100126282	'CYP27A1'	mRNA
100126283	'AQP7'	mRNA
100126284	'PTGIS'	mRNA
100126285	'FFAR2'	mRNA
100126286	'KRT18'	mRNA
100126288	'PEX6'	mRNA
100126289	'PTCRA'	mRNA
100126290	'CNPY3'	mRNA
100126291	'MEA1'	mRNA
100126292	'CSTF1'	mRNA
100126293	'CASS4'	mRNA
100126294	'RTFDC1'	mRNA
100126835	'APLP2'	mRNA
100126844	'GATM'	mRNA
100126845	'TRPV4'	mRNA
100126851	'SERPINB9'	mRNA
100126852	'GSK3B'	mRNA
100126859	'LMNA'	mRNA
100126861	'AKT1'	mRNA
100126864	'IFNGR2'	mRNA
100127131	'LOC100127131'	mRNA
100127133	'FGFR4'	mRNA
100127134	'IL1RL1'	mRNA
100127136	'RDH10'	mRNA
100127138	'F11R'	mRNA
100127139	'SUMO1'	mRNA
100127143	'PDE7A'	mRNA
100127144	'PDE9A'	mRNA
100127145	'MUC2'	mRNA
100127147	'SELL'	mRNA
100127148	'CBLN1'	mRNA
100127149	'CBLN3'	mRNA
100127150	'TKT'	mRNA
100127151	'AQP11'	mRNA
100127153	'AQP9'	mRNA
100127154	'LMO3'	mRNA
100127155	'LMO4'	mRNA
100127157	'KDM1A'	mRNA
100127158	'RPS6KB1'	mRNA
100127159	'SLC16A1'	mRNA
100127160	'CIDEB'	mRNA
100127161	'CIDEC'	mRNA
100127162	'TNFSF13'	mRNA
100127163	'TNFSF12'	mRNA
100127164	'PTGER2'	mRNA
100127165	'FTO'	mRNA
100127166	'IRAK4'	mRNA
100127167	'CERS4'	mRNA
100127169	'SNCB'	mRNA
100127170	'HNRNPAB'	mRNA
100127171	'CIDEA'	mRNA
100127351	'CRAT'	mRNA
100127352	'FOXP2'	mRNA
100127354	'CLN3'	mRNA
100127355	'IKBKG'	mRNA
100127356	'LMO1'	mRNA
100127357	'NDP'	mRNA
100127358	'IFITM1'	mRNA
100127359	'MTOR'	mRNA
100127440	'TAS1R3'	mRNA
100127449	'ABCC9'	mRNA
100127456	'KIR2DL1'	mRNA
100127461	'POU5F1'	mRNA
100127466	'SMNDC1'	mRNA
100127468	'CRH'	mRNA
100127469	'BDKRB1'	mRNA
100127478	'AKT2'	mRNA
100127479	'CALB2'	mRNA
100127483	'BMPR2'	mRNA
100127484	'MOS'	mRNA
100127486	'CLDN7'	mRNA
100127488	'S100A8'	mRNA
100127489	'S100A9'	mRNA
100134828	'FBP2'	mRNA
100134857	'NCF1'	mRNA
100134950	'PNISR'	mRNA
100134954	'MUC20'	mRNA
100134955	'FAM213B'	mRNA
100134956	'UNC45B'	mRNA
100134957	'ECI2'	mRNA
100134958	'CAPZB'	mRNA
100134959	'G6PC'	mRNA
100134961	'CHORDC1'	mRNA
100134962	'PHYH'	mRNA
100134963	'ATP5E'	mRNA
100134965	'KCNG1'	mRNA
100134967	'PPP2R5D'	mRNA
100134968	'SYCP2'	mRNA
100134969	'NFATC2'	mRNA
100134970	'BICRAL'	mRNA
100134977	'ITGB5'	mRNA
100134978	'XIRP1'	mRNA
100134983	'TUBB1'	mRNA
100134984	'PRELID3B'	mRNA
100134985	'NELFCD'	mRNA
100134987	'GCNT7'	mRNA
100134988	'FAM209B'	mRNA
100134989	'FAM210B'	mRNA
100135029	'SLA-5'	mRNA
100135031	'SLA-2'	mRNA
100135036	'SLA-8'	mRNA
100135037	'SLA-6'	mRNA
100135040	'SLA-DRA'	mRNA
100135049	'SLA-DOB'	mRNA
100135050	'SLA-DMB'	mRNA
100135051	'TUBA1A'	mRNA
100135658	'NCOA2'	mRNA
100135659	'NCOA3'	mRNA
100135660	'NOD1'	mRNA
100135661	'SCD5'	mRNA
100135662	'CHUK'	mRNA
100135663	'MAP3K7'	mRNA
100135664	'SPAG1'	mRNA
100135665	'RELA'	mRNA
100135667	'NLRC5'	mRNA
100135668	'CCNB2'	mRNA
100135669	'NLRC3'	mRNA
100135670	'AIMP1'	mRNA
100135671	'RPL5'	mRNA
100135672	'EFNB3'	mRNA
100135673	'EFNB2'	mRNA
100135674	'SGCB'	mRNA
100135675	'SPCS1'	mRNA
100135676	'FFAR1'	mRNA
100135677	'DEGS1'	mRNA
100135678	'PDE6C'	mRNA
100135681	'CXCL9'	mRNA
100136900	'KEAP1'	mRNA
100136901	'ATP9A'	mRNA
100136902	'SALL4'	mRNA
100136903	'TSHZ2'	mRNA
100137083	'PRRC2A'	mRNA
100137084	'LIMA1'	mRNA
100137085	'IL5RA'	mRNA
100141304	'BLM'	mRNA
100141305	'RAD54L'	mRNA
100141306	'PYGL'	mRNA
100141307	'BRD2'	mRNA
100141308	'RAD52'	mRNA
100141309	'RAD51'	mRNA
100141310	'PBK'	mRNA
100141311	'H2AFZ'	mRNA
100141312	'BSG'	mRNA
100141313	'NMB'	mRNA
100141314	'RARRES2'	mRNA
100141398	'CUL7'	mRNA
100141400	'ATG4D'	mRNA
100141401	'S1PR5'	mRNA
100141402	'CDC37'	mRNA
100141403	'ICAM3'	mRNA
100141405	'CTSZ'	mRNA
100141406	'RPL7L1'	mRNA
100141407	'RRP36'	mRNA
100141408	'CBLN4'	mRNA
100141410	'ZNF217'	mRNA
100141411	'ADNP'	mRNA
100141414	'OLF42-3'	mRNA
100141415	'ZFP57'	mRNA
100141417	'GABBR1'	mRNA
100141418	'RNF39'	mRNA
100141419	'NCR1'	mRNA
100141422	'BCAS4'	mRNA
100141423	'PPP1R11'	mRNA
100141471	'CLK1'	mRNA
100142626	'NME1'	mRNA
100142661	'ASPA'	mRNA
100142662	'LIN28A'	mRNA
100142663	'PON2'	mRNA
100142664	'HEXA'	mRNA
100142665	'NCF2'	mRNA
100142666	'BCKDHA'	mRNA
100142667	'NAGA'	mRNA
100142668	'LIPA'	mRNA
100142669	'BCKDHB'	mRNA
100142670	'PLIN5'	mRNA
100142677	'SLC22A3'	mRNA
100142688	'CREB3L4'	mRNA
100142689	'CREB3'	mRNA
100144302	'ATF4'	mRNA
100144303	'ACE2'	mRNA
100144304	'SERPING1'	mRNA
100144306	'MYH4'	mRNA
100144410	'TPPP'	mRNA
100144417	'RBM4'	mRNA
100144418	'RBM4B'	mRNA
100144419	'GNAI1'	mRNA
100144421	'GNAI3'	mRNA
100144422	'ATXN3'	mRNA
100144439	'AZIN2'	mRNA
100144440	'TOB1'	mRNA
100144442	'F2'	mRNA
100144446	'HMGCR'	mRNA
100144447	'OAZ2'	mRNA
100144448	'OAZ3'	mRNA
100144449	'PMF1'	mRNA
100144450	'PPP1R10'	mRNA
100144452	'ABCF1'	mRNA
100144453	'MDC1'	mRNA
100144454	'NRM'	mRNA
100144456	'DHX16'	mRNA
100144457	'VARS2'	mRNA
100144458	'GTF2H4'	mRNA
100144459	'TRIM10'	mRNA
100144460	'TRIM26'	mRNA
100144461	'TRIM15'	mRNA
100144462	'DDR1'	mRNA
100144463	'C7H6orf15'	mRNA
100144464	'CFDP1'	mRNA
100144465	'MRPS18B'	mRNA
100144467	'ASCL2'	mRNA
100144468	'CYP3A22'	mRNA
100144470	'PHEROC'	mRNA
100144471	'ADRA1A'	mRNA
100144472	'UCHL5'	mRNA
100144474	'CDC25C'	mRNA
100144475	'NDN'	mRNA
100144476	'TLR5'	mRNA
100144477	'CD163L1'	mRNA
100144478	'CHRM3'	mRNA
100144479	'PNMT'	mRNA
100144480	'ATAT1'	mRNA
100144481	'ITM2C'	mRNA
100144482	'CDSN'	mRNA
100144483	'NPG1'	mRNA
100144485	'NNMT'	mRNA
100144486	'FOS'	mRNA
100144487	'DRD1'	mRNA
100144488	'UPK1B'	mRNA
100144489	'GPR4'	mRNA
100144490	'IGFBP4'	mRNA
100144491	'RAB34'	mRNA
100144492	'CDK4'	mRNA
100144493	'NTF3'	mRNA
100144495	'RAB33A'	mRNA
100144496	'RAB32'	mRNA
100144497	'RAB28'	mRNA
100144498	'RAB3A'	mRNA
100144499	'RAB5A'	mRNA
100144500	'RHOF'	mRNA
100144501	'EFNA1'	mRNA
100144502	'RAB1B'	mRNA
100144503	'RHOB'	mRNA
100144504	'RHOG'	mRNA
100144505	'HPCA'	mRNA
100144506	'HPCAL1'	mRNA
100144507	'RAP2B'	mRNA
100144508	'ID4'	mRNA
100144510	'SLCO2A1'	mRNA
100144512	'ZNF831'	mRNA
100144513	'C17H20orf85'	mRNA
100144514	'ANKRD60'	mRNA
100144516	'ATF6B'	mRNA
100144518	'HSPA1L'	mRNA
100144519	'GUSB'	mRNA
100144520	'PRRT1'	mRNA
100144521	'EGFL8'	mRNA
100144522	'NOTCH4'	mRNA
100144523	'PMEPA1'	mRNA
100144524	'ZBP1'	mRNA
100144525	'TFAP2C'	mRNA
100144526	'STX16'	mRNA
100144527	'STK19'	mRNA
100144528	'RNF5'	mRNA
100144529	'PHGDH'	mRNA
100144530	'NPEPL1'	mRNA
100144531	'PCK1'	mRNA
100144532	'PFDN4'	mRNA
100144533	'GPSM3'	mRNA
100144534	'LSM2'	mRNA
100144535	'RAB22A'	mRNA
100144536	'VAPB'	mRNA
100144537	'PPT2'	mRNA
100144538	'PIGE-108A11.3'	mRNA
100144540	'DOK5'	mRNA
100144541	'PBX2'	mRNA
100144585	'HPCAL4'	mRNA
100144586	'ABCB4'	mRNA
100144587	'INPP5F'	mRNA
100144588	'SLC3A1'	mRNA
100144589	'SLC3A2'	mRNA
100144590	'MEG3'	lncRNA
100144591	'CYBRD1'	mRNA
100144592	'KLRF1'	mRNA
100144619	'ITLN2'	mRNA
100144620	'AQP10'	mRNA
100144621	'AKIRIN1'	mRNA
100144623	'S100A7'	mRNA
100144625	'IRF4'	mRNA
100144630	'FKBP7'	mRNA
100144768	'CBY1'	mRNA
100144769	'PRPF19'	mRNA
100144875	'AXL'	mRNA
100144883	'BSCL2'	mRNA
100144885	'WDR62'	mRNA
100145886	'RAI14'	mRNA
100145887	'ARHGEF2'	mRNA
100145888	'SMAP2'	mRNA
100145890	'SFRP4'	mRNA
100145892	'DLK2'	mRNA
100145893	'AQP6'	mRNA
100145894	'JTB'	mRNA
100145895	'ISG15'	mRNA
100145896	'KISS1'	mRNA
100145903	'PRKAA1'	mRNA
100147706	'FITM1'	mRNA
100147710	'MEST'	mRNA
100147712	'HSD17B1'	mRNA
100147809	'TFB1M'	mRNA
100151740	'FYCO1'	mRNA
100151741	'GNL1'	mRNA
100151742	'TRIM39'	mRNA
100151743	'PPP1R18'	mRNA
100151745	'MGAT2'	mRNA
100151746	'FLOT1'	mRNA
100151747	'LRRC2'	mRNA
100151752	'PPP4R1L'	mRNA
100151766	'FRRS1'	mRNA
100151779	'NHSL2'	mRNA
100151780	'KCNJ13'	mRNA
100151781	'ZC4H2'	mRNA
100151782	'WBP1L'	mRNA
100151784	'CLPX'	mRNA
100151786	'POP5'	mRNA
100151787	'HECTD4'	mRNA
100151790	'PMM1'	mRNA
100151793	'SAMD8'	mRNA
100151794	'RGL2'	mRNA
100151795	'NDST2'	mRNA
100151798	'UPRT'	mRNA
100151799	'AWAT2'	mRNA
100151804	'AMDHD1'	mRNA
100151805	'RAB35'	mRNA
100151808	'APCDD1L'	mRNA
100151809	'TMCO1'	mRNA
100151812	'FLRT2'	mRNA
100151814	'TAF11'	mRNA
100151816	'LOC100151816'	mRNA
100151821	'TTC14'	mRNA
100151822	'RAB2A'	mRNA
100151824	'MRS2'	mRNA
100151825	'COG2'	mRNA
100151826	'VAV3'	mRNA
100151827	'SIAH3'	mRNA
100151828	'RB1'	mRNA
100151829	'PTCHD1'	mRNA
100151831	'IMP3'	mRNA
100151834	'TRIM14'	mRNA
100151836	'SELENOS'	mRNA
100151838	'SDCBP'	mRNA
100151839	'RASSF8'	mRNA
100151840	'CEP250'	mRNA
100151841	'CLVS1'	mRNA
100151843	'SNTA1'	mRNA
100151845	'PIGH'	mRNA
100151849	'ARV1'	mRNA
100151851	'TMEM167B'	mRNA
100151853	'C15H2orf66'	mRNA
100151855	'NAB1'	mRNA
100151860	'TRUB1'	mRNA
100151861	'TMOD4'	mRNA
100151862	'CDC45'	mRNA
100151864	'SMC3'	mRNA
100151867	'GNAZ'	mRNA
100151868	'SLC50A1'	mRNA
100151869	'OXNAD1'	mRNA
100151870	'LOC100151870'	mRNA
100151872	'TMEM63B'	mRNA
100151873	'OTUB2'	mRNA
100151875	'PYM1'	mRNA
100151876	'DNAJC14'	mRNA
100151877	'TACR2'	mRNA
100151883	'LDB3'	mRNA
100151886	'DPYSL2'	mRNA
100151888	'ZBTB10'	mRNA
100151890	'PMP2'	mRNA
100151892	'SPACA9'	mRNA
100151894	'ZMAT1'	mRNA
100151896	'RANBP1'	mRNA
100151897	'SH2D3C'	mRNA
100151900	'HIC2'	mRNA
100151901	'LOC100151901'	mRNA
100151902	'PBXIP1'	mRNA
100151910	'POPDC3'	mRNA
100151911	'GOLGA5'	mRNA
100151912	'CNPY2'	mRNA
100151914	'MRPL2'	mRNA
100151916	'KIF1BP'	mRNA
100151920	'NFYA'	mRNA
100151928	'TPD52'	mRNA
100151931	'VAV2'	mRNA
100151938	'GBP1'	mRNA
100151939	'LYPD1'	mRNA
100151940	'ESRRB'	mRNA
100151942	'C7H6orf47'	mRNA
100151943	'AIG1'	mRNA
100151944	'LRRC20'	mRNA
100151951	'TUBA4A'	mRNA
100151953	'CWF19L1'	mRNA
100151954	'BAZ1A'	mRNA
100151956	'TBX19'	mRNA
100151957	'PARD6B'	mRNA
100151958	'TMEM39A'	mRNA
100151959	'LOC100151959'	mRNA
100151962	'PABPC1L'	mRNA
100151964	'BMP5'	mRNA
100151968	'CHST3'	mRNA
100151969	'PLSCR5'	mRNA
100151975	'R3HCC1L'	mRNA
100151976	'ALDH1L2'	mRNA
100151977	'ALDH18A1'	mRNA
100151978	'MED13L'	mRNA
100151982	'CHDH'	mRNA
100151983	'SHISA5'	mRNA
100151985	'CLCN4'	mRNA
100151986	'UNC45A'	mRNA
100151987	'ARHGEF39'	mRNA
100151989	'CHRNA3'	mRNA
100151990	'ULK1'	mRNA
100151991	'PCDH15'	mRNA
100151994	'LGR5'	mRNA
100151996	'TRAM1'	mRNA
100151997	'PHF6'	mRNA
100151998	'MOXD1'	mRNA
100152001	'COL3A1'	mRNA
100152002	'MESDC1'	mRNA
100152003	'LOC100152003'	mRNA
100152008	'RPAP1'	mRNA
100152010	'TRIM55'	mRNA
100152011	'AADAT'	mRNA
100152012	'CST7'	mRNA
100152013	'LOC100152013'	mRNA
100152017	'MBOAT1'	mRNA
100152018	'NAA30'	mRNA
100152019	'PELI2'	mRNA
100152022	'MTERF2'	mRNA
100152025	'DOK2'	mRNA
100152026	'TEX33'	mRNA
100152028	'NDFIP2'	mRNA
100152036	'LOC100152036'	mRNA
100152038	'OSM'	mRNA
100152039	'C1H15orf61'	mRNA
100152043	'TRAPPC9'	mRNA
100152047	'COQ3'	mRNA
100152049	'PLPP5'	mRNA
100152050	'ENPP6'	mRNA
100152052	'ONECUT1'	mRNA
100152054	'RFX7'	mRNA
100152055	'NCF4'	mRNA
100152056	'RABEPK'	mRNA
100152057	'CPNE3'	mRNA
100152061	'ZNF711'	mRNA
100152067	'ADCY4'	mRNA
100152068	'SPTA1'	mRNA
100152069	'SMAD6'	mRNA
100152071	'KCNJ15'	mRNA
100152072	'UHMK1'	mRNA
100152073	'HSPA13'	mRNA
100152075	'FHL5'	mRNA
100152076	'PTPN21'	mRNA
100152077	'KRT8'	mRNA
100152080	'ZNF407'	mRNA
100152082	'ISLR'	mRNA
100152085	'TEAD4'	mRNA
100152086	'COMMD4'	mRNA
100152087	'ANAPC5'	mRNA
100152093	'PENK'	mRNA
100152094	'ZNRD1'	mRNA
100152098	'BBOF1'	mRNA
100152099	'GPRC6A'	mRNA
100152101	'SLC8A3'	mRNA
100152102	'DCC'	mRNA
100152107	'DNAJC13'	mRNA
100152111	'LOC100152111'	mRNA
100152112	'ABCA1'	mRNA
100152115	'HVCN1'	mRNA
100152116	'FGF6'	mRNA
100152117	'CPEB3'	mRNA
100152118	'OPRK1'	mRNA
100152120	'SPSB2'	mRNA
100152121	'GTF2H3'	mRNA
100152125	'MASP1'	mRNA
100152126	'ZSCAN12'	mRNA
100152128	'FUOM'	mRNA
100152132	'IFN-OMEGA-3'	mRNA
100152135	'LOC100152135'	mRNA
100152137	'CTIF'	mRNA
100152140	'SLC44A1'	mRNA
100152141	'CTGF'	mRNA
100152146	'LOC100152146'	mRNA
100152147	'LOC100152147'	mRNA
100152154	'MOBP'	mRNA
100152155	'SMPD2'	mRNA
100152157	'POLR3GL'	mRNA
100152159	'FAM83A'	mRNA
100152163	'DLL4'	mRNA
100152165	'LATS1'	mRNA
100152168	'FRMD5'	mRNA
100152180	'L2HGDH'	mRNA
100152184	'PLEKHO1'	mRNA
100152185	'WASHC5'	mRNA
100152189	'SSB'	mRNA
100152191	'CPSF6'	mRNA
100152192	'ZFAND4'	mRNA
100152195	'C14H8orf74'	mRNA
100152196	'UBE2W'	mRNA
100152199	'CMSS1'	mRNA
100152200	'C7H6orf222'	mRNA
100152201	'PRR5'	mRNA
100152203	'AGA'	mRNA
100152205	'DST'	mRNA
100152206	'LOC100152206'	mRNA
100152208	'CLN5'	mRNA
100152209	'LOC100152209'	mRNA
100152210	'TAF5'	mRNA
100152211	'TMTC3'	mRNA
100152212	'HECTD1'	mRNA
100152215	'CDKN1A'	mRNA
100152220	'CUTA'	mRNA
100152222	'SYNPO2L'	mRNA
100152223	'FGF16'	mRNA
100152224	'NDUFAF6'	mRNA
100152228	'PEX7'	mRNA
100152229	'MRPL43'	mRNA
100152230	'MVK'	mRNA
100152232	'COX6A1'	mRNA
100152236	'CPNE9'	mRNA
100152238	'IFNGR1'	mRNA
100152239	'NHS'	mRNA
100152242	'SLC15A5'	mRNA
100152243	'MINPP1'	mRNA
100152247	'TP53INP2'	mRNA
100152248	'TTPA'	mRNA
100152251	'FAM71D'	mRNA
100152252	'DHX32'	mRNA
100152253	'STX11'	mRNA
100152254	'PLXND1'	mRNA
100152256	'CRELD1'	mRNA
100152257	'NTNG1'	mRNA
100152258	'SETD5'	mRNA
100152260	'PRDX4'	mRNA
100152263	'ANP32B'	mRNA
100152265	'CERS3'	mRNA
100152267	'ACTC1'	mRNA
100152269	'FBRSL1'	mRNA
100152279	'GPR84'	mRNA
100152287	'TEP1'	mRNA
100152289	'RTN4R'	mRNA
100152294	'GABPB2'	mRNA
100152297	'TECTB'	mRNA
100152299	'LOC100152299'	mRNA
100152301	'PMVK'	mRNA
100152302	'TMEM79'	mRNA
100152303	'ACAT2'	mRNA
100152304	'SEC63'	mRNA
100152306	'LOC100152306'	mRNA
100152307	'ACVR1'	mRNA
100152312	'GALK2'	mRNA
100152316	'PAK5'	mRNA
100152319	'CCDC186'	mRNA
100152320	'DOLK'	mRNA
100152321	'GPCPD1'	mRNA
100152322	'C1H9orf16'	mRNA
100152323	'GSC2'	mRNA
100152324	'TMEM191C'	mRNA
100152325	'CHCHD10'	mRNA
100152326	'SNRNP48'	mRNA
100152327	'LOC100152327'	mRNA
100152330	'INTS3'	mRNA
100152332	'DAP3'	mRNA
100152333	'ANKRD28'	mRNA
100152334	'RRNAD1'	mRNA
100152338	'MARCH7'	mRNA
100152339	'ITPK1'	mRNA
100152341	'LRRC18'	mRNA
100152344	'HK1'	mRNA
100152345	'CEP152'	mRNA
100152349	'AMIGO2'	mRNA
100152350	'BLNK'	mRNA
100152351	'SULF2'	mRNA
100152352	'SRSF12'	mRNA
100152355	'OOEP'	mRNA
100152356	'SERINC3'	mRNA
100152357	'RPS6KL1'	mRNA
100152358	'ATP6V1G2'	mRNA
100152360	'CCDC68'	mRNA
100152361	'SMC4'	mRNA
100152362	'VPS13B'	mRNA
100152364	'AKNA'	mRNA
100152368	'EGLN3'	mRNA
100152369	'PALM2'	mRNA
100152371	'ZDHHC16'	mRNA
100152372	'RCSD1'	mRNA
100152373	'CREG1'	mRNA
100152375	'SLC35C2'	mRNA
100152380	'YLPM1'	mRNA
100152381	'TCF19'	mRNA
100152384	'MTERF3'	mRNA
100152389	'TMBIM1'	mRNA
100152392	'KAT14'	mRNA
100152393	'CHST15'	mRNA
100152394	'RTN1'	mRNA
100152395	'SLC35F4'	mRNA
100152396	'NHLRC1'	mRNA
100152397	'KTN1'	mRNA
100152398	'CD53'	mRNA
100152399	'ARID4B'	mRNA
100152401	'POSTN'	mRNA
100152404	'HEY2'	mRNA
100152407	'LOC100152407'	lncRNA
100152410	'TARBP1'	mRNA
100152413	'SFMBT1'	mRNA
100152414	'PHF7'	mRNA
100152415	'SPG20'	mRNA
100152418	'MTBP'	mRNA
100152419	'FRZB'	mRNA
100152421	'EXOSC3'	mRNA
100152427	'SULF1'	mRNA
100152428	'LOC100152428'	mRNA
100152429	'CCDC88C'	mRNA
100152431	'GPR63'	mRNA
100152433	'KRT79'	mRNA
100152434	'PRPH'	mRNA
100152436	'RHOBTB2'	mRNA
100152438	'PBX3'	mRNA
100152439	'MYB'	mRNA
100152442	'RC3H2'	mRNA
100152445	'SMIM19'	mRNA
100152446	'POU3F4'	mRNA
100152448	'JPH4'	mRNA
100152450	'GZMH'	mRNA
100152451	'SEC14L2'	mRNA
100152455	'USP21'	mRNA
100152456	'KCNK9'	mRNA
100152458	'USP45'	mRNA
100152459	'LOC100152459'	mRNA
100152462	'ACVR1B'	mRNA
100152468	'SLC39A14'	mRNA
100152470	'SLITRK1'	mRNA
100152480	'PEA15'	mRNA
100152481	'LRRC6'	mRNA
100152482	'OLIG2'	mRNA
100152487	'TSHZ1'	mRNA
100152491	'LYPLA1'	mRNA
100152492	'A2ML1'	mRNA
100152493	'RPP21'	mRNA
100152494	'RILPL1'	mRNA
100152497	'PLCG1'	mRNA
100152498	'FGF12'	mRNA
100152499	'TMEM41A'	mRNA
100152501	'ZSCAN16'	mRNA
100152503	'ABCD4'	mRNA
100152505	'ERH'	mRNA
100152509	'TMEM242'	mRNA
100152510	'CTHRC1'	mRNA
100152514	'BRAP'	mRNA
100152515	'PITPNM2'	mRNA
100152517	'C14H12orf65'	mRNA
100152520	'LOC100152520'	mRNA
100152524	'LOC100152524'	mRNA
100152525	'AAR2'	mRNA
100152526	'MED6'	mRNA
100152527	'FAM162B'	mRNA
100152534	'C1H15orf48'	mRNA
100152536	'ABCC4'	mRNA
100152537	'TMEM255A'	mRNA
100152540	'FAM204A'	mRNA
100152541	'PQLC1'	mRNA
100152542	'LPCAT4'	mRNA
100152543	'TMX1'	mRNA
100152544	'NHLH2'	mRNA
100152547	'LZTFL1'	mRNA
100152548	'CD164'	mRNA
100152549	'PDZK1'	mRNA
100152550	'EFHC1'	mRNA
100152551	'LOC100152551'	mRNA
100152552	'SETD3'	mRNA
100152554	'B3GALT1'	mRNA
100152555	'RAP1B'	mRNA
100152559	'RGS10'	mRNA
100152560	'LOC100152560'	mRNA
100152562	'EMX2'	mRNA
100152565	'GFRA1'	mRNA
100152566	'LOC100152566'	mRNA
100152567	'SCN5A'	mRNA
100152568	'FBXO9'	mRNA
100152569	'OTUD7B'	mRNA
100152572	'MAP3K20'	mRNA
100152573	'AK7'	mRNA
100152578	'RAB3IP'	mRNA
100152580	'RASSF4'	mRNA
100152584	'ALPK2'	mRNA
100152585	'MGEA5'	mRNA
100152586	'SART3'	mRNA
100152587	'DPCD'	mRNA
100152588	'SERPINB7'	mRNA
100152590	'NUF2'	mRNA
100152591	'CPNE5'	mRNA
100152593	'LHFPL5'	mRNA
100152595	'AKAP12'	mRNA
100152596	'VPS52'	mRNA
100152597	'PLA2G12B'	mRNA
100152598	'SEMA4D'	mRNA
100152599	'LRRCC1'	mRNA
100152602	'CFAP58'	mRNA
100152603	'UGT1A6'	mRNA
100152604	'KIF4A'	mRNA
100152606	'SGSM1'	mRNA
100152607	'LUM'	mRNA
100152609	'MTCH1'	mRNA
100152610	'TULP1'	mRNA
100152611	'GJA10'	mRNA
100152612	'PPIF'	mRNA
100152613	'IP6K3'	mRNA
100152616	'GRM4'	mRNA
100152619	'LOC100152619'	mRNA
100152620	'PSMF1'	mRNA
100152623	'ZNF37A'	mRNA
100152625	'KCNRG'	mRNA
100152628	'PSTPIP1'	mRNA
100152629	'ANKS6'	mRNA
100152630	'ANKRD22'	mRNA
100152631	'KCNJ8'	mRNA
100152632	'ZNF185'	mRNA
100152635	'MPP5'	mRNA
100152637	'PRKCH'	mRNA
100152640	'HAUS1'	mRNA
100152641	'IL17RC'	mRNA
100152642	'CCDC122'	mRNA
100152643	'PCYT1B'	mRNA
100152644	'FAM124A'	mRNA
100152645	'ALG11'	mRNA
100152646	'PEAK1'	mRNA
100152647	'COQ10B'	mRNA
100152648	'TMEM266'	mRNA
100152649	'ZNF710'	mRNA
100152651	'STAMBPL1'	mRNA
100152652	'TDRD7'	mRNA
100152653	'ART4'	mRNA
100152655	'LYSMD4'	mRNA
100152660	'GSS'	mRNA
100152664	'BTBD7'	mRNA
100152670	'LOC100152670'	mRNA
100152675	'BNIP3L'	mRNA
100152679	'PLCB1'	mRNA
100152681	'TOX4'	mRNA
100152685	'ANXA9'	mRNA
100152687	'PPM1F'	mRNA
100152688	'XPNPEP1'	mRNA
100152689	'SSR1'	mRNA
100152690	'LOC100152690'	mRNA
100152691	'SHE'	mRNA
100152692	'RAB25'	mRNA
100152693	'NUDT16'	mRNA
100152694	'PNLDC1'	mRNA
100152696	'ABCC10'	mRNA
100152698	'ARL6IP6'	mRNA
100152699	'COQ10A'	mRNA
100152700	'LOC100152700'	mRNA
100152701	'MDFI'	mRNA
100152703	'EXTL3'	mRNA
100152706	'TRIM35'	mRNA
100152707	'HOXC5'	mRNA
100152709	'MRPS28'	mRNA
100152711	'ADAM28'	mRNA
100152714	'LOC100152714'	mRNA
100152718	'VWA2'	mRNA
100152719	'LRRN4'	mRNA
100152721	'GOLGA2'	mRNA
100152722	'LOC100152722'	mRNA
100152724	'SELENBP1'	mRNA
100152725	'SMPD4'	mRNA
100152728	'FKBP3'	mRNA
100152729	'S100A2'	mRNA
100152730	'EIF4ENIF1'	mRNA
100152731	'SCAMP3'	mRNA
100152732	'GPATCH4'	mRNA
100152734	'ARHGAP29'	mRNA
100152736	'ZNF142'	mRNA
100152737	'UGCG'	mRNA
100152738	'LOC100152738'	mRNA
100152739	'INSM2'	mRNA
100152741	'TBX3'	mRNA
100152744	'ZSWIM3'	mRNA
100152745	'ARGFX'	mRNA
100152746	'SAMD15'	mRNA
100152747	'TBX18'	mRNA
100152749	'CA12'	mRNA
100152754	'SDC2'	mRNA
100152755	'TRIM59'	mRNA
100152758	'ANKRD46'	mRNA
100152759	'ANKZF1'	mRNA
100152762	'C14H10orf62'	mRNA
100152763	'NME7'	mRNA
100152765	'WSB2'	mRNA
100152767	'KLHL31'	mRNA
100152768	'IRF2BPL'	mRNA
100152771	'RAB3GAP1'	mRNA
100152772	'NEK9'	mRNA
100152773	'LACTB'	mRNA
100152774	'ZNF644'	mRNA
100152776	'DR1'	mRNA
100152778	'THAP2'	mRNA
100152780	'CSPP1'	mRNA
100152781	'SMOX'	mRNA
100152782	'TRMT11'	mRNA
100152784	'VNN3'	mRNA
100152785	'DHRS7'	mRNA
100152786	'DDX20'	mRNA
100152791	'TMC3'	mRNA
100152792	'CA9'	mRNA
100152793	'HOXD13'	mRNA
100152796	'ARGLU1'	mRNA
100152804	'TACC2'	mRNA
100152806	'PLPP4'	mRNA
100152808	'WDHD1'	mRNA
100152810	'LCA5'	mRNA
100152811	'NTPCR'	mRNA
100152812	'DENND6A'	mRNA
100152814	'TOMM20'	mRNA
100152815	'EZR'	mRNA
100152816	'SYT6'	mRNA
100152819	'PDE1A'	mRNA
100152820	'C7H15orf40'	mRNA
100152822	'REC8'	mRNA
100152823	'TTLL11'	mRNA
100152824	'LOC100152824'	mRNA
100152826	'NIPSNAP1'	mRNA
100152827	'FCER1A'	mRNA
100152828	'KCNJ9'	mRNA
100152831	'PUM3'	mRNA
100152834	'PIWIL2'	mRNA
100152836	'GPAT4'	mRNA
100152838	'SLC22A23'	mRNA
100152841	'SLC22A17'	mRNA
100152843	'FOXQ1'	mRNA
100152844	'SDR39U1'	mRNA
100152845	'ETV3L'	mRNA
100152846	'TCN2'	mRNA
100152847	'SKOR1'	mRNA
100152848	'LOC100152848'	mRNA
100152849	'EMID1'	mRNA
100152851	'CD84'	mRNA
100152852	'PFDN2'	mRNA
100152854	'LETM2'	mRNA
100152857	'CCDC167'	mRNA
100152865	'SOGA1'	mRNA
100152867	'DSN1'	mRNA
100152868	'ACOT6'	mRNA
100152871	'ZNF511'	mRNA
100152873	'LOC100152873'	mRNA
100152878	'LOC100152878'	mRNA
100152881	'CASK'	mRNA
100152890	'LYN'	mRNA
100152894	'DNAJB11'	mRNA
100152895	'GTDC1'	mRNA
100152900	'KNDC1'	mRNA
100152904	'ARID1B'	mRNA
100152909	'BZW1'	mRNA
100152911	'LOC100152911'	mRNA
100152912	'STXBP5'	mRNA
100152913	'PPCDC'	mRNA
100152915	'RIMKLB'	mRNA
100152918	'VPS37B'	mRNA
100152919	'HEG1'	mRNA
100152920	'LOC100152920'	mRNA
100152925	'ZNF839'	mRNA
100152926	'ZNF572'	mRNA
100152927	'PLA2G4B'	mRNA
100152929	'PHOSPHO2'	mRNA
100152930	'ADGRF5'	mRNA
100152931	'TGM7'	mRNA
100152933	'IPO5'	mRNA
100152934	'TRPA1'	mRNA
100152936	'CXHXorf56'	mRNA
100152937	'GRK5'	mRNA
100152942	'GNPNAT1'	mRNA
100152943	'ADTRP'	mRNA
100152950	'FMO5'	mRNA
100152951	'GSTA4'	mRNA
100152952	'ZHX2'	mRNA
100152956	'LOC100152956'	mRNA
100152957	'EPB42'	mRNA
100152960	'MSRA'	mRNA
100152961	'CRISPLD1'	mRNA
100152963	'PEX2'	mRNA
100152966	'LHFPL1'	mRNA
100152967	'SEL1L2'	mRNA
100152969	'CDKL1'	mRNA
100152975	'BOLA1'	mRNA
100152980	'FBXL3'	mRNA
100152985	'PDCD7'	mRNA
100152987	'HEATR5A'	mRNA
100152988	'KDSR'	mRNA
100152989	'RNF10'	mRNA
100152991	'DESI1'	mRNA
100152995	'PFDN6'	mRNA
100152996	'SEC24C'	mRNA
100152997	'GADD45G'	mRNA
100153002	'PDP1'	mRNA
100153004	'CNTRL'	mRNA
100153005	'DIS3L2'	mRNA
100153006	'ATP8B1'	mRNA
100153007	'LMAN1'	mRNA
100153008	'BICDL1'	mRNA
100153010	'FAM78B'	mRNA
100153011	'ZPLD1'	mRNA
100153013	'SPDEF'	mRNA
100153016	'RERGL'	mRNA
100153018	'GABRQ'	mRNA
100153020	'RDH12'	mRNA
100153025	'DCDC2'	mRNA
100153026	'ABCB10'	mRNA
100153027	'SETBP1'	mRNA
100153028	'GALNT2'	mRNA
100153032	'SNX33'	mRNA
100153033	'STK17B'	mRNA
100153036	'C5H12orf60'	mRNA
100153038	'IFIT1'	mRNA
100153039	'NSMAF'	mRNA
100153041	'CDK5RAP1'	mRNA
100153042	'TGM3'	mRNA
100153043	'TMEM229B'	mRNA
100153047	'NUP133'	mRNA
100153049	'TRIM67'	mRNA
100153050	'C4H1orf194'	mRNA
100153051	'TMF1'	mRNA
100153052	'SMS'	mRNA
100153054	'GRIN3A'	mRNA
100153060	'FAM160B1'	mRNA
100153061	'VPS72'	mRNA
100153062	'UFD1'	mRNA
100153064	'CHTOP'	mRNA
100153065	'DPM3'	mRNA
100153068	'ASB2'	mRNA
100153069	'ZNF318'	mRNA
100153071	'TRERF1'	mRNA
100153072	'MYEF2'	mRNA
100153073	'SLC25A16'	mRNA
100153074	'NCR2'	mRNA
100153076	'DTWD1'	mRNA
100153077	'OPN4'	mRNA
100153078	'FZD3'	mRNA
100153079	'TESPA1'	mRNA
100153087	'LOC100153087'	mRNA
100153088	'CRLS1'	mRNA
100153090	'CTSS'	mRNA
100153093	'LOC100153093'	mRNA
100153094	'LOC100153094'	mRNA
100153097	'SMG5'	mRNA
100153098	'SLC39A1'	mRNA
100153102	'SPATS1'	mRNA
100153104	'POLH'	mRNA
100153106	'BVES'	mRNA
100153107	'PAN2'	mRNA
100153108	'PTPN20'	mRNA
100153109	'MBOAT4'	mRNA
100153110	'LOC100153110'	mRNA
100153111	'DDX21'	mRNA
100153116	'GRID1'	mRNA
100153119	'BCL2L10'	mRNA
100153121	'ESPL1'	mRNA
100153130	'SRPX2'	mRNA
100153133	'UBE2C'	mRNA
100153134	'LRRC74A'	mRNA
100153137	'GBP2'	mRNA
100153138	'OGFRL1'	mRNA
100153139	'LOC100153139'	mRNA
100153141	'GPATCH2L'	mRNA
100153143	'BCAR3'	mRNA
100153144	'FBXO43'	mRNA
100153145	'MRPL44'	mRNA
100153147	'STK16'	mRNA
100153149	'AKAP2'	mRNA
100153150	'LOC100153150'	mRNA
100153151	'SORBS1'	mRNA
100153155	'XCL1'	mRNA
100153156	'RIPOR3'	mRNA
100153158	'ADPRH'	mRNA
100153159	'TINAG'	mRNA
100153160	'YWHAB'	mRNA
100153161	'MPDZ'	mRNA
100153162	'RING1'	mRNA
100153163	'LOC100153163'	mRNA
100153164	'TRIP4'	mRNA
100153166	'SLC29A3'	mRNA
100153167	'PSAP'	mRNA
100153168	'MTDH'	mRNA
100153171	'DNPEP'	mRNA
100153172	'TDRD3'	mRNA
100153175	'ARPC2'	mRNA
100153176	'SFRP5'	mRNA
100153179	'SUDS3'	mRNA
100153184	'KHDRBS2'	mRNA
100153186	'MAL2'	mRNA
100153189	'HDDC3'	mRNA
100153190	'FRMPD1'	mRNA
100153191	'SIT1'	mRNA
100153193	'RIMBP2'	mRNA
100153196	'STX7'	mRNA
100153197	'ARID4A'	mRNA
100153198	'FAM212B'	mRNA
100153199	'RAP1A'	mRNA
100153200	'SEMA3B'	mRNA
100153204	'WDR61'	mRNA
100153205	'LOC100153205'	mRNA
100153212	'LACTB2'	mRNA
100153213	'HS6ST2'	mRNA
100153216	'LOC100153216'	mRNA
100153217	'IKZF5'	mRNA
100153219	'AP5M1'	mRNA
100153223	'MAGI3'	mRNA
100153225	'SEMA3F'	mRNA
100153227	'BIN3'	mRNA
100153228	'TNKS'	mRNA
100153229	'XPO7'	mRNA
100153230	'TST'	mRNA
100153233	'NBN'	mRNA
100153235	'RBM26'	mRNA
100153238	'EMC9'	mRNA
100153245	'FBXL6'	mRNA
100153247	'TDP1'	mRNA
100153248	'FGFR1'	mRNA
100153249	'LRFN2'	mRNA
100153250	'GPD1'	mRNA
100153251	'WDR72'	mRNA
100153254	'CSF2RB'	mRNA
100153256	'PPP6C'	mRNA
100153257	'MMP16'	mRNA
100153260	'APOOL'	mRNA
100153263	'RIPK3'	mRNA
100153265	'SH2D2A'	mRNA
100153268	'TIPIN'	mRNA
100153269	'MYF5'	mRNA
100153272	'RIPPLY3'	mRNA
100153273	'MPZ'	mRNA
100153276	'EML5'	mRNA
100153278	'SPATA7'	mRNA
100153279	'ACVRL1'	mRNA
100153283	'SH2D4B'	mRNA
100153287	'HCAR1'	mRNA
100153296	'RBL1'	mRNA
100153301	'ALDH6A1'	mRNA
100153302	'SLC10A1'	mRNA
100153303	'ELAVL2'	mRNA
100153304	'ADO'	mRNA
100153306	'MAP2'	mRNA
100153308	'TCTN1'	mRNA
100153309	'C5H12orf4'	mRNA
100153310	'MPHOSPH10'	mRNA
100153311	'FGFBP3'	mRNA
100153312	'CDCA3'	mRNA
100153315	'TCTN2'	mRNA
100153321	'RRAGA'	mRNA
100153322	'MTG1'	mRNA
100153325	'LOC100153325'	mRNA
100153329	'LOC100153329'	mRNA
100153330	'RHOBTB1'	mRNA
100153332	'OXR1'	mRNA
100153333	'MIPOL1'	mRNA
100153334	'TBC1D12'	mRNA
100153335	'STRA6'	mRNA
100153339	'RANBP9'	mRNA
100153341	'EPM2A'	mRNA
100153342	'GDAP2'	mRNA
100153343	'RWDD1'	mRNA
100153346	'MICAL1'	mRNA
100153347	'GOLPH3L'	mRNA
100153348	'MRPL13'	mRNA
100153351	'VPS18'	mRNA
100153354	'CNOT2'	mRNA
100153355	'LRP11'	mRNA
100153356	'ZNF239'	mRNA
100153359	'LOC100153359'	mRNA
100153365	'CD83'	mRNA
100153366	'LOC100153366'	mRNA
100153367	'N4BP2L1'	mRNA
100153368	'ELOVL2'	mRNA
100153369	'NOTCH2'	mRNA
100153371	'CA14'	mRNA
100153372	'SP3'	mRNA
100153374	'PRUNE2'	mRNA
100153376	'ENPP5'	mRNA
100153378	'GPR18'	mRNA
100153380	'RP1L1'	mRNA
100153381	'ELOC'	mRNA
100153386	'SLA-DRB1'	mRNA
100153387	'SLA-DQA1'	mRNA
100153395	'FNDC3B'	mRNA
100153398	'EFHD1'	mRNA
100153400	'INA'	mRNA
100153401	'INTS14'	mRNA
100153402	'G2E3'	mRNA
100153403	'EEA1'	mRNA
100153404	'MAPKAPK5'	mRNA
100153407	'CSDC2'	mRNA
100153408	'RNF8'	mRNA
100153410	'STK38'	mRNA
100153414	'PHF1'	mRNA
100153416	'CHCHD1'	mRNA
100153417	'C4H8orf37'	mRNA
100153422	'FAM222A'	mRNA
100153423	'GATC'	mRNA
100153428	'UBA3'	mRNA
100153430	'NUDCD1'	mRNA
100153431	'OLIG3'	mRNA
100153433	'MESP2'	mRNA
100153434	'ABHD2'	mRNA
100153442	'SMPDL3A'	mRNA
100153443	'GPHN'	mRNA
100153444	'UROS'	mRNA
100153445	'WNT7A'	mRNA
100153448	'HENMT1'	mRNA
100153454	'COL4A2'	mRNA
100153456	'NAXD'	mRNA
100153460	'AKAP5'	mRNA
100153461	'EGLN1'	mRNA
100153462	'CNTN4'	mRNA
100153472	'TOR1B'	mRNA
100153477	'SEMA6C'	mRNA
100153480	'SNRPD3'	mRNA
100153482	'LOC100153482'	mRNA
100153483	'ADAM15'	mRNA
100153484	'GLMP'	mRNA
100153485	'TCP1'	mRNA
100153486	'NFKBIE'	mRNA
100153489	'PTAR1'	mRNA
100153496	'LOC100153496'	mRNA
100153498	'OSGEP'	mRNA
100153499	'TCEAL2'	mRNA
100153500	'NUP188'	mRNA
100153501	'LCN2'	mRNA
100153503	'MMP11'	mRNA
100153504	'F13A1'	mRNA
100153506	'PISD'	mRNA
100153507	'TUBB2B'	mRNA
100153508	'NPR1'	mRNA
100153512	'HDGF'	mRNA
100153513	'SERPINA5'	mRNA
100153516	'BAZ2A'	mRNA
100153518	'STAT6'	mRNA
100153519	'LOC100153519'	mRNA
100153520	'HKDC1'	mRNA
100153522	'DOCK8'	mRNA
100153530	'ZNF518A'	mRNA
100153531	'VSIG10'	mRNA
100153535	'PCIF1'	mRNA
100153537	'HERC1'	mRNA
100153539	'ADAMTS14'	mRNA
100153541	'AIFM2'	mRNA
100153543	'LOC100153543'	mRNA
100153546	'SLC23A3'	mRNA
100153548	'FGFR1OP'	mRNA
100153549	'EAPP'	mRNA
100153550	'EXOSC1'	mRNA
100153553	'MPZL1'	mRNA
100153555	'GABRR1'	mRNA
100153556	'CDH22'	mRNA
100153560	'DDX18'	mRNA
100153561	'SNX1'	mRNA
100153563	'CCHCR1'	mRNA
100153566	'DNAJC12'	mRNA
100153567	'SKIL'	mRNA
100153570	'ZIC1'	mRNA
100153578	'CPXM2'	mRNA
100153581	'NUP153'	mRNA
100153582	'FAM19A3'	mRNA
100153584	'SMAD9'	mRNA
100153585	'EGFL6'	mRNA
100153587	'SHB'	mRNA
100153588	'ECT2L'	mRNA
100153591	'SMIM10'	mRNA
100153595	'PTPRG'	mRNA
100153597	'IBTK'	mRNA
100153598	'LOC100153598'	mRNA
100153601	'MOSPD2'	mRNA
100153602	'FSIP2'	mRNA
100153603	'N4BP2L2'	mRNA
100153604	'TRMT10B'	mRNA
100153607	'C1H15orf52'	mRNA
100153608	'CBR4'	mRNA
100153609	'PTPRK'	mRNA
100153610	'FAM53B'	mRNA
100153615	'GPR68'	mRNA
100153617	'UFL1'	mRNA
100153621	'FAM214A'	mRNA
100153622	'SLC25A37'	mRNA
100153623	'SORBS3'	mRNA
100153624	'REEP4'	mRNA
100153625	'PDCL'	mRNA
100153630	'CSRP2'	mRNA
100153635	'CD244'	mRNA
100153636	'PPOX'	mRNA
100153638	'TONSL'	mRNA
100153639	'CCNC'	mRNA
100153642	'ANKRD37'	mRNA
100153648	'RNF219'	mRNA
100153650	'MTUS1'	mRNA
100153654	'ZNRF3'	mRNA
100153655	'DCAF8'	mRNA
100153656	'KLHDC9'	mRNA
100153657	'PHF20L1'	mRNA
100153659	'FCRLB'	mRNA
100153665	'KLF10'	mRNA
100153668	'RAD23B'	mRNA
100153669	'TMEM38B'	mRNA
100153672	'LOC100153672'	mRNA
100153673	'CUX2'	mRNA
100153676	'PCMTD1'	mRNA
100153677	'CLIP1'	mRNA
100153685	'LMBRD1'	mRNA
100153687	'HAUS6'	mRNA
100153697	'LOC100153697'	mRNA
100153698	'ACAD11'	mRNA
100153701	'LANCL1'	mRNA
100153702	'TMEM202'	mRNA
100153704	'CD276'	mRNA
100153706	'CIT'	mRNA
100153708	'ATXN2'	mRNA
100153709	'ATN1'	mRNA
100153712	'CDK2AP1'	mRNA
100153714	'RUBCN'	mRNA
100153715	'TMEM44'	mRNA
100153716	'UBXN2B'	mRNA
100153719	'LOC100153719'	mRNA
100153720	'LOC100153720'	mRNA
100153723	'ABT1'	mRNA
100153726	'PEX3'	mRNA
100153729	'ZIC5'	mRNA
100153733	'RAB11FIP2'	mRNA
100153734	'PDZD8'	mRNA
100153736	'EMC4'	mRNA
100153737	'PHACTR1'	mRNA
100153738	'TRIM9'	mRNA
100153739	'CCDC13'	mRNA
100153742	'PEX11B'	mRNA
100153745	'GCHFR'	mRNA
100153747	'VPS13A'	mRNA
100153748	'SERINC4'	mRNA
100153749	'SLC30A4'	mRNA
100153751	'HAND2'	mRNA
100153752	'CLDN10'	mRNA
100153761	'CD101'	mRNA
100153765	'MEDAG'	mRNA
100153766	'DLEC1'	mRNA
100153767	'MTMR11'	mRNA
100153768	'ANP32E'	mRNA
100153775	'LOC100153775'	mRNA
100153777	'C14H10orf128'	mRNA
100153781	'POLL'	mRNA
100153782	'USP30'	mRNA
100153783	'LOC100153783'	mRNA
100153785	'TAB1'	mRNA
100153787	'GPR15'	mRNA
100153789	'RAB44'	mRNA
100153791	'CYR61'	mRNA
100153794	'MCU'	mRNA
100153797	'SECISBP2'	mRNA
100153801	'NGEF'	mRNA
100153803	'SH3PXD2A'	mRNA
100153809	'ALDH9A1'	mRNA
100153811	'RANGAP1'	mRNA
100153814	'DDAH1'	mRNA
100153815	'ZNHIT6'	mRNA
100153816	'ZMIZ1'	mRNA
100153817	'CLDN20'	mRNA
100153818	'C7H6orf125'	mRNA
100153820	'BEND6'	mRNA
100153821	'DDIT4'	mRNA
100153822	'NFIL3'	mRNA
100153826	'DGAT2L6'	mRNA
100153828	'PSMD1'	mRNA
100153829	'NFKB2'	mRNA
100153830	'MALT1'	mRNA
100153838	'TRNT1'	mRNA
100153840	'RCN2'	mRNA
100153841	'DERA'	mRNA
100153843	'LIPM'	mRNA
100153846	'E2F1'	mRNA
100153847	'ASXL1'	mRNA
100153848	'EBF3'	mRNA
100153851	'FANK1'	mRNA
100153854	'LOC100153854'	mRNA
100153856	'LACC1'	mRNA
100153857	'RPUSD3'	mRNA
100153858	'PDK3'	mRNA
100153859	'ENY2'	mRNA
100153860	'MRPS31'	mRNA
100153861	'SYAP1'	mRNA
100153862	'AP3S2'	mRNA
100153863	'LOC100153863'	mRNA
100153865	'ERP27'	mRNA
100153866	'ACSS2'	mRNA
100153873	'PTK7'	mRNA
100153874	'UBR7'	mRNA
100153876	'FRS3'	mRNA
100153880	'HMBOX1'	mRNA
100153886	'LOC100153886'	mRNA
100153889	'GNB1L'	mRNA
100153890	'MINDY1'	mRNA
100153892	'RREB1'	mRNA
100153895	'MORC2'	mRNA
100153896	'FLAD1'	mRNA
100153899	'LOC100153899'	mRNA
100153900	'CDC5L'	mRNA
100153902	'ISG12(A)'	mRNA
100153906	'DNA2'	mRNA
100153907	'FOXP4'	mRNA
100153912	'SMUG1'	mRNA
100153917	'SLITRK6'	mRNA
100153919	'NTMT1'	mRNA
100153921	'DNM1'	mRNA
100153922	'TCF7L2'	mRNA
100153923	'PSMB4'	mRNA
100153924	'ZNF79'	mRNA
100153925	'LOC100153925'	mRNA
100153926	'PSMB11'	mRNA
100153927	'MAPK1'	mRNA
100153928	'PRPF39'	mRNA
100153930	'S100A14'	mRNA
100153932	'FDPS'	mRNA
100153933	'NES'	mRNA
100153939	'CNOT9'	mRNA
100153940	'THBS2'	mRNA
100153946	'CEBPD'	mRNA
100153947	'SNX21'	mRNA
100153948	'PARP14'	mRNA
100153950	'BAG6'	mRNA
100153952	'C7H6orf136'	mRNA
100153954	'GLMN'	mRNA
100153957	'KCNS2'	mRNA
100153958	'PABPC1'	mRNA
100153960	'NR1H4'	mRNA
100153961	'HOGA1'	mRNA
100153962	'DUSP27'	mRNA
100153964	'METTL18'	mRNA
100153965	'RFC5'	mRNA
100153971	'ZC2HC1C'	mRNA
100153972	'RAB8B'	mRNA
100153974	'CTNNA3'	mRNA
100153975	'SLC7A14'	mRNA
100153977	'GCLM'	mRNA
100153981	'PAK6'	mRNA
100153983	'NR2F2'	mRNA
100153984	'VNN2'	mRNA
100153985	'SIX4'	mRNA
100153986	'CACNA2D3'	mRNA
100153988	'WHAMM'	mRNA
100153992	'CCDC107'	mRNA
100153993	'IREB2'	mRNA
100153995	'GPR176'	mRNA
100153996	'KCNC2'	mRNA
100153999	'NSMCE4A'	mRNA
100154002	'MAP3K21'	mRNA
100154004	'RBM34'	mRNA
100154005	'ACTR8'	mRNA
100154006	'BCAS2'	mRNA
100154008	'RSPO2'	mRNA
100154009	'SNTB1'	mRNA
100154010	'PLEKHA3'	mRNA
100154011	'ANOS1'	mRNA
100154013	'BTBD1'	mRNA
100154014	'GRHPR'	mRNA
100154016	'SH2D7'	mRNA
100154017	'EP400'	mRNA
100154019	'CD5L'	mRNA
100154020	'LOC100154020'	mRNA
100154024	'IGSF8'	mRNA
100154025	'MYO18B'	mRNA
100154026	'SIM1'	mRNA
100154027	'FOXH1'	mRNA
100154032	'LRIT1'	mRNA
100154035	'POLR3D'	mRNA
100154036	'MICALL1'	mRNA
100154041	'IL25'	mRNA
100154043	'FAT1'	mRNA
100154044	'LOC100154044'	mRNA
100154045	'RBM18'	mRNA
100154047	'LOC100154047'	mRNA
100154048	'TLE3'	mRNA
100154050	'PES1'	mRNA
100154052	'KREMEN1'	mRNA
100154053	'LOC100154053'	mRNA
100154054	'NECTIN4'	mRNA
100154055	'SLC45A4'	mRNA
100154056	'CALM1'	mRNA
100154059	'GLP1R'	mRNA
100154060	'RIC1'	mRNA
100154061	'CMTR1'	mRNA
100154062	'OLFML2A'	mRNA
100154068	'GMPR2'	mRNA
100154070	'PNMA1'	mRNA
100154071	'LOC100154071'	mRNA
100154072	'TUBGCP2'	mRNA
100154074	'ZNF322'	mRNA
100154080	'REC114'	mRNA
100154081	'LOC100154081'	mRNA
100154087	'SOX17'	mRNA
100154090	'TBCCD1'	mRNA
100154091	'GPX6'	mRNA
100154094	'DENND4C'	mRNA
100154102	'RTCA'	mRNA
100154103	'LRP12'	mRNA
100154105	'LOC100154105'	mRNA
100154106	'DNAJC15'	mRNA
100154110	'CSK'	mRNA
100154112	'TIGAR'	mRNA
100154113	'C7H15orf39'	mRNA
100154114	'ST18'	mRNA
100154116	'HIP1R'	mRNA
100154117	'M6PR'	mRNA
100154124	'TRIM31'	mRNA
100154127	'LOC100154127'	mRNA
100154128	'LOC100154128'	mRNA
100154129	'SLA2'	mRNA
100154130	'NDUFB9'	mRNA
100154136	'MEP1A'	mRNA
100154139	'CLYBL'	mRNA
100154142	'UBE2A'	mRNA
100154143	'PRDX3'	mRNA
100154145	'NUTM1'	mRNA
100154146	'KATNBL1'	mRNA
100154147	'MAN1A2'	mRNA
100154148	'PSMC6'	mRNA
100154153	'CHD1L'	mRNA
100154155	'SLC46A3'	mRNA
100154157	'METTL8'	mRNA
100154158	'BCL11B'	mRNA
100154160	'PSAT1'	mRNA
100154166	'DNAJC3'	mRNA
100154167	'ZC2HC1A'	mRNA
100154168	'LOC100154168'	mRNA
100154169	'LOC100154169'	mRNA
100154170	'ISM1'	mRNA
100154178	'NEDD9'	mRNA
100154179	'LOC100154179'	mRNA
100154181	'LOC100154181'	mRNA
100154191	'TRIM8'	mRNA
100154193	'GBF1'	mRNA
100154194	'SFXN3'	mRNA
100154195	'GIT2'	mRNA
100154198	'TRAFD1'	mRNA
100154199	'DDR2'	mRNA
100154200	'XRCC6'	mRNA
100154202	'MAP3K4'	mRNA
100154204	'MYO1E'	mRNA
100154205	'DUSP13'	mRNA
100154206	'WDR46'	mRNA
100154208	'ROR2'	mRNA
100154209	'NCEH1'	mRNA
100154211	'ZCCHC13'	mRNA
100154213	'USP40'	mRNA
100154214	'IGBP1'	mRNA
100154215	'CFAP43'	mRNA
100154216	'PITX3'	mRNA
100154219	'LTA4H'	mRNA
100154222	'EPHA7'	mRNA
100154227	'SLTM'	mRNA
100154230	'MMP17'	mRNA
100154231	'ANKRD10'	mRNA
100154232	'GGH'	mRNA
100154234	'HSF2'	mRNA
100154240	'NRSN1'	mRNA
100154247	'LINS1'	mRNA
100154248	'IFIT3'	mRNA
100154251	'PLEK2'	mRNA
100154253	'BICC1'	mRNA
100154254	'ACTA1'	mRNA
100154255	'TMEM30A'	mRNA
100154257	'KIAA1324'	mRNA
100154258	'PHEX'	mRNA
100154259	'RNF20'	mRNA
100154260	'CCDC150'	mRNA
100154262	'FBXO22'	mRNA
100154266	'ABHD4'	mRNA
100154268	'UBE2L3'	mRNA
100154269	'MXI1'	mRNA
100154272	'BPHL'	mRNA
100154273	'SNAPIN'	mRNA
100154274	'KRTCAP2'	mRNA
100154276	'FNDC1'	mRNA
100154277	'ADARB1'	mRNA
100154278	'C7H14orf132'	mRNA
100154280	'SCML4'	mRNA
100154282	'TBR1'	mRNA
100154284	'PRDM1'	mRNA
100154285	'CRIP3'	mRNA
100154289	'FAM189A2'	mRNA
100154291	'SLC12A1'	mRNA
100154292	'RUFY2'	mRNA
100154295	'FBXO16'	mRNA
100154297	'AMHR2'	mRNA
100154307	'MCM8'	mRNA
100154308	'TANGO2'	mRNA
100154310	'SLC25A1'	mRNA
100154311	'TCHHL1'	mRNA
100154312	'LOC100154312'	mRNA
100154314	'SHPRH'	mRNA
100154315	'DCST2'	mRNA
100154317	'CCT3'	mRNA
100154318	'SSR2'	mRNA
100154319	'SOD2'	mRNA
100154321	'NABP2'	mRNA
100154322	'SARAF'	mRNA
100154333	'AAAS'	mRNA
100154334	'LOC100154334'	mRNA
100154336	'CHMP4C'	mRNA
100154338	'SARDH'	mRNA
100154341	'URM1'	mRNA
100154343	'ABLIM1'	mRNA
100154344	'C14H22orf39'	mRNA
100154350	'NFKBIL1'	mRNA
100154351	'NPFFR1'	mRNA
100154352	'SERPINI1'	mRNA
100154353	'C1H18orf54'	mRNA
100154356	'GLB1L'	mRNA
100154357	'CNNM1'	mRNA
100154361	'SRP54'	mRNA
100154364	'SLC38A1'	mRNA
100154365	'SDSL'	mRNA
100154368	'PLA1A'	mRNA
100154370	'SYNCRIP'	mRNA
100154372	'HSD17B8'	mRNA
100154373	'VSIR'	mRNA
100154375	'SNX31'	mRNA
100154376	'KDM6A'	mRNA
100154378	'PDE10A'	mRNA
100154379	'ATP6V1G1'	mRNA
100154380	'BCOR'	mRNA
100154381	'GAS2L3'	mRNA
100154382	'ZFYVE27'	mRNA
100154383	'ACTL7B'	mRNA
100154384	'NKX2-1'	mRNA
100154389	'DNTTIP1'	mRNA
100154390	'ANGEL1'	mRNA
100154391	'KCNQ5'	mRNA
100154393	'SLC41A3'	mRNA
100154394	'ROMO1'	mRNA
100154395	'NOV'	mRNA
100154396	'PDS5B'	mRNA
100154397	'MAN2A2'	mRNA
100154398	'ADAMTS7'	mRNA
100154400	'CHFR'	mRNA
100154403	'PPP1R42'	mRNA
100154405	'LOC100154405'	mRNA
100154407	'E2F3'	mRNA
100154408	'PSMA3'	mRNA
100154411	'ALG5'	mRNA
100154412	'AP3B2'	mRNA
100154415	'LOC100154415'	mRNA
100154418	'MCMDC2'	mRNA
100154419	'XKR9'	mRNA
100154420	'LAMA2'	mRNA
100154421	'CTBP2'	mRNA
100154423	'LOC100154423'	mRNA
100154426	'TBPL2'	mRNA
100154428	'PHTF1'	mRNA
100154429	'LSMEM2'	mRNA
100154431	'ASB11'	mRNA
100154432	'RPN2'	mRNA
100154435	'SLC18A1'	mRNA
100154442	'CNOT7'	mRNA
100154443	'NDUFA8'	mRNA
100154444	'GLCE'	mRNA
100154447	'ACKR1'	mRNA
100154448	'TPST2'	mRNA
100154449	'ETS2'	mRNA
100154450	'FCRLA'	mRNA
100154451	'CYYR1'	mRNA
100154452	'TRIP11'	mRNA
100154454	'TMEM249'	mRNA
100154456	'RPL8'	mRNA
100154457	'TM2D2'	mRNA
100154459	'RIC8B'	mRNA
100154460	'PRTG'	mRNA
100154462	'ARPC5L'	mRNA
100154469	'NFATC4'	mRNA
100154470	'LRRC49'	mRNA
100154471	'NTRK1'	mRNA
100154475	'KIAA1671'	mRNA
100154477	'LGMN'	mRNA
100154479	'NRDE2'	mRNA
100154484	'RCL1'	mRNA
100154486	'TSPAN14'	mRNA
100154487	'MYZAP'	mRNA
100154488	'NPM2'	mRNA
100154489	'WDR38'	mRNA
100154490	'MPST'	mRNA
100154492	'RSRC2'	mRNA
100154500	'SAMHD1'	mRNA
100154502	'PRAP1'	mRNA
100154503	'SRC'	mRNA
100154506	'ENTPD5'	mRNA
100154508	'LOC100154508'	mRNA
100154509	'SRSF5'	mRNA
100154511	'HIST1H3E'	mRNA
100154512	'TRIM38'	mRNA
100154515	'FTHL17'	mRNA
100154517	'SCAMP2'	mRNA
100154518	'ARPC3'	mRNA
100154520	'TNKS2'	mRNA
100154522	'GNB3'	mRNA
100154525	'ATP6V0A2'	mRNA
100154528	'ATP13A5'	mRNA
100154530	'TGM2'	mRNA
100154531	'ZSCAN9'	mRNA
100154535	'SPRN'	mRNA
100154536	'PCNX1'	mRNA
100154544	'SLC25A32'	mRNA
100154546	'ABRA'	mRNA
100154547	'HELLS'	mRNA
100154549	'CEP55'	mRNA
100154551	'MPI'	mRNA
100154552	'LOC100154552'	mRNA
100154555	'C1H14orf166'	mRNA
100154556	'WDR3'	mRNA
100154557	'KLHDC2'	mRNA
100154558	'ZNF697'	mRNA
100154559	'FAM26D'	mRNA
100154560	'HEATR1'	mRNA
100154562	'WASF1'	mRNA
100154564	'ZHX1'	mRNA
100154565	'RHOV'	mRNA
100154566	'DYNC1I2'	mRNA
100154567	'NUP43'	mRNA
100154568	'MON2'	mRNA
100154569	'STK24'	mRNA
100154573	'GMPR'	mRNA
100154575	'RNF182'	mRNA
100154578	'GPR137B'	mRNA
100154579	'ELP6'	mRNA
100154581	'LAMA4'	mRNA
100154583	'CDCA7'	mRNA
100154584	'GSKIP'	mRNA
100154585	'CD2AP'	mRNA
100154587	'KCNMB4'	mRNA
100154589	'CLIC5'	mRNA
100154590	'DRGX'	mRNA
100154593	'PINX1'	mRNA
100154594	'UGGT2'	mRNA
100154597	'KIF16B'	mRNA
100154598	'LAMP2'	mRNA
100154604	'TCP11'	mRNA
100154605	'GTF2A1'	mRNA
100154606	'SNRPC'	mRNA
100154607	'S1PR3'	mRNA
100154609	'PER2'	mRNA
100154612	'NT5C2'	mRNA
100154613	'HACD3'	mRNA
100154615	'AP4S1'	mRNA
100154616	'WSCD2'	mRNA
100154617	'HAL'	mRNA
100154619	'CLDND1'	mRNA
100154621	'KCTD20'	mRNA
100154622	'SYDE2'	mRNA
100154624	'CLCA4'	mRNA
100154626	'ADK'	mRNA
100154627	'KIFC1'	mRNA
100154630	'HJURP'	mRNA
100154631	'KLF8'	mRNA
100154633	'PHLPP1'	mRNA
100154635	'C14H12orf43'	mRNA
100154637	'SRSF9'	mRNA
100154639	'PBX1'	mRNA
100154640	'CACNA1I'	mRNA
100154641	'ABI3BP'	mRNA
100154642	'PNPLA1'	mRNA
100154647	'LOC100154647'	mRNA
100154648	'PLPPR1'	mRNA
100154649	'RAI2'	mRNA
100154650	'PANK1'	mRNA
100154652	'CCDC180'	mRNA
100154656	'DNAJC19'	mRNA
100154657	'PIGU'	mRNA
100154658	'NUS1'	mRNA
100154659	'SPTB'	mRNA
100154661	'RIPOR2'	mRNA
100154662	'RAB4A'	mRNA
100154663	'CHCHD4'	mRNA
100154665	'EMC3'	mRNA
100154667	'PRPF38B'	mRNA
100154669	'SCAPER'	mRNA
100154672	'TICRR'	mRNA
100154676	'GOLT1B'	mRNA
100154679	'C17H20orf96'	mRNA
100154680	'ABHD13'	mRNA
100154684	'RDH11'	mRNA
100154685	'UBOX5'	mRNA
100154687	'ANK3'	mRNA
100154688	'CAPN9'	mRNA
100154691	'RCBTB2'	mRNA
100154698	'KLHL33'	mRNA
100154701	'TRMT2A'	mRNA
100154705	'LYSMD1'	mRNA
100154707	'RAB13'	mRNA
100154708	'GUCD1'	mRNA
100154709	'CRNN'	mRNA
100154710	'EFNA4'	mRNA
100154712	'SUPT3H'	mRNA
100154715	'CDK2'	mRNA
[truncated: 42,612 more rows]
