# Supplementary material for: Comprehensive transcriptional analysis of pig facial skin development
Source: PeerJ. 2023 Aug 28;11:e15955. doi: 10.7717/peerj.15955 (PMC10470455; doi:10.7717/peerj.15955)
Supplement: Supplemental Information 11 [file peerj-11-15955-s011.xls]

Sample	Total Clean Reads (M)	Total Mapping(%)	Uniquely Mapping(%)
D180_1	114.69	90.74	83.35
D180_2	114.6	90.1	85.12
D180_3	114.07	89.96	85.13
D3_1	117.04	91.93	87.49
D3_2	117.37	91.42	86.32
D3_3	117.41	91.46	87.2
D90_1	117.28	89.92	86.13
D90_2	115.18	91.76	87.98
D90_3	114.98	91.28	86.57
Y3_1	112.53	88.64	83.53
Y3_2	113.53	88.79	82.83
Y3_3	114.68	88.15	80.02
