# Supplementary material for: Comprehensive transcriptional analysis of pig facial skin development
Source: PeerJ. 2023 Aug 28;11:e15955. doi: 10.7717/peerj.15955 (PMC10470455; doi:10.7717/peerj.15955)
Supplement: Supplemental Information 12 [file peerj-11-15955-s012.xls]

Gene ID	Gene Symbol	Type
novel-ssc-miR1-5p	'novel-ssc-miR1-5p'	miRNA
novel-ssc-miR10-5p	'novel-ssc-miR10-5p'	miRNA
novel-ssc-miR100-3p	'novel-ssc-miR100-3p'	miRNA
novel-ssc-miR100-5p	'novel-ssc-miR100-5p'	miRNA
novel-ssc-miR1000-5p	'novel-ssc-miR1000-5p'	miRNA
novel-ssc-miR1001-3p	'novel-ssc-miR1001-3p'	miRNA
novel-ssc-miR1001-5p	'novel-ssc-miR1001-5p'	miRNA
novel-ssc-miR1002-3p	'novel-ssc-miR1002-3p'	miRNA
novel-ssc-miR1003-5p	'novel-ssc-miR1003-5p'	miRNA
novel-ssc-miR1004-3p	'novel-ssc-miR1004-3p'	miRNA
novel-ssc-miR1004-5p	'novel-ssc-miR1004-5p'	miRNA
novel-ssc-miR1006-3p	'novel-ssc-miR1006-3p'	miRNA
novel-ssc-miR1007-3p	'novel-ssc-miR1007-3p'	miRNA
novel-ssc-miR1008-3p	'novel-ssc-miR1008-3p'	miRNA
novel-ssc-miR1009-3p	'novel-ssc-miR1009-3p'	miRNA
novel-ssc-miR1009-5p	'novel-ssc-miR1009-5p'	miRNA
novel-ssc-miR1010-5p	'novel-ssc-miR1010-5p'	miRNA
novel-ssc-miR1011-5p	'novel-ssc-miR1011-5p'	miRNA
novel-ssc-miR1013-3p	'novel-ssc-miR1013-3p'	miRNA
novel-ssc-miR1014-3p	'novel-ssc-miR1014-3p'	miRNA
novel-ssc-miR1014-5p	'novel-ssc-miR1014-5p'	miRNA
novel-ssc-miR1015-3p	'novel-ssc-miR1015-3p'	miRNA
novel-ssc-miR1015-5p	'novel-ssc-miR1015-5p'	miRNA
novel-ssc-miR1016-5p	'novel-ssc-miR1016-5p'	miRNA
novel-ssc-miR1017-3p	'novel-ssc-miR1017-3p'	miRNA
novel-ssc-miR1018-3p	'novel-ssc-miR1018-3p'	miRNA
novel-ssc-miR1019-5p	'novel-ssc-miR1019-5p'	miRNA
novel-ssc-miR102-3p	'novel-ssc-miR102-3p'	miRNA
novel-ssc-miR1020-5p	'novel-ssc-miR1020-5p'	miRNA
novel-ssc-miR1021-3p	'novel-ssc-miR1021-3p'	miRNA
novel-ssc-miR1022-3p	'novel-ssc-miR1022-3p'	miRNA
novel-ssc-miR1022-5p	'novel-ssc-miR1022-5p'	miRNA
novel-ssc-miR1023-5p	'novel-ssc-miR1023-5p'	miRNA
novel-ssc-miR1024-3p	'novel-ssc-miR1024-3p'	miRNA
novel-ssc-miR1025-3p	'novel-ssc-miR1025-3p'	miRNA
novel-ssc-miR1026-3p	'novel-ssc-miR1026-3p'	miRNA
novel-ssc-miR1027-5p	'novel-ssc-miR1027-5p'	miRNA
novel-ssc-miR1028-5p	'novel-ssc-miR1028-5p'	miRNA
novel-ssc-miR1029-5p	'novel-ssc-miR1029-5p'	miRNA
novel-ssc-miR103-3p	'novel-ssc-miR103-3p'	miRNA
novel-ssc-miR1030-3p	'novel-ssc-miR1030-3p'	miRNA
novel-ssc-miR1030-5p	'novel-ssc-miR1030-5p'	miRNA
novel-ssc-miR1031-5p	'novel-ssc-miR1031-5p'	miRNA
novel-ssc-miR1032-5p	'novel-ssc-miR1032-5p'	miRNA
novel-ssc-miR1033-5p	'novel-ssc-miR1033-5p'	miRNA
novel-ssc-miR1034-5p	'novel-ssc-miR1034-5p'	miRNA
novel-ssc-miR1037-5p	'novel-ssc-miR1037-5p'	miRNA
novel-ssc-miR1038-5p	'novel-ssc-miR1038-5p'	miRNA
novel-ssc-miR1039-3p	'novel-ssc-miR1039-3p'	miRNA
novel-ssc-miR1039-5p	'novel-ssc-miR1039-5p'	miRNA
novel-ssc-miR104-3p	'novel-ssc-miR104-3p'	miRNA
novel-ssc-miR104-5p	'novel-ssc-miR104-5p'	miRNA
novel-ssc-miR1040-3p	'novel-ssc-miR1040-3p'	miRNA
novel-ssc-miR1041-5p	'novel-ssc-miR1041-5p'	miRNA
novel-ssc-miR1044-3p	'novel-ssc-miR1044-3p'	miRNA
novel-ssc-miR1045-3p	'novel-ssc-miR1045-3p'	miRNA
novel-ssc-miR1045-5p	'novel-ssc-miR1045-5p'	miRNA
novel-ssc-miR1046-3p	'novel-ssc-miR1046-3p'	miRNA
novel-ssc-miR1048-3p	'novel-ssc-miR1048-3p'	miRNA
novel-ssc-miR1048-5p	'novel-ssc-miR1048-5p'	miRNA
novel-ssc-miR1049-5p	'novel-ssc-miR1049-5p'	miRNA
novel-ssc-miR105-3p	'novel-ssc-miR105-3p'	miRNA
novel-ssc-miR105-5p	'novel-ssc-miR105-5p'	miRNA
novel-ssc-miR1050-3p	'novel-ssc-miR1050-3p'	miRNA
novel-ssc-miR1052-5p	'novel-ssc-miR1052-5p'	miRNA
novel-ssc-miR1053-5p	'novel-ssc-miR1053-5p'	miRNA
novel-ssc-miR1055-5p	'novel-ssc-miR1055-5p'	miRNA
novel-ssc-miR1056-3p	'novel-ssc-miR1056-3p'	miRNA
novel-ssc-miR1058-3p	'novel-ssc-miR1058-3p'	miRNA
novel-ssc-miR1058-5p	'novel-ssc-miR1058-5p'	miRNA
novel-ssc-miR1059-3p	'novel-ssc-miR1059-3p'	miRNA
novel-ssc-miR106-3p	'novel-ssc-miR106-3p'	miRNA
novel-ssc-miR1060-3p	'novel-ssc-miR1060-3p'	miRNA
novel-ssc-miR1063-5p	'novel-ssc-miR1063-5p'	miRNA
novel-ssc-miR1064-5p	'novel-ssc-miR1064-5p'	miRNA
novel-ssc-miR1065-3p	'novel-ssc-miR1065-3p'	miRNA
novel-ssc-miR1066-3p	'novel-ssc-miR1066-3p'	miRNA
novel-ssc-miR1067-3p	'novel-ssc-miR1067-3p'	miRNA
novel-ssc-miR1069-5p	'novel-ssc-miR1069-5p'	miRNA
novel-ssc-miR107-3p	'novel-ssc-miR107-3p'	miRNA
novel-ssc-miR1070-5p	'novel-ssc-miR1070-5p'	miRNA
novel-ssc-miR1071-5p	'novel-ssc-miR1071-5p'	miRNA
novel-ssc-miR1072-3p	'novel-ssc-miR1072-3p'	miRNA
novel-ssc-miR1073-3p	'novel-ssc-miR1073-3p'	miRNA
novel-ssc-miR1074-5p	'novel-ssc-miR1074-5p'	miRNA
novel-ssc-miR1075-5p	'novel-ssc-miR1075-5p'	miRNA
novel-ssc-miR1076-5p	'novel-ssc-miR1076-5p'	miRNA
novel-ssc-miR1077-3p	'novel-ssc-miR1077-3p'	miRNA
novel-ssc-miR1077-5p	'novel-ssc-miR1077-5p'	miRNA
novel-ssc-miR1078-3p	'novel-ssc-miR1078-3p'	miRNA
novel-ssc-miR1078-5p	'novel-ssc-miR1078-5p'	miRNA
novel-ssc-miR1079-3p	'novel-ssc-miR1079-3p'	miRNA
novel-ssc-miR108-5p	'novel-ssc-miR108-5p'	miRNA
novel-ssc-miR1081-3p	'novel-ssc-miR1081-3p'	miRNA
novel-ssc-miR1082-5p	'novel-ssc-miR1082-5p'	miRNA
novel-ssc-miR1083-3p	'novel-ssc-miR1083-3p'	miRNA
novel-ssc-miR1083-5p	'novel-ssc-miR1083-5p'	miRNA
novel-ssc-miR1084-3p	'novel-ssc-miR1084-3p'	miRNA
novel-ssc-miR1085-3p	'novel-ssc-miR1085-3p'	miRNA
novel-ssc-miR1085-5p	'novel-ssc-miR1085-5p'	miRNA
novel-ssc-miR1086-3p	'novel-ssc-miR1086-3p'	miRNA
novel-ssc-miR1086-5p	'novel-ssc-miR1086-5p'	miRNA
novel-ssc-miR1087-3p	'novel-ssc-miR1087-3p'	miRNA
novel-ssc-miR1087-5p	'novel-ssc-miR1087-5p'	miRNA
novel-ssc-miR1088-5p	'novel-ssc-miR1088-5p'	miRNA
novel-ssc-miR1089-3p	'novel-ssc-miR1089-3p'	miRNA
novel-ssc-miR1089-5p	'novel-ssc-miR1089-5p'	miRNA
novel-ssc-miR109-3p	'novel-ssc-miR109-3p'	miRNA
novel-ssc-miR109-5p	'novel-ssc-miR109-5p'	miRNA
novel-ssc-miR1091-5p	'novel-ssc-miR1091-5p'	miRNA
novel-ssc-miR1093-5p	'novel-ssc-miR1093-5p'	miRNA
novel-ssc-miR1094-3p	'novel-ssc-miR1094-3p'	miRNA
novel-ssc-miR1095-5p	'novel-ssc-miR1095-5p'	miRNA
novel-ssc-miR1096-3p	'novel-ssc-miR1096-3p'	miRNA
novel-ssc-miR1096-5p	'novel-ssc-miR1096-5p'	miRNA
novel-ssc-miR1097-5p	'novel-ssc-miR1097-5p'	miRNA
novel-ssc-miR1098-3p	'novel-ssc-miR1098-3p'	miRNA
novel-ssc-miR1099-3p	'novel-ssc-miR1099-3p'	miRNA
novel-ssc-miR11-3p	'novel-ssc-miR11-3p'	miRNA
novel-ssc-miR110-3p	'novel-ssc-miR110-3p'	miRNA
novel-ssc-miR110-5p	'novel-ssc-miR110-5p'	miRNA
novel-ssc-miR1100-3p	'novel-ssc-miR1100-3p'	miRNA
novel-ssc-miR1101-5p	'novel-ssc-miR1101-5p'	miRNA
novel-ssc-miR1102-3p	'novel-ssc-miR1102-3p'	miRNA
novel-ssc-miR1103-5p	'novel-ssc-miR1103-5p'	miRNA
novel-ssc-miR1104-3p	'novel-ssc-miR1104-3p'	miRNA
novel-ssc-miR1105-3p	'novel-ssc-miR1105-3p'	miRNA
novel-ssc-miR1105-5p	'novel-ssc-miR1105-5p'	miRNA
novel-ssc-miR1106-3p	'novel-ssc-miR1106-3p'	miRNA
novel-ssc-miR1107-3p	'novel-ssc-miR1107-3p'	miRNA
novel-ssc-miR1108-5p	'novel-ssc-miR1108-5p'	miRNA
novel-ssc-miR1109-5p	'novel-ssc-miR1109-5p'	miRNA
novel-ssc-miR111-3p	'novel-ssc-miR111-3p'	miRNA
novel-ssc-miR1110-5p	'novel-ssc-miR1110-5p'	miRNA
novel-ssc-miR1113-3p	'novel-ssc-miR1113-3p'	miRNA
novel-ssc-miR1114-3p	'novel-ssc-miR1114-3p'	miRNA
novel-ssc-miR1116-3p	'novel-ssc-miR1116-3p'	miRNA
novel-ssc-miR1116-5p	'novel-ssc-miR1116-5p'	miRNA
novel-ssc-miR1117-3p	'novel-ssc-miR1117-3p'	miRNA
novel-ssc-miR1118-5p	'novel-ssc-miR1118-5p'	miRNA
novel-ssc-miR1119-3p	'novel-ssc-miR1119-3p'	miRNA
novel-ssc-miR112-3p	'novel-ssc-miR112-3p'	miRNA
novel-ssc-miR112-5p	'novel-ssc-miR112-5p'	miRNA
novel-ssc-miR1120-3p	'novel-ssc-miR1120-3p'	miRNA
novel-ssc-miR1120-5p	'novel-ssc-miR1120-5p'	miRNA
novel-ssc-miR1121-3p	'novel-ssc-miR1121-3p'	miRNA
novel-ssc-miR1122-5p	'novel-ssc-miR1122-5p'	miRNA
novel-ssc-miR1123-3p	'novel-ssc-miR1123-3p'	miRNA
novel-ssc-miR1124-3p	'novel-ssc-miR1124-3p'	miRNA
novel-ssc-miR1124-5p	'novel-ssc-miR1124-5p'	miRNA
novel-ssc-miR1126-3p	'novel-ssc-miR1126-3p'	miRNA
novel-ssc-miR1126-5p	'novel-ssc-miR1126-5p'	miRNA
novel-ssc-miR1127-3p	'novel-ssc-miR1127-3p'	miRNA
novel-ssc-miR1128-5p	'novel-ssc-miR1128-5p'	miRNA
novel-ssc-miR1129-3p	'novel-ssc-miR1129-3p'	miRNA
novel-ssc-miR1129-5p	'novel-ssc-miR1129-5p'	miRNA
novel-ssc-miR113-3p	'novel-ssc-miR113-3p'	miRNA
novel-ssc-miR113-5p	'novel-ssc-miR113-5p'	miRNA
novel-ssc-miR1130-5p	'novel-ssc-miR1130-5p'	miRNA
novel-ssc-miR1131-5p	'novel-ssc-miR1131-5p'	miRNA
novel-ssc-miR1132-5p	'novel-ssc-miR1132-5p'	miRNA
novel-ssc-miR1133-5p	'novel-ssc-miR1133-5p'	miRNA
novel-ssc-miR1134-5p	'novel-ssc-miR1134-5p'	miRNA
novel-ssc-miR1135-5p	'novel-ssc-miR1135-5p'	miRNA
novel-ssc-miR1136-3p	'novel-ssc-miR1136-3p'	miRNA
novel-ssc-miR1137-5p	'novel-ssc-miR1137-5p'	miRNA
novel-ssc-miR1138-5p	'novel-ssc-miR1138-5p'	miRNA
novel-ssc-miR114-3p	'novel-ssc-miR114-3p'	miRNA
novel-ssc-miR1140-3p	'novel-ssc-miR1140-3p'	miRNA
novel-ssc-miR1140-5p	'novel-ssc-miR1140-5p'	miRNA
novel-ssc-miR1141-3p	'novel-ssc-miR1141-3p'	miRNA
novel-ssc-miR1142-5p	'novel-ssc-miR1142-5p'	miRNA
novel-ssc-miR1143-3p	'novel-ssc-miR1143-3p'	miRNA
novel-ssc-miR1145-5p	'novel-ssc-miR1145-5p'	miRNA
novel-ssc-miR1146-3p	'novel-ssc-miR1146-3p'	miRNA
novel-ssc-miR1147-3p	'novel-ssc-miR1147-3p'	miRNA
novel-ssc-miR1149-3p	'novel-ssc-miR1149-3p'	miRNA
novel-ssc-miR1150-5p	'novel-ssc-miR1150-5p'	miRNA
novel-ssc-miR1152-5p	'novel-ssc-miR1152-5p'	miRNA
novel-ssc-miR1153-3p	'novel-ssc-miR1153-3p'	miRNA
novel-ssc-miR1154-3p	'novel-ssc-miR1154-3p'	miRNA
novel-ssc-miR1154-5p	'novel-ssc-miR1154-5p'	miRNA
novel-ssc-miR1155-3p	'novel-ssc-miR1155-3p'	miRNA
novel-ssc-miR1156-5p	'novel-ssc-miR1156-5p'	miRNA
novel-ssc-miR1158-3p	'novel-ssc-miR1158-3p'	miRNA
novel-ssc-miR1158-5p	'novel-ssc-miR1158-5p'	miRNA
novel-ssc-miR116-3p	'novel-ssc-miR116-3p'	miRNA
novel-ssc-miR1161-3p	'novel-ssc-miR1161-3p'	miRNA
novel-ssc-miR1162-3p	'novel-ssc-miR1162-3p'	miRNA
novel-ssc-miR1164-3p	'novel-ssc-miR1164-3p'	miRNA
novel-ssc-miR1164-5p	'novel-ssc-miR1164-5p'	miRNA
novel-ssc-miR1165-3p	'novel-ssc-miR1165-3p'	miRNA
novel-ssc-miR1165-5p	'novel-ssc-miR1165-5p'	miRNA
novel-ssc-miR1166-3p	'novel-ssc-miR1166-3p'	miRNA
novel-ssc-miR1167-5p	'novel-ssc-miR1167-5p'	miRNA
novel-ssc-miR1168-5p	'novel-ssc-miR1168-5p'	miRNA
novel-ssc-miR1169-5p	'novel-ssc-miR1169-5p'	miRNA
novel-ssc-miR117-3p	'novel-ssc-miR117-3p'	miRNA
novel-ssc-miR117-5p	'novel-ssc-miR117-5p'	miRNA
novel-ssc-miR1170-3p	'novel-ssc-miR1170-3p'	miRNA
novel-ssc-miR1172-3p	'novel-ssc-miR1172-3p'	miRNA
novel-ssc-miR1173-3p	'novel-ssc-miR1173-3p'	miRNA
novel-ssc-miR1176-3p	'novel-ssc-miR1176-3p'	miRNA
novel-ssc-miR1176-5p	'novel-ssc-miR1176-5p'	miRNA
novel-ssc-miR1177-3p	'novel-ssc-miR1177-3p'	miRNA
novel-ssc-miR1178-3p	'novel-ssc-miR1178-3p'	miRNA
novel-ssc-miR1178-5p	'novel-ssc-miR1178-5p'	miRNA
novel-ssc-miR118-3p	'novel-ssc-miR118-3p'	miRNA
novel-ssc-miR1180-3p	'novel-ssc-miR1180-3p'	miRNA
novel-ssc-miR1182-3p	'novel-ssc-miR1182-3p'	miRNA
novel-ssc-miR1183-3p	'novel-ssc-miR1183-3p'	miRNA
novel-ssc-miR1185-3p	'novel-ssc-miR1185-3p'	miRNA
novel-ssc-miR1186-3p	'novel-ssc-miR1186-3p'	miRNA
novel-ssc-miR1186-5p	'novel-ssc-miR1186-5p'	miRNA
novel-ssc-miR1187-3p	'novel-ssc-miR1187-3p'	miRNA
novel-ssc-miR1188-5p	'novel-ssc-miR1188-5p'	miRNA
novel-ssc-miR1189-3p	'novel-ssc-miR1189-3p'	miRNA
novel-ssc-miR1189-5p	'novel-ssc-miR1189-5p'	miRNA
novel-ssc-miR119-3p	'novel-ssc-miR119-3p'	miRNA
novel-ssc-miR119-5p	'novel-ssc-miR119-5p'	miRNA
novel-ssc-miR1190-3p	'novel-ssc-miR1190-3p'	miRNA
novel-ssc-miR1191-5p	'novel-ssc-miR1191-5p'	miRNA
novel-ssc-miR1192-3p	'novel-ssc-miR1192-3p'	miRNA
novel-ssc-miR1193-3p	'novel-ssc-miR1193-3p'	miRNA
novel-ssc-miR1194-5p	'novel-ssc-miR1194-5p'	miRNA
novel-ssc-miR1195-5p	'novel-ssc-miR1195-5p'	miRNA
novel-ssc-miR1196-3p	'novel-ssc-miR1196-3p'	miRNA
novel-ssc-miR1198-3p	'novel-ssc-miR1198-3p'	miRNA
novel-ssc-miR1199-3p	'novel-ssc-miR1199-3p'	miRNA
novel-ssc-miR1199-5p	'novel-ssc-miR1199-5p'	miRNA
novel-ssc-miR12-3p	'novel-ssc-miR12-3p'	miRNA
novel-ssc-miR12-5p	'novel-ssc-miR12-5p'	miRNA
novel-ssc-miR120-3p	'novel-ssc-miR120-3p'	miRNA
novel-ssc-miR1202-3p	'novel-ssc-miR1202-3p'	miRNA
novel-ssc-miR1202-5p	'novel-ssc-miR1202-5p'	miRNA
novel-ssc-miR1203-5p	'novel-ssc-miR1203-5p'	miRNA
novel-ssc-miR1204-3p	'novel-ssc-miR1204-3p'	miRNA
novel-ssc-miR1205-3p	'novel-ssc-miR1205-3p'	miRNA
novel-ssc-miR1206-3p	'novel-ssc-miR1206-3p'	miRNA
novel-ssc-miR1207-5p	'novel-ssc-miR1207-5p'	miRNA
novel-ssc-miR1208-3p	'novel-ssc-miR1208-3p'	miRNA
novel-ssc-miR1211-5p	'novel-ssc-miR1211-5p'	miRNA
novel-ssc-miR1212-3p	'novel-ssc-miR1212-3p'	miRNA
novel-ssc-miR1212-5p	'novel-ssc-miR1212-5p'	miRNA
novel-ssc-miR1213-3p	'novel-ssc-miR1213-3p'	miRNA
novel-ssc-miR1216-5p	'novel-ssc-miR1216-5p'	miRNA
novel-ssc-miR1217-5p	'novel-ssc-miR1217-5p'	miRNA
novel-ssc-miR1218-3p	'novel-ssc-miR1218-3p'	miRNA
novel-ssc-miR1218-5p	'novel-ssc-miR1218-5p'	miRNA
novel-ssc-miR1219-3p	'novel-ssc-miR1219-3p'	miRNA
novel-ssc-miR1220-3p	'novel-ssc-miR1220-3p'	miRNA
novel-ssc-miR1220-5p	'novel-ssc-miR1220-5p'	miRNA
novel-ssc-miR1222-5p	'novel-ssc-miR1222-5p'	miRNA
novel-ssc-miR1223-3p	'novel-ssc-miR1223-3p'	miRNA
novel-ssc-miR1224-3p	'novel-ssc-miR1224-3p'	miRNA
novel-ssc-miR1224-5p	'novel-ssc-miR1224-5p'	miRNA
novel-ssc-miR1225-3p	'novel-ssc-miR1225-3p'	miRNA
novel-ssc-miR1225-5p	'novel-ssc-miR1225-5p'	miRNA
novel-ssc-miR1226-5p	'novel-ssc-miR1226-5p'	miRNA
novel-ssc-miR1227-3p	'novel-ssc-miR1227-3p'	miRNA
novel-ssc-miR1227-5p	'novel-ssc-miR1227-5p'	miRNA
novel-ssc-miR1228-3p	'novel-ssc-miR1228-3p'	miRNA
novel-ssc-miR1228-5p	'novel-ssc-miR1228-5p'	miRNA
novel-ssc-miR1229-3p	'novel-ssc-miR1229-3p'	miRNA
novel-ssc-miR123-3p	'novel-ssc-miR123-3p'	miRNA
novel-ssc-miR1230-5p	'novel-ssc-miR1230-5p'	miRNA
novel-ssc-miR1231-3p	'novel-ssc-miR1231-3p'	miRNA
novel-ssc-miR1234-3p	'novel-ssc-miR1234-3p'	miRNA
novel-ssc-miR1235-5p	'novel-ssc-miR1235-5p'	miRNA
novel-ssc-miR1236-3p	'novel-ssc-miR1236-3p'	miRNA
novel-ssc-miR1237-3p	'novel-ssc-miR1237-3p'	miRNA
novel-ssc-miR1237-5p	'novel-ssc-miR1237-5p'	miRNA
novel-ssc-miR1238-3p	'novel-ssc-miR1238-3p'	miRNA
novel-ssc-miR1239-5p	'novel-ssc-miR1239-5p'	miRNA
novel-ssc-miR124-3p	'novel-ssc-miR124-3p'	miRNA
novel-ssc-miR1240-3p	'novel-ssc-miR1240-3p'	miRNA
novel-ssc-miR1242-3p	'novel-ssc-miR1242-3p'	miRNA
novel-ssc-miR1242-5p	'novel-ssc-miR1242-5p'	miRNA
novel-ssc-miR1243-3p	'novel-ssc-miR1243-3p'	miRNA
novel-ssc-miR1244-5p	'novel-ssc-miR1244-5p'	miRNA
novel-ssc-miR1245-3p	'novel-ssc-miR1245-3p'	miRNA
novel-ssc-miR1246-3p	'novel-ssc-miR1246-3p'	miRNA
novel-ssc-miR1246-5p	'novel-ssc-miR1246-5p'	miRNA
novel-ssc-miR1247-5p	'novel-ssc-miR1247-5p'	miRNA
novel-ssc-miR1248-5p	'novel-ssc-miR1248-5p'	miRNA
novel-ssc-miR125-3p	'novel-ssc-miR125-3p'	miRNA
novel-ssc-miR1250-5p	'novel-ssc-miR1250-5p'	miRNA
novel-ssc-miR1251-3p	'novel-ssc-miR1251-3p'	miRNA
novel-ssc-miR1252-5p	'novel-ssc-miR1252-5p'	miRNA
novel-ssc-miR1253-3p	'novel-ssc-miR1253-3p'	miRNA
novel-ssc-miR1253-5p	'novel-ssc-miR1253-5p'	miRNA
novel-ssc-miR1254-5p	'novel-ssc-miR1254-5p'	miRNA
novel-ssc-miR1255-5p	'novel-ssc-miR1255-5p'	miRNA
novel-ssc-miR1256-5p	'novel-ssc-miR1256-5p'	miRNA
novel-ssc-miR1257-3p	'novel-ssc-miR1257-3p'	miRNA
novel-ssc-miR1261-3p	'novel-ssc-miR1261-3p'	miRNA
novel-ssc-miR1265-3p	'novel-ssc-miR1265-3p'	miRNA
novel-ssc-miR1265-5p	'novel-ssc-miR1265-5p'	miRNA
novel-ssc-miR1266-5p	'novel-ssc-miR1266-5p'	miRNA
novel-ssc-miR1267-3p	'novel-ssc-miR1267-3p'	miRNA
novel-ssc-miR1268-5p	'novel-ssc-miR1268-5p'	miRNA
novel-ssc-miR1269-5p	'novel-ssc-miR1269-5p'	miRNA
novel-ssc-miR127-3p	'novel-ssc-miR127-3p'	miRNA
novel-ssc-miR1270-3p	'novel-ssc-miR1270-3p'	miRNA
novel-ssc-miR1271-5p	'novel-ssc-miR1271-5p'	miRNA
novel-ssc-miR1272-5p	'novel-ssc-miR1272-5p'	miRNA
novel-ssc-miR1273-3p	'novel-ssc-miR1273-3p'	miRNA
novel-ssc-miR1274-3p	'novel-ssc-miR1274-3p'	miRNA
novel-ssc-miR1274-5p	'novel-ssc-miR1274-5p'	miRNA
novel-ssc-miR1275-5p	'novel-ssc-miR1275-5p'	miRNA
novel-ssc-miR1276-5p	'novel-ssc-miR1276-5p'	miRNA
novel-ssc-miR1277-3p	'novel-ssc-miR1277-3p'	miRNA
novel-ssc-miR1278-5p	'novel-ssc-miR1278-5p'	miRNA
novel-ssc-miR1279-3p	'novel-ssc-miR1279-3p'	miRNA
novel-ssc-miR128-3p	'novel-ssc-miR128-3p'	miRNA
novel-ssc-miR1281-3p	'novel-ssc-miR1281-3p'	miRNA
novel-ssc-miR1281-5p	'novel-ssc-miR1281-5p'	miRNA
novel-ssc-miR1282-5p	'novel-ssc-miR1282-5p'	miRNA
novel-ssc-miR1283-3p	'novel-ssc-miR1283-3p'	miRNA
novel-ssc-miR1283-5p	'novel-ssc-miR1283-5p'	miRNA
novel-ssc-miR1285-3p	'novel-ssc-miR1285-3p'	miRNA
novel-ssc-miR1286-5p	'novel-ssc-miR1286-5p'	miRNA
novel-ssc-miR1287-5p	'novel-ssc-miR1287-5p'	miRNA
novel-ssc-miR1288-5p	'novel-ssc-miR1288-5p'	miRNA
novel-ssc-miR129-5p	'novel-ssc-miR129-5p'	miRNA
novel-ssc-miR1290-3p	'novel-ssc-miR1290-3p'	miRNA
novel-ssc-miR1290-5p	'novel-ssc-miR1290-5p'	miRNA
novel-ssc-miR1292-3p	'novel-ssc-miR1292-3p'	miRNA
novel-ssc-miR1293-5p	'novel-ssc-miR1293-5p'	miRNA
novel-ssc-miR1294-3p	'novel-ssc-miR1294-3p'	miRNA
novel-ssc-miR1295-3p	'novel-ssc-miR1295-3p'	miRNA
novel-ssc-miR1296-5p	'novel-ssc-miR1296-5p'	miRNA
novel-ssc-miR1297-5p	'novel-ssc-miR1297-5p'	miRNA
novel-ssc-miR1298-5p	'novel-ssc-miR1298-5p'	miRNA
novel-ssc-miR1299-3p	'novel-ssc-miR1299-3p'	miRNA
novel-ssc-miR13-5p	'novel-ssc-miR13-5p'	miRNA
novel-ssc-miR130-3p	'novel-ssc-miR130-3p'	miRNA
novel-ssc-miR1300-5p	'novel-ssc-miR1300-5p'	miRNA
novel-ssc-miR1301-3p	'novel-ssc-miR1301-3p'	miRNA
novel-ssc-miR1302-5p	'novel-ssc-miR1302-5p'	miRNA
novel-ssc-miR1303-3p	'novel-ssc-miR1303-3p'	miRNA
novel-ssc-miR1304-3p	'novel-ssc-miR1304-3p'	miRNA
novel-ssc-miR1306-3p	'novel-ssc-miR1306-3p'	miRNA
novel-ssc-miR1306-5p	'novel-ssc-miR1306-5p'	miRNA
novel-ssc-miR1307-5p	'novel-ssc-miR1307-5p'	miRNA
novel-ssc-miR1309-3p	'novel-ssc-miR1309-3p'	miRNA
novel-ssc-miR131-3p	'novel-ssc-miR131-3p'	miRNA
novel-ssc-miR131-5p	'novel-ssc-miR131-5p'	miRNA
novel-ssc-miR1310-3p	'novel-ssc-miR1310-3p'	miRNA
novel-ssc-miR1311-5p	'novel-ssc-miR1311-5p'	miRNA
novel-ssc-miR1312-3p	'novel-ssc-miR1312-3p'	miRNA
novel-ssc-miR1316-5p	'novel-ssc-miR1316-5p'	miRNA
novel-ssc-miR1317-5p	'novel-ssc-miR1317-5p'	miRNA
novel-ssc-miR1319-3p	'novel-ssc-miR1319-3p'	miRNA
novel-ssc-miR1321-3p	'novel-ssc-miR1321-3p'	miRNA
novel-ssc-miR1322-5p	'novel-ssc-miR1322-5p'	miRNA
novel-ssc-miR1323-3p	'novel-ssc-miR1323-3p'	miRNA
novel-ssc-miR1325-5p	'novel-ssc-miR1325-5p'	miRNA
novel-ssc-miR1328-5p	'novel-ssc-miR1328-5p'	miRNA
novel-ssc-miR133-3p	'novel-ssc-miR133-3p'	miRNA
novel-ssc-miR1331-5p	'novel-ssc-miR1331-5p'	miRNA
novel-ssc-miR1335-3p	'novel-ssc-miR1335-3p'	miRNA
novel-ssc-miR1336-3p	'novel-ssc-miR1336-3p'	miRNA
novel-ssc-miR1337-3p	'novel-ssc-miR1337-3p'	miRNA
novel-ssc-miR1337-5p	'novel-ssc-miR1337-5p'	miRNA
novel-ssc-miR1339-3p	'novel-ssc-miR1339-3p'	miRNA
novel-ssc-miR134-3p	'novel-ssc-miR134-3p'	miRNA
novel-ssc-miR134-5p	'novel-ssc-miR134-5p'	miRNA
novel-ssc-miR1340-3p	'novel-ssc-miR1340-3p'	miRNA
novel-ssc-miR1341-3p	'novel-ssc-miR1341-3p'	miRNA
novel-ssc-miR1343-3p	'novel-ssc-miR1343-3p'	miRNA
novel-ssc-miR1343-5p	'novel-ssc-miR1343-5p'	miRNA
novel-ssc-miR1345-5p	'novel-ssc-miR1345-5p'	miRNA
novel-ssc-miR1346-3p	'novel-ssc-miR1346-3p'	miRNA
novel-ssc-miR1347-5p	'novel-ssc-miR1347-5p'	miRNA
novel-ssc-miR1348-3p	'novel-ssc-miR1348-3p'	miRNA
novel-ssc-miR1348-5p	'novel-ssc-miR1348-5p'	miRNA
novel-ssc-miR1349-3p	'novel-ssc-miR1349-3p'	miRNA
novel-ssc-miR135-3p	'novel-ssc-miR135-3p'	miRNA
novel-ssc-miR1350-3p	'novel-ssc-miR1350-3p'	miRNA
novel-ssc-miR1351-5p	'novel-ssc-miR1351-5p'	miRNA
novel-ssc-miR1352-5p	'novel-ssc-miR1352-5p'	miRNA
novel-ssc-miR1353-5p	'novel-ssc-miR1353-5p'	miRNA
novel-ssc-miR1354-5p	'novel-ssc-miR1354-5p'	miRNA
novel-ssc-miR1355-5p	'novel-ssc-miR1355-5p'	miRNA
novel-ssc-miR1356-3p	'novel-ssc-miR1356-3p'	miRNA
novel-ssc-miR1357-3p	'novel-ssc-miR1357-3p'	miRNA
novel-ssc-miR1358-5p	'novel-ssc-miR1358-5p'	miRNA
novel-ssc-miR1359-3p	'novel-ssc-miR1359-3p'	miRNA
novel-ssc-miR136-5p	'novel-ssc-miR136-5p'	miRNA
novel-ssc-miR1360-5p	'novel-ssc-miR1360-5p'	miRNA
novel-ssc-miR1361-3p	'novel-ssc-miR1361-3p'	miRNA
novel-ssc-miR1362-3p	'novel-ssc-miR1362-3p'	miRNA
novel-ssc-miR1363-5p	'novel-ssc-miR1363-5p'	miRNA
novel-ssc-miR1364-3p	'novel-ssc-miR1364-3p'	miRNA
novel-ssc-miR1365-5p	'novel-ssc-miR1365-5p'	miRNA
novel-ssc-miR1366-5p	'novel-ssc-miR1366-5p'	miRNA
novel-ssc-miR1368-3p	'novel-ssc-miR1368-3p'	miRNA
novel-ssc-miR1369-5p	'novel-ssc-miR1369-5p'	miRNA
novel-ssc-miR137-3p	'novel-ssc-miR137-3p'	miRNA
novel-ssc-miR1370-5p	'novel-ssc-miR1370-5p'	miRNA
novel-ssc-miR1371-3p	'novel-ssc-miR1371-3p'	miRNA
novel-ssc-miR1371-5p	'novel-ssc-miR1371-5p'	miRNA
novel-ssc-miR1372-3p	'novel-ssc-miR1372-3p'	miRNA
novel-ssc-miR1373-3p	'novel-ssc-miR1373-3p'	miRNA
novel-ssc-miR1374-3p	'novel-ssc-miR1374-3p'	miRNA
novel-ssc-miR1374-5p	'novel-ssc-miR1374-5p'	miRNA
novel-ssc-miR1375-3p	'novel-ssc-miR1375-3p'	miRNA
novel-ssc-miR1375-5p	'novel-ssc-miR1375-5p'	miRNA
novel-ssc-miR1376-5p	'novel-ssc-miR1376-5p'	miRNA
novel-ssc-miR1377-3p	'novel-ssc-miR1377-3p'	miRNA
novel-ssc-miR1378-5p	'novel-ssc-miR1378-5p'	miRNA
novel-ssc-miR1379-3p	'novel-ssc-miR1379-3p'	miRNA
novel-ssc-miR1379-5p	'novel-ssc-miR1379-5p'	miRNA
novel-ssc-miR138-3p	'novel-ssc-miR138-3p'	miRNA
novel-ssc-miR1380-3p	'novel-ssc-miR1380-3p'	miRNA
novel-ssc-miR1380-5p	'novel-ssc-miR1380-5p'	miRNA
novel-ssc-miR1381-5p	'novel-ssc-miR1381-5p'	miRNA
novel-ssc-miR1382-3p	'novel-ssc-miR1382-3p'	miRNA
novel-ssc-miR1382-5p	'novel-ssc-miR1382-5p'	miRNA
novel-ssc-miR1384-3p	'novel-ssc-miR1384-3p'	miRNA
novel-ssc-miR1385-5p	'novel-ssc-miR1385-5p'	miRNA
novel-ssc-miR1387-3p	'novel-ssc-miR1387-3p'	miRNA
novel-ssc-miR1387-5p	'novel-ssc-miR1387-5p'	miRNA
novel-ssc-miR139-3p	'novel-ssc-miR139-3p'	miRNA
novel-ssc-miR139-5p	'novel-ssc-miR139-5p'	miRNA
novel-ssc-miR1390-5p	'novel-ssc-miR1390-5p'	miRNA
novel-ssc-miR1391-5p	'novel-ssc-miR1391-5p'	miRNA
novel-ssc-miR1392-5p	'novel-ssc-miR1392-5p'	miRNA
novel-ssc-miR1393-5p	'novel-ssc-miR1393-5p'	miRNA
novel-ssc-miR1394-3p	'novel-ssc-miR1394-3p'	miRNA
novel-ssc-miR1395-3p	'novel-ssc-miR1395-3p'	miRNA
novel-ssc-miR1395-5p	'novel-ssc-miR1395-5p'	miRNA
novel-ssc-miR1396-3p	'novel-ssc-miR1396-3p'	miRNA
novel-ssc-miR1397-3p	'novel-ssc-miR1397-3p'	miRNA
novel-ssc-miR1397-5p	'novel-ssc-miR1397-5p'	miRNA
novel-ssc-miR1398-3p	'novel-ssc-miR1398-3p'	miRNA
novel-ssc-miR1399-3p	'novel-ssc-miR1399-3p'	miRNA
novel-ssc-miR14-3p	'novel-ssc-miR14-3p'	miRNA
novel-ssc-miR140-3p	'novel-ssc-miR140-3p'	miRNA
novel-ssc-miR140-5p	'novel-ssc-miR140-5p'	miRNA
novel-ssc-miR1400-5p	'novel-ssc-miR1400-5p'	miRNA
novel-ssc-miR1402-3p	'novel-ssc-miR1402-3p'	miRNA
novel-ssc-miR1403-5p	'novel-ssc-miR1403-5p'	miRNA
novel-ssc-miR1404-5p	'novel-ssc-miR1404-5p'	miRNA
novel-ssc-miR1406-3p	'novel-ssc-miR1406-3p'	miRNA
novel-ssc-miR1406-5p	'novel-ssc-miR1406-5p'	miRNA
novel-ssc-miR1407-3p	'novel-ssc-miR1407-3p'	miRNA
novel-ssc-miR1408-5p	'novel-ssc-miR1408-5p'	miRNA
novel-ssc-miR1409-3p	'novel-ssc-miR1409-3p'	miRNA
novel-ssc-miR141-3p	'novel-ssc-miR141-3p'	miRNA
novel-ssc-miR141-5p	'novel-ssc-miR141-5p'	miRNA
novel-ssc-miR1411-5p	'novel-ssc-miR1411-5p'	miRNA
novel-ssc-miR1412-3p	'novel-ssc-miR1412-3p'	miRNA
novel-ssc-miR1413-5p	'novel-ssc-miR1413-5p'	miRNA
novel-ssc-miR1414-5p	'novel-ssc-miR1414-5p'	miRNA
novel-ssc-miR1415-3p	'novel-ssc-miR1415-3p'	miRNA
novel-ssc-miR1416-5p	'novel-ssc-miR1416-5p'	miRNA
novel-ssc-miR1417-3p	'novel-ssc-miR1417-3p'	miRNA
novel-ssc-miR1419-5p	'novel-ssc-miR1419-5p'	miRNA
novel-ssc-miR142-5p	'novel-ssc-miR142-5p'	miRNA
novel-ssc-miR1420-3p	'novel-ssc-miR1420-3p'	miRNA
novel-ssc-miR1421-3p	'novel-ssc-miR1421-3p'	miRNA
novel-ssc-miR1423-3p	'novel-ssc-miR1423-3p'	miRNA
novel-ssc-miR1426-5p	'novel-ssc-miR1426-5p'	miRNA
novel-ssc-miR1427-3p	'novel-ssc-miR1427-3p'	miRNA
novel-ssc-miR1428-3p	'novel-ssc-miR1428-3p'	miRNA
novel-ssc-miR1429-5p	'novel-ssc-miR1429-5p'	miRNA
novel-ssc-miR143-3p	'novel-ssc-miR143-3p'	miRNA
novel-ssc-miR143-5p	'novel-ssc-miR143-5p'	miRNA
novel-ssc-miR1430-5p	'novel-ssc-miR1430-5p'	miRNA
novel-ssc-miR1431-3p	'novel-ssc-miR1431-3p'	miRNA
novel-ssc-miR1432-5p	'novel-ssc-miR1432-5p'	miRNA
novel-ssc-miR1433-5p	'novel-ssc-miR1433-5p'	miRNA
novel-ssc-miR1434-5p	'novel-ssc-miR1434-5p'	miRNA
novel-ssc-miR1435-3p	'novel-ssc-miR1435-3p'	miRNA
novel-ssc-miR1436-3p	'novel-ssc-miR1436-3p'	miRNA
novel-ssc-miR1437-3p	'novel-ssc-miR1437-3p'	miRNA
novel-ssc-miR1438-5p	'novel-ssc-miR1438-5p'	miRNA
novel-ssc-miR1439-5p	'novel-ssc-miR1439-5p'	miRNA
novel-ssc-miR144-3p	'novel-ssc-miR144-3p'	miRNA
novel-ssc-miR1440-5p	'novel-ssc-miR1440-5p'	miRNA
novel-ssc-miR1441-3p	'novel-ssc-miR1441-3p'	miRNA
novel-ssc-miR1442-5p	'novel-ssc-miR1442-5p'	miRNA
novel-ssc-miR1443-3p	'novel-ssc-miR1443-3p'	miRNA
novel-ssc-miR1444-5p	'novel-ssc-miR1444-5p'	miRNA
novel-ssc-miR1445-3p	'novel-ssc-miR1445-3p'	miRNA
novel-ssc-miR1446-3p	'novel-ssc-miR1446-3p'	miRNA
novel-ssc-miR145-3p	'novel-ssc-miR145-3p'	miRNA
novel-ssc-miR146-3p	'novel-ssc-miR146-3p'	miRNA
novel-ssc-miR147-3p	'novel-ssc-miR147-3p'	miRNA
novel-ssc-miR147-5p	'novel-ssc-miR147-5p'	miRNA
novel-ssc-miR149-5p	'novel-ssc-miR149-5p'	miRNA
novel-ssc-miR15-3p	'novel-ssc-miR15-3p'	miRNA
novel-ssc-miR15-5p	'novel-ssc-miR15-5p'	miRNA
novel-ssc-miR150-5p	'novel-ssc-miR150-5p'	miRNA
novel-ssc-miR151-3p	'novel-ssc-miR151-3p'	miRNA
novel-ssc-miR152-3p	'novel-ssc-miR152-3p'	miRNA
novel-ssc-miR154-3p	'novel-ssc-miR154-3p'	miRNA
novel-ssc-miR154-5p	'novel-ssc-miR154-5p'	miRNA
novel-ssc-miR155-3p	'novel-ssc-miR155-3p'	miRNA
novel-ssc-miR155-5p	'novel-ssc-miR155-5p'	miRNA
novel-ssc-miR156-3p	'novel-ssc-miR156-3p'	miRNA
novel-ssc-miR156-5p	'novel-ssc-miR156-5p'	miRNA
novel-ssc-miR157-3p	'novel-ssc-miR157-3p'	miRNA
novel-ssc-miR157-5p	'novel-ssc-miR157-5p'	miRNA
novel-ssc-miR158-3p	'novel-ssc-miR158-3p'	miRNA
novel-ssc-miR159-3p	'novel-ssc-miR159-3p'	miRNA
novel-ssc-miR16-3p	'novel-ssc-miR16-3p'	miRNA
novel-ssc-miR16-5p	'novel-ssc-miR16-5p'	miRNA
novel-ssc-miR160-3p	'novel-ssc-miR160-3p'	miRNA
novel-ssc-miR160-5p	'novel-ssc-miR160-5p'	miRNA
novel-ssc-miR161-3p	'novel-ssc-miR161-3p'	miRNA
novel-ssc-miR161-5p	'novel-ssc-miR161-5p'	miRNA
novel-ssc-miR162-3p	'novel-ssc-miR162-3p'	miRNA
novel-ssc-miR162-5p	'novel-ssc-miR162-5p'	miRNA
novel-ssc-miR163-3p	'novel-ssc-miR163-3p'	miRNA
novel-ssc-miR165-3p	'novel-ssc-miR165-3p'	miRNA
novel-ssc-miR166-5p	'novel-ssc-miR166-5p'	miRNA
novel-ssc-miR167-3p	'novel-ssc-miR167-3p'	miRNA
novel-ssc-miR168-5p	'novel-ssc-miR168-5p'	miRNA
novel-ssc-miR169-5p	'novel-ssc-miR169-5p'	miRNA
novel-ssc-miR170-5p	'novel-ssc-miR170-5p'	miRNA
novel-ssc-miR171-3p	'novel-ssc-miR171-3p'	miRNA
novel-ssc-miR172-3p	'novel-ssc-miR172-3p'	miRNA
novel-ssc-miR173-3p	'novel-ssc-miR173-3p'	miRNA
novel-ssc-miR174-3p	'novel-ssc-miR174-3p'	miRNA
novel-ssc-miR176-3p	'novel-ssc-miR176-3p'	miRNA
novel-ssc-miR176-5p	'novel-ssc-miR176-5p'	miRNA
novel-ssc-miR177-3p	'novel-ssc-miR177-3p'	miRNA
novel-ssc-miR18-3p	'novel-ssc-miR18-3p'	miRNA
novel-ssc-miR180-3p	'novel-ssc-miR180-3p'	miRNA
novel-ssc-miR181-3p	'novel-ssc-miR181-3p'	miRNA
novel-ssc-miR182-3p	'novel-ssc-miR182-3p'	miRNA
novel-ssc-miR182-5p	'novel-ssc-miR182-5p'	miRNA
novel-ssc-miR183-5p	'novel-ssc-miR183-5p'	miRNA
novel-ssc-miR184-3p	'novel-ssc-miR184-3p'	miRNA
novel-ssc-miR184-5p	'novel-ssc-miR184-5p'	miRNA
novel-ssc-miR185-5p	'novel-ssc-miR185-5p'	miRNA
novel-ssc-miR186-5p	'novel-ssc-miR186-5p'	miRNA
novel-ssc-miR187-3p	'novel-ssc-miR187-3p'	miRNA
novel-ssc-miR19-3p	'novel-ssc-miR19-3p'	miRNA
novel-ssc-miR191-3p	'novel-ssc-miR191-3p'	miRNA
novel-ssc-miR191-5p	'novel-ssc-miR191-5p'	miRNA
novel-ssc-miR192-3p	'novel-ssc-miR192-3p'	miRNA
novel-ssc-miR194-3p	'novel-ssc-miR194-3p'	miRNA
novel-ssc-miR195-3p	'novel-ssc-miR195-3p'	miRNA
novel-ssc-miR195-5p	'novel-ssc-miR195-5p'	miRNA
novel-ssc-miR196-3p	'novel-ssc-miR196-3p'	miRNA
novel-ssc-miR197-3p	'novel-ssc-miR197-3p'	miRNA
novel-ssc-miR198-5p	'novel-ssc-miR198-5p'	miRNA
novel-ssc-miR199-3p	'novel-ssc-miR199-3p'	miRNA
novel-ssc-miR199-5p	'novel-ssc-miR199-5p'	miRNA
novel-ssc-miR2-3p	'novel-ssc-miR2-3p'	miRNA
novel-ssc-miR2-5p	'novel-ssc-miR2-5p'	miRNA
novel-ssc-miR20-3p	'novel-ssc-miR20-3p'	miRNA
novel-ssc-miR200-3p	'novel-ssc-miR200-3p'	miRNA
novel-ssc-miR201-3p	'novel-ssc-miR201-3p'	miRNA
novel-ssc-miR202-3p	'novel-ssc-miR202-3p'	miRNA
novel-ssc-miR203-5p	'novel-ssc-miR203-5p'	miRNA
novel-ssc-miR204-5p	'novel-ssc-miR204-5p'	miRNA
novel-ssc-miR205-5p	'novel-ssc-miR205-5p'	miRNA
novel-ssc-miR207-3p	'novel-ssc-miR207-3p'	miRNA
novel-ssc-miR208-3p	'novel-ssc-miR208-3p'	miRNA
novel-ssc-miR208-5p	'novel-ssc-miR208-5p'	miRNA
novel-ssc-miR21-5p	'novel-ssc-miR21-5p'	miRNA
novel-ssc-miR210-3p	'novel-ssc-miR210-3p'	miRNA
novel-ssc-miR210-5p	'novel-ssc-miR210-5p'	miRNA
novel-ssc-miR211-3p	'novel-ssc-miR211-3p'	miRNA
novel-ssc-miR212-5p	'novel-ssc-miR212-5p'	miRNA
novel-ssc-miR213-3p	'novel-ssc-miR213-3p'	miRNA
novel-ssc-miR213-5p	'novel-ssc-miR213-5p'	miRNA
novel-ssc-miR215-5p	'novel-ssc-miR215-5p'	miRNA
novel-ssc-miR216-5p	'novel-ssc-miR216-5p'	miRNA
novel-ssc-miR217-5p	'novel-ssc-miR217-5p'	miRNA
novel-ssc-miR219-3p	'novel-ssc-miR219-3p'	miRNA
novel-ssc-miR219-5p	'novel-ssc-miR219-5p'	miRNA
novel-ssc-miR220-5p	'novel-ssc-miR220-5p'	miRNA
novel-ssc-miR221-5p	'novel-ssc-miR221-5p'	miRNA
novel-ssc-miR222-3p	'novel-ssc-miR222-3p'	miRNA
novel-ssc-miR222-5p	'novel-ssc-miR222-5p'	miRNA
novel-ssc-miR223-3p	'novel-ssc-miR223-3p'	miRNA
novel-ssc-miR223-5p	'novel-ssc-miR223-5p'	miRNA
novel-ssc-miR224-5p	'novel-ssc-miR224-5p'	miRNA
novel-ssc-miR225-3p	'novel-ssc-miR225-3p'	miRNA
novel-ssc-miR226-3p	'novel-ssc-miR226-3p'	miRNA
novel-ssc-miR227-5p	'novel-ssc-miR227-5p'	miRNA
novel-ssc-miR228-5p	'novel-ssc-miR228-5p'	miRNA
novel-ssc-miR229-5p	'novel-ssc-miR229-5p'	miRNA
novel-ssc-miR23-3p	'novel-ssc-miR23-3p'	miRNA
novel-ssc-miR230-3p	'novel-ssc-miR230-3p'	miRNA
novel-ssc-miR230-5p	'novel-ssc-miR230-5p'	miRNA
novel-ssc-miR231-3p	'novel-ssc-miR231-3p'	miRNA
novel-ssc-miR231-5p	'novel-ssc-miR231-5p'	miRNA
novel-ssc-miR232-5p	'novel-ssc-miR232-5p'	miRNA
novel-ssc-miR233-5p	'novel-ssc-miR233-5p'	miRNA
novel-ssc-miR234-5p	'novel-ssc-miR234-5p'	miRNA
novel-ssc-miR235-3p	'novel-ssc-miR235-3p'	miRNA
novel-ssc-miR236-3p	'novel-ssc-miR236-3p'	miRNA
novel-ssc-miR236-5p	'novel-ssc-miR236-5p'	miRNA
novel-ssc-miR237-3p	'novel-ssc-miR237-3p'	miRNA
novel-ssc-miR237-5p	'novel-ssc-miR237-5p'	miRNA
novel-ssc-miR238-5p	'novel-ssc-miR238-5p'	miRNA
novel-ssc-miR239-3p	'novel-ssc-miR239-3p'	miRNA
novel-ssc-miR239-5p	'novel-ssc-miR239-5p'	miRNA
novel-ssc-miR24-5p	'novel-ssc-miR24-5p'	miRNA
novel-ssc-miR240-3p	'novel-ssc-miR240-3p'	miRNA
novel-ssc-miR240-5p	'novel-ssc-miR240-5p'	miRNA
novel-ssc-miR241-3p	'novel-ssc-miR241-3p'	miRNA
novel-ssc-miR241-5p	'novel-ssc-miR241-5p'	miRNA
novel-ssc-miR242-5p	'novel-ssc-miR242-5p'	miRNA
novel-ssc-miR243-3p	'novel-ssc-miR243-3p'	miRNA
novel-ssc-miR243-5p	'novel-ssc-miR243-5p'	miRNA
novel-ssc-miR244-3p	'novel-ssc-miR244-3p'	miRNA
novel-ssc-miR245-3p	'novel-ssc-miR245-3p'	miRNA
novel-ssc-miR246-5p	'novel-ssc-miR246-5p'	miRNA
novel-ssc-miR248-3p	'novel-ssc-miR248-3p'	miRNA
novel-ssc-miR25-3p	'novel-ssc-miR25-3p'	miRNA
novel-ssc-miR250-3p	'novel-ssc-miR250-3p'	miRNA
novel-ssc-miR251-3p	'novel-ssc-miR251-3p'	miRNA
novel-ssc-miR252-5p	'novel-ssc-miR252-5p'	miRNA
novel-ssc-miR254-3p	'novel-ssc-miR254-3p'	miRNA
novel-ssc-miR255-3p	'novel-ssc-miR255-3p'	miRNA
novel-ssc-miR256-3p	'novel-ssc-miR256-3p'	miRNA
novel-ssc-miR257-3p	'novel-ssc-miR257-3p'	miRNA
novel-ssc-miR257-5p	'novel-ssc-miR257-5p'	miRNA
novel-ssc-miR258-5p	'novel-ssc-miR258-5p'	miRNA
novel-ssc-miR259-3p	'novel-ssc-miR259-3p'	miRNA
novel-ssc-miR261-5p	'novel-ssc-miR261-5p'	miRNA
novel-ssc-miR262-3p	'novel-ssc-miR262-3p'	miRNA
novel-ssc-miR264-5p	'novel-ssc-miR264-5p'	miRNA
novel-ssc-miR265-3p	'novel-ssc-miR265-3p'	miRNA
novel-ssc-miR266-3p	'novel-ssc-miR266-3p'	miRNA
novel-ssc-miR267-3p	'novel-ssc-miR267-3p'	miRNA
novel-ssc-miR267-5p	'novel-ssc-miR267-5p'	miRNA
novel-ssc-miR268-3p	'novel-ssc-miR268-3p'	miRNA
novel-ssc-miR268-5p	'novel-ssc-miR268-5p'	miRNA
novel-ssc-miR27-3p	'novel-ssc-miR27-3p'	miRNA
novel-ssc-miR270-3p	'novel-ssc-miR270-3p'	miRNA
novel-ssc-miR271-5p	'novel-ssc-miR271-5p'	miRNA
novel-ssc-miR272-3p	'novel-ssc-miR272-3p'	miRNA
novel-ssc-miR273-3p	'novel-ssc-miR273-3p'	miRNA
novel-ssc-miR275-3p	'novel-ssc-miR275-3p'	miRNA
novel-ssc-miR277-3p	'novel-ssc-miR277-3p'	miRNA
novel-ssc-miR278-3p	'novel-ssc-miR278-3p'	miRNA
novel-ssc-miR279-3p	'novel-ssc-miR279-3p'	miRNA
novel-ssc-miR279-5p	'novel-ssc-miR279-5p'	miRNA
novel-ssc-miR28-5p	'novel-ssc-miR28-5p'	miRNA
novel-ssc-miR280-5p	'novel-ssc-miR280-5p'	miRNA
novel-ssc-miR281-3p	'novel-ssc-miR281-3p'	miRNA
novel-ssc-miR281-5p	'novel-ssc-miR281-5p'	miRNA
novel-ssc-miR282-3p	'novel-ssc-miR282-3p'	miRNA
novel-ssc-miR283-3p	'novel-ssc-miR283-3p'	miRNA
novel-ssc-miR284-3p	'novel-ssc-miR284-3p'	miRNA
novel-ssc-miR285-3p	'novel-ssc-miR285-3p'	miRNA
novel-ssc-miR285-5p	'novel-ssc-miR285-5p'	miRNA
novel-ssc-miR286-5p	'novel-ssc-miR286-5p'	miRNA
novel-ssc-miR287-3p	'novel-ssc-miR287-3p'	miRNA
novel-ssc-miR288-5p	'novel-ssc-miR288-5p'	miRNA
novel-ssc-miR29-3p	'novel-ssc-miR29-3p'	miRNA
novel-ssc-miR29-5p	'novel-ssc-miR29-5p'	miRNA
novel-ssc-miR290-3p	'novel-ssc-miR290-3p'	miRNA
novel-ssc-miR291-5p	'novel-ssc-miR291-5p'	miRNA
novel-ssc-miR292-5p	'novel-ssc-miR292-5p'	miRNA
novel-ssc-miR293-5p	'novel-ssc-miR293-5p'	miRNA
novel-ssc-miR294-5p	'novel-ssc-miR294-5p'	miRNA
novel-ssc-miR296-3p	'novel-ssc-miR296-3p'	miRNA
novel-ssc-miR297-3p	'novel-ssc-miR297-3p'	miRNA
novel-ssc-miR298-3p	'novel-ssc-miR298-3p'	miRNA
novel-ssc-miR299-3p	'novel-ssc-miR299-3p'	miRNA
novel-ssc-miR299-5p	'novel-ssc-miR299-5p'	miRNA
novel-ssc-miR3-5p	'novel-ssc-miR3-5p'	miRNA
novel-ssc-miR300-3p	'novel-ssc-miR300-3p'	miRNA
novel-ssc-miR301-5p	'novel-ssc-miR301-5p'	miRNA
novel-ssc-miR302-3p	'novel-ssc-miR302-3p'	miRNA
novel-ssc-miR303-3p	'novel-ssc-miR303-3p'	miRNA
novel-ssc-miR304-5p	'novel-ssc-miR304-5p'	miRNA
novel-ssc-miR306-5p	'novel-ssc-miR306-5p'	miRNA
novel-ssc-miR307-5p	'novel-ssc-miR307-5p'	miRNA
novel-ssc-miR308-3p	'novel-ssc-miR308-3p'	miRNA
novel-ssc-miR309-3p	'novel-ssc-miR309-3p'	miRNA
novel-ssc-miR31-5p	'novel-ssc-miR31-5p'	miRNA
novel-ssc-miR310-5p	'novel-ssc-miR310-5p'	miRNA
novel-ssc-miR311-5p	'novel-ssc-miR311-5p'	miRNA
novel-ssc-miR313-5p	'novel-ssc-miR313-5p'	miRNA
novel-ssc-miR315-5p	'novel-ssc-miR315-5p'	miRNA
novel-ssc-miR316-3p	'novel-ssc-miR316-3p'	miRNA
novel-ssc-miR316-5p	'novel-ssc-miR316-5p'	miRNA
novel-ssc-miR317-5p	'novel-ssc-miR317-5p'	miRNA
novel-ssc-miR319-5p	'novel-ssc-miR319-5p'	miRNA
novel-ssc-miR32-3p	'novel-ssc-miR32-3p'	miRNA
novel-ssc-miR32-5p	'novel-ssc-miR32-5p'	miRNA
novel-ssc-miR322-5p	'novel-ssc-miR322-5p'	miRNA
novel-ssc-miR324-3p	'novel-ssc-miR324-3p'	miRNA
novel-ssc-miR324-5p	'novel-ssc-miR324-5p'	miRNA
novel-ssc-miR327-3p	'novel-ssc-miR327-3p'	miRNA
novel-ssc-miR328-5p	'novel-ssc-miR328-5p'	miRNA
novel-ssc-miR329-3p	'novel-ssc-miR329-3p'	miRNA
novel-ssc-miR33-3p	'novel-ssc-miR33-3p'	miRNA
novel-ssc-miR33-5p	'novel-ssc-miR33-5p'	miRNA
novel-ssc-miR330-3p	'novel-ssc-miR330-3p'	miRNA
novel-ssc-miR331-3p	'novel-ssc-miR331-3p'	miRNA
novel-ssc-miR331-5p	'novel-ssc-miR331-5p'	miRNA
novel-ssc-miR332-3p	'novel-ssc-miR332-3p'	miRNA
novel-ssc-miR333-5p	'novel-ssc-miR333-5p'	miRNA
novel-ssc-miR334-3p	'novel-ssc-miR334-3p'	miRNA
novel-ssc-miR335-3p	'novel-ssc-miR335-3p'	miRNA
novel-ssc-miR336-3p	'novel-ssc-miR336-3p'	miRNA
novel-ssc-miR337-3p	'novel-ssc-miR337-3p'	miRNA
novel-ssc-miR337-5p	'novel-ssc-miR337-5p'	miRNA
novel-ssc-miR339-3p	'novel-ssc-miR339-3p'	miRNA
novel-ssc-miR341-3p	'novel-ssc-miR341-3p'	miRNA
novel-ssc-miR341-5p	'novel-ssc-miR341-5p'	miRNA
novel-ssc-miR342-3p	'novel-ssc-miR342-3p'	miRNA
novel-ssc-miR343-3p	'novel-ssc-miR343-3p'	miRNA
novel-ssc-miR345-5p	'novel-ssc-miR345-5p'	miRNA
novel-ssc-miR346-3p	'novel-ssc-miR346-3p'	miRNA
novel-ssc-miR346-5p	'novel-ssc-miR346-5p'	miRNA
novel-ssc-miR347-3p	'novel-ssc-miR347-3p'	miRNA
novel-ssc-miR347-5p	'novel-ssc-miR347-5p'	miRNA
novel-ssc-miR348-3p	'novel-ssc-miR348-3p'	miRNA
novel-ssc-miR349-3p	'novel-ssc-miR349-3p'	miRNA
novel-ssc-miR35-3p	'novel-ssc-miR35-3p'	miRNA
novel-ssc-miR350-5p	'novel-ssc-miR350-5p'	miRNA
novel-ssc-miR351-5p	'novel-ssc-miR351-5p'	miRNA
novel-ssc-miR352-3p	'novel-ssc-miR352-3p'	miRNA
novel-ssc-miR352-5p	'novel-ssc-miR352-5p'	miRNA
novel-ssc-miR353-3p	'novel-ssc-miR353-3p'	miRNA
novel-ssc-miR355-5p	'novel-ssc-miR355-5p'	miRNA
novel-ssc-miR356-3p	'novel-ssc-miR356-3p'	miRNA
novel-ssc-miR356-5p	'novel-ssc-miR356-5p'	miRNA
novel-ssc-miR358-3p	'novel-ssc-miR358-3p'	miRNA
novel-ssc-miR359-5p	'novel-ssc-miR359-5p'	miRNA
novel-ssc-miR36-5p	'novel-ssc-miR36-5p'	miRNA
novel-ssc-miR360-3p	'novel-ssc-miR360-3p'	miRNA
novel-ssc-miR360-5p	'novel-ssc-miR360-5p'	miRNA
novel-ssc-miR361-5p	'novel-ssc-miR361-5p'	miRNA
novel-ssc-miR362-5p	'novel-ssc-miR362-5p'	miRNA
novel-ssc-miR363-3p	'novel-ssc-miR363-3p'	miRNA
novel-ssc-miR364-3p	'novel-ssc-miR364-3p'	miRNA
novel-ssc-miR365-5p	'novel-ssc-miR365-5p'	miRNA
novel-ssc-miR366-5p	'novel-ssc-miR366-5p'	miRNA
novel-ssc-miR367-3p	'novel-ssc-miR367-3p'	miRNA
novel-ssc-miR368-3p	'novel-ssc-miR368-3p'	miRNA
novel-ssc-miR368-5p	'novel-ssc-miR368-5p'	miRNA
novel-ssc-miR369-5p	'novel-ssc-miR369-5p'	miRNA
novel-ssc-miR37-3p	'novel-ssc-miR37-3p'	miRNA
novel-ssc-miR370-3p	'novel-ssc-miR370-3p'	miRNA
novel-ssc-miR371-3p	'novel-ssc-miR371-3p'	miRNA
novel-ssc-miR371-5p	'novel-ssc-miR371-5p'	miRNA
novel-ssc-miR372-5p	'novel-ssc-miR372-5p'	miRNA
novel-ssc-miR373-3p	'novel-ssc-miR373-3p'	miRNA
novel-ssc-miR376-3p	'novel-ssc-miR376-3p'	miRNA
novel-ssc-miR378-3p	'novel-ssc-miR378-3p'	miRNA
novel-ssc-miR378-5p	'novel-ssc-miR378-5p'	miRNA
novel-ssc-miR380-5p	'novel-ssc-miR380-5p'	miRNA
novel-ssc-miR381-5p	'novel-ssc-miR381-5p'	miRNA
novel-ssc-miR382-3p	'novel-ssc-miR382-3p'	miRNA
novel-ssc-miR382-5p	'novel-ssc-miR382-5p'	miRNA
novel-ssc-miR383-5p	'novel-ssc-miR383-5p'	miRNA
novel-ssc-miR385-3p	'novel-ssc-miR385-3p'	miRNA
novel-ssc-miR386-5p	'novel-ssc-miR386-5p'	miRNA
novel-ssc-miR387-3p	'novel-ssc-miR387-3p'	miRNA
novel-ssc-miR388-3p	'novel-ssc-miR388-3p'	miRNA
novel-ssc-miR388-5p	'novel-ssc-miR388-5p'	miRNA
novel-ssc-miR389-3p	'novel-ssc-miR389-3p'	miRNA
novel-ssc-miR390-5p	'novel-ssc-miR390-5p'	miRNA
novel-ssc-miR392-5p	'novel-ssc-miR392-5p'	miRNA
novel-ssc-miR395-3p	'novel-ssc-miR395-3p'	miRNA
novel-ssc-miR395-5p	'novel-ssc-miR395-5p'	miRNA
novel-ssc-miR396-3p	'novel-ssc-miR396-3p'	miRNA
novel-ssc-miR397-5p	'novel-ssc-miR397-5p'	miRNA
novel-ssc-miR4-3p	'novel-ssc-miR4-3p'	miRNA
novel-ssc-miR400-3p	'novel-ssc-miR400-3p'	miRNA
novel-ssc-miR401-3p	'novel-ssc-miR401-3p'	miRNA
novel-ssc-miR401-5p	'novel-ssc-miR401-5p'	miRNA
novel-ssc-miR402-3p	'novel-ssc-miR402-3p'	miRNA
novel-ssc-miR404-5p	'novel-ssc-miR404-5p'	miRNA
novel-ssc-miR405-5p	'novel-ssc-miR405-5p'	miRNA
novel-ssc-miR406-3p	'novel-ssc-miR406-3p'	miRNA
novel-ssc-miR407-3p	'novel-ssc-miR407-3p'	miRNA
novel-ssc-miR407-5p	'novel-ssc-miR407-5p'	miRNA
novel-ssc-miR408-3p	'novel-ssc-miR408-3p'	miRNA
novel-ssc-miR409-3p	'novel-ssc-miR409-3p'	miRNA
novel-ssc-miR409-5p	'novel-ssc-miR409-5p'	miRNA
novel-ssc-miR410-3p	'novel-ssc-miR410-3p'	miRNA
novel-ssc-miR411-3p	'novel-ssc-miR411-3p'	miRNA
novel-ssc-miR411-5p	'novel-ssc-miR411-5p'	miRNA
novel-ssc-miR412-3p	'novel-ssc-miR412-3p'	miRNA
novel-ssc-miR412-5p	'novel-ssc-miR412-5p'	miRNA
novel-ssc-miR413-3p	'novel-ssc-miR413-3p'	miRNA
novel-ssc-miR414-5p	'novel-ssc-miR414-5p'	miRNA
novel-ssc-miR415-3p	'novel-ssc-miR415-3p'	miRNA
novel-ssc-miR416-5p	'novel-ssc-miR416-5p'	miRNA
novel-ssc-miR418-3p	'novel-ssc-miR418-3p'	miRNA
novel-ssc-miR418-5p	'novel-ssc-miR418-5p'	miRNA
novel-ssc-miR419-5p	'novel-ssc-miR419-5p'	miRNA
novel-ssc-miR42-3p	'novel-ssc-miR42-3p'	miRNA
novel-ssc-miR420-5p	'novel-ssc-miR420-5p'	miRNA
novel-ssc-miR421-5p	'novel-ssc-miR421-5p'	miRNA
novel-ssc-miR422-3p	'novel-ssc-miR422-3p'	miRNA
novel-ssc-miR423-3p	'novel-ssc-miR423-3p'	miRNA
novel-ssc-miR423-5p	'novel-ssc-miR423-5p'	miRNA
novel-ssc-miR425-3p	'novel-ssc-miR425-3p'	miRNA
novel-ssc-miR426-3p	'novel-ssc-miR426-3p'	miRNA
novel-ssc-miR426-5p	'novel-ssc-miR426-5p'	miRNA
novel-ssc-miR427-5p	'novel-ssc-miR427-5p'	miRNA
novel-ssc-miR429-5p	'novel-ssc-miR429-5p'	miRNA
novel-ssc-miR43-5p	'novel-ssc-miR43-5p'	miRNA
novel-ssc-miR432-3p	'novel-ssc-miR432-3p'	miRNA
novel-ssc-miR432-5p	'novel-ssc-miR432-5p'	miRNA
novel-ssc-miR433-5p	'novel-ssc-miR433-5p'	miRNA
novel-ssc-miR435-5p	'novel-ssc-miR435-5p'	miRNA
novel-ssc-miR436-3p	'novel-ssc-miR436-3p'	miRNA
novel-ssc-miR437-3p	'novel-ssc-miR437-3p'	miRNA
novel-ssc-miR438-5p	'novel-ssc-miR438-5p'	miRNA
novel-ssc-miR439-5p	'novel-ssc-miR439-5p'	miRNA
novel-ssc-miR44-3p	'novel-ssc-miR44-3p'	miRNA
novel-ssc-miR440-5p	'novel-ssc-miR440-5p'	miRNA
novel-ssc-miR442-3p	'novel-ssc-miR442-3p'	miRNA
novel-ssc-miR442-5p	'novel-ssc-miR442-5p'	miRNA
novel-ssc-miR443-3p	'novel-ssc-miR443-3p'	miRNA
novel-ssc-miR444-3p	'novel-ssc-miR444-3p'	miRNA
novel-ssc-miR445-5p	'novel-ssc-miR445-5p'	miRNA
novel-ssc-miR446-3p	'novel-ssc-miR446-3p'	miRNA
novel-ssc-miR447-5p	'novel-ssc-miR447-5p'	miRNA
novel-ssc-miR448-3p	'novel-ssc-miR448-3p'	miRNA
novel-ssc-miR449-3p	'novel-ssc-miR449-3p'	miRNA
novel-ssc-miR449-5p	'novel-ssc-miR449-5p'	miRNA
novel-ssc-miR45-3p	'novel-ssc-miR45-3p'	miRNA
novel-ssc-miR45-5p	'novel-ssc-miR45-5p'	miRNA
novel-ssc-miR450-3p	'novel-ssc-miR450-3p'	miRNA
novel-ssc-miR454-5p	'novel-ssc-miR454-5p'	miRNA
novel-ssc-miR455-3p	'novel-ssc-miR455-3p'	miRNA
novel-ssc-miR455-5p	'novel-ssc-miR455-5p'	miRNA
novel-ssc-miR456-3p	'novel-ssc-miR456-3p'	miRNA
novel-ssc-miR457-3p	'novel-ssc-miR457-3p'	miRNA
novel-ssc-miR458-3p	'novel-ssc-miR458-3p'	miRNA
novel-ssc-miR460-3p	'novel-ssc-miR460-3p'	miRNA
novel-ssc-miR460-5p	'novel-ssc-miR460-5p'	miRNA
novel-ssc-miR461-3p	'novel-ssc-miR461-3p'	miRNA
novel-ssc-miR462-3p	'novel-ssc-miR462-3p'	miRNA
novel-ssc-miR464-3p	'novel-ssc-miR464-3p'	miRNA
novel-ssc-miR465-3p	'novel-ssc-miR465-3p'	miRNA
novel-ssc-miR466-5p	'novel-ssc-miR466-5p'	miRNA
novel-ssc-miR467-3p	'novel-ssc-miR467-3p'	miRNA
novel-ssc-miR467-5p	'novel-ssc-miR467-5p'	miRNA
novel-ssc-miR468-5p	'novel-ssc-miR468-5p'	miRNA
novel-ssc-miR47-3p	'novel-ssc-miR47-3p'	miRNA
novel-ssc-miR470-5p	'novel-ssc-miR470-5p'	miRNA
novel-ssc-miR471-3p	'novel-ssc-miR471-3p'	miRNA
novel-ssc-miR471-5p	'novel-ssc-miR471-5p'	miRNA
novel-ssc-miR472-5p	'novel-ssc-miR472-5p'	miRNA
novel-ssc-miR473-3p	'novel-ssc-miR473-3p'	miRNA
novel-ssc-miR474-5p	'novel-ssc-miR474-5p'	miRNA
novel-ssc-miR475-5p	'novel-ssc-miR475-5p'	miRNA
novel-ssc-miR476-3p	'novel-ssc-miR476-3p'	miRNA
novel-ssc-miR477-5p	'novel-ssc-miR477-5p'	miRNA
novel-ssc-miR478-3p	'novel-ssc-miR478-3p'	miRNA
novel-ssc-miR48-3p	'novel-ssc-miR48-3p'	miRNA
novel-ssc-miR48-5p	'novel-ssc-miR48-5p'	miRNA
novel-ssc-miR480-3p	'novel-ssc-miR480-3p'	miRNA
novel-ssc-miR481-5p	'novel-ssc-miR481-5p'	miRNA
novel-ssc-miR482-5p	'novel-ssc-miR482-5p'	miRNA
novel-ssc-miR483-5p	'novel-ssc-miR483-5p'	miRNA
novel-ssc-miR485-3p	'novel-ssc-miR485-3p'	miRNA
novel-ssc-miR486-3p	'novel-ssc-miR486-3p'	miRNA
novel-ssc-miR487-3p	'novel-ssc-miR487-3p'	miRNA
novel-ssc-miR488-3p	'novel-ssc-miR488-3p'	miRNA
novel-ssc-miR488-5p	'novel-ssc-miR488-5p'	miRNA
novel-ssc-miR489-3p	'novel-ssc-miR489-3p'	miRNA
novel-ssc-miR49-5p	'novel-ssc-miR49-5p'	miRNA
novel-ssc-miR490-5p	'novel-ssc-miR490-5p'	miRNA
novel-ssc-miR491-5p	'novel-ssc-miR491-5p'	miRNA
novel-ssc-miR492-3p	'novel-ssc-miR492-3p'	miRNA
novel-ssc-miR494-5p	'novel-ssc-miR494-5p'	miRNA
novel-ssc-miR495-5p	'novel-ssc-miR495-5p'	miRNA
novel-ssc-miR496-3p	'novel-ssc-miR496-3p'	miRNA
novel-ssc-miR496-5p	'novel-ssc-miR496-5p'	miRNA
novel-ssc-miR498-3p	'novel-ssc-miR498-3p'	miRNA
novel-ssc-miR499-5p	'novel-ssc-miR499-5p'	miRNA
novel-ssc-miR50-5p	'novel-ssc-miR50-5p'	miRNA
novel-ssc-miR500-3p	'novel-ssc-miR500-3p'	miRNA
novel-ssc-miR500-5p	'novel-ssc-miR500-5p'	miRNA
novel-ssc-miR503-5p	'novel-ssc-miR503-5p'	miRNA
novel-ssc-miR504-5p	'novel-ssc-miR504-5p'	miRNA
novel-ssc-miR505-3p	'novel-ssc-miR505-3p'	miRNA
novel-ssc-miR506-3p	'novel-ssc-miR506-3p'	miRNA
novel-ssc-miR507-3p	'novel-ssc-miR507-3p'	miRNA
novel-ssc-miR507-5p	'novel-ssc-miR507-5p'	miRNA
novel-ssc-miR508-5p	'novel-ssc-miR508-5p'	miRNA
novel-ssc-miR509-3p	'novel-ssc-miR509-3p'	miRNA
novel-ssc-miR509-5p	'novel-ssc-miR509-5p'	miRNA
novel-ssc-miR510-3p	'novel-ssc-miR510-3p'	miRNA
novel-ssc-miR512-3p	'novel-ssc-miR512-3p'	miRNA
novel-ssc-miR512-5p	'novel-ssc-miR512-5p'	miRNA
novel-ssc-miR513-5p	'novel-ssc-miR513-5p'	miRNA
novel-ssc-miR514-5p	'novel-ssc-miR514-5p'	miRNA
novel-ssc-miR516-3p	'novel-ssc-miR516-3p'	miRNA
novel-ssc-miR518-3p	'novel-ssc-miR518-3p'	miRNA
novel-ssc-miR519-3p	'novel-ssc-miR519-3p'	miRNA
novel-ssc-miR52-3p	'novel-ssc-miR52-3p'	miRNA
novel-ssc-miR521-5p	'novel-ssc-miR521-5p'	miRNA
novel-ssc-miR522-3p	'novel-ssc-miR522-3p'	miRNA
novel-ssc-miR524-3p	'novel-ssc-miR524-3p'	miRNA
novel-ssc-miR525-3p	'novel-ssc-miR525-3p'	miRNA
novel-ssc-miR526-3p	'novel-ssc-miR526-3p'	miRNA
novel-ssc-miR527-5p	'novel-ssc-miR527-5p'	miRNA
novel-ssc-miR528-3p	'novel-ssc-miR528-3p'	miRNA
novel-ssc-miR529-3p	'novel-ssc-miR529-3p'	miRNA
novel-ssc-miR53-3p	'novel-ssc-miR53-3p'	miRNA
novel-ssc-miR53-5p	'novel-ssc-miR53-5p'	miRNA
novel-ssc-miR530-3p	'novel-ssc-miR530-3p'	miRNA
novel-ssc-miR530-5p	'novel-ssc-miR530-5p'	miRNA
novel-ssc-miR532-5p	'novel-ssc-miR532-5p'	miRNA
novel-ssc-miR533-3p	'novel-ssc-miR533-3p'	miRNA
novel-ssc-miR534-3p	'novel-ssc-miR534-3p'	miRNA
novel-ssc-miR535-3p	'novel-ssc-miR535-3p'	miRNA
novel-ssc-miR537-5p	'novel-ssc-miR537-5p'	miRNA
novel-ssc-miR54-3p	'novel-ssc-miR54-3p'	miRNA
novel-ssc-miR540-3p	'novel-ssc-miR540-3p'	miRNA
novel-ssc-miR541-3p	'novel-ssc-miR541-3p'	miRNA
novel-ssc-miR541-5p	'novel-ssc-miR541-5p'	miRNA
novel-ssc-miR542-3p	'novel-ssc-miR542-3p'	miRNA
novel-ssc-miR543-5p	'novel-ssc-miR543-5p'	miRNA
novel-ssc-miR544-3p	'novel-ssc-miR544-3p'	miRNA
novel-ssc-miR545-3p	'novel-ssc-miR545-3p'	miRNA
novel-ssc-miR546-3p	'novel-ssc-miR546-3p'	miRNA
novel-ssc-miR547-5p	'novel-ssc-miR547-5p'	miRNA
novel-ssc-miR548-3p	'novel-ssc-miR548-3p'	miRNA
novel-ssc-miR549-3p	'novel-ssc-miR549-3p'	miRNA
novel-ssc-miR55-3p	'novel-ssc-miR55-3p'	miRNA
novel-ssc-miR550-5p	'novel-ssc-miR550-5p'	miRNA
novel-ssc-miR551-5p	'novel-ssc-miR551-5p'	miRNA
novel-ssc-miR552-3p	'novel-ssc-miR552-3p'	miRNA
novel-ssc-miR552-5p	'novel-ssc-miR552-5p'	miRNA
novel-ssc-miR553-3p	'novel-ssc-miR553-3p'	miRNA
novel-ssc-miR554-5p	'novel-ssc-miR554-5p'	miRNA
novel-ssc-miR555-3p	'novel-ssc-miR555-3p'	miRNA
novel-ssc-miR556-5p	'novel-ssc-miR556-5p'	miRNA
novel-ssc-miR557-3p	'novel-ssc-miR557-3p'	miRNA
novel-ssc-miR558-3p	'novel-ssc-miR558-3p'	miRNA
novel-ssc-miR558-5p	'novel-ssc-miR558-5p'	miRNA
novel-ssc-miR559-3p	'novel-ssc-miR559-3p'	miRNA
novel-ssc-miR56-5p	'novel-ssc-miR56-5p'	miRNA
novel-ssc-miR560-3p	'novel-ssc-miR560-3p'	miRNA
novel-ssc-miR562-5p	'novel-ssc-miR562-5p'	miRNA
novel-ssc-miR563-3p	'novel-ssc-miR563-3p'	miRNA
novel-ssc-miR564-3p	'novel-ssc-miR564-3p'	miRNA
novel-ssc-miR565-5p	'novel-ssc-miR565-5p'	miRNA
novel-ssc-miR567-3p	'novel-ssc-miR567-3p'	miRNA
novel-ssc-miR568-3p	'novel-ssc-miR568-3p'	miRNA
novel-ssc-miR569-3p	'novel-ssc-miR569-3p'	miRNA
novel-ssc-miR569-5p	'novel-ssc-miR569-5p'	miRNA
novel-ssc-miR57-5p	'novel-ssc-miR57-5p'	miRNA
novel-ssc-miR570-5p	'novel-ssc-miR570-5p'	miRNA
novel-ssc-miR571-5p	'novel-ssc-miR571-5p'	miRNA
novel-ssc-miR572-5p	'novel-ssc-miR572-5p'	miRNA
novel-ssc-miR573-5p	'novel-ssc-miR573-5p'	miRNA
novel-ssc-miR574-3p	'novel-ssc-miR574-3p'	miRNA
novel-ssc-miR575-5p	'novel-ssc-miR575-5p'	miRNA
novel-ssc-miR576-5p	'novel-ssc-miR576-5p'	miRNA
novel-ssc-miR577-3p	'novel-ssc-miR577-3p'	miRNA
novel-ssc-miR578-5p	'novel-ssc-miR578-5p'	miRNA
novel-ssc-miR579-5p	'novel-ssc-miR579-5p'	miRNA
novel-ssc-miR58-3p	'novel-ssc-miR58-3p'	miRNA
novel-ssc-miR58-5p	'novel-ssc-miR58-5p'	miRNA
novel-ssc-miR580-5p	'novel-ssc-miR580-5p'	miRNA
novel-ssc-miR581-3p	'novel-ssc-miR581-3p'	miRNA
novel-ssc-miR582-3p	'novel-ssc-miR582-3p'	miRNA
novel-ssc-miR582-5p	'novel-ssc-miR582-5p'	miRNA
novel-ssc-miR583-3p	'novel-ssc-miR583-3p'	miRNA
novel-ssc-miR583-5p	'novel-ssc-miR583-5p'	miRNA
novel-ssc-miR584-3p	'novel-ssc-miR584-3p'	miRNA
novel-ssc-miR584-5p	'novel-ssc-miR584-5p'	miRNA
novel-ssc-miR585-3p	'novel-ssc-miR585-3p'	miRNA
novel-ssc-miR585-5p	'novel-ssc-miR585-5p'	miRNA
novel-ssc-miR587-5p	'novel-ssc-miR587-5p'	miRNA
novel-ssc-miR588-3p	'novel-ssc-miR588-3p'	miRNA
novel-ssc-miR588-5p	'novel-ssc-miR588-5p'	miRNA
novel-ssc-miR589-5p	'novel-ssc-miR589-5p'	miRNA
novel-ssc-miR591-3p	'novel-ssc-miR591-3p'	miRNA
novel-ssc-miR593-5p	'novel-ssc-miR593-5p'	miRNA
novel-ssc-miR597-5p	'novel-ssc-miR597-5p'	miRNA
novel-ssc-miR598-3p	'novel-ssc-miR598-3p'	miRNA
novel-ssc-miR598-5p	'novel-ssc-miR598-5p'	miRNA
novel-ssc-miR599-3p	'novel-ssc-miR599-3p'	miRNA
novel-ssc-miR6-3p	'novel-ssc-miR6-3p'	miRNA
novel-ssc-miR6-5p	'novel-ssc-miR6-5p'	miRNA
novel-ssc-miR60-3p	'novel-ssc-miR60-3p'	miRNA
novel-ssc-miR600-3p	'novel-ssc-miR600-3p'	miRNA
novel-ssc-miR601-3p	'novel-ssc-miR601-3p'	miRNA
novel-ssc-miR601-5p	'novel-ssc-miR601-5p'	miRNA
novel-ssc-miR602-3p	'novel-ssc-miR602-3p'	miRNA
novel-ssc-miR602-5p	'novel-ssc-miR602-5p'	miRNA
novel-ssc-miR603-3p	'novel-ssc-miR603-3p'	miRNA
novel-ssc-miR603-5p	'novel-ssc-miR603-5p'	miRNA
novel-ssc-miR605-3p	'novel-ssc-miR605-3p'	miRNA
novel-ssc-miR607-3p	'novel-ssc-miR607-3p'	miRNA
novel-ssc-miR607-5p	'novel-ssc-miR607-5p'	miRNA
novel-ssc-miR609-3p	'novel-ssc-miR609-3p'	miRNA
novel-ssc-miR61-3p	'novel-ssc-miR61-3p'	miRNA
novel-ssc-miR610-5p	'novel-ssc-miR610-5p'	miRNA
novel-ssc-miR611-5p	'novel-ssc-miR611-5p'	miRNA
novel-ssc-miR612-3p	'novel-ssc-miR612-3p'	miRNA
novel-ssc-miR613-3p	'novel-ssc-miR613-3p'	miRNA
novel-ssc-miR613-5p	'novel-ssc-miR613-5p'	miRNA
novel-ssc-miR614-3p	'novel-ssc-miR614-3p'	miRNA
novel-ssc-miR614-5p	'novel-ssc-miR614-5p'	miRNA
novel-ssc-miR615-3p	'novel-ssc-miR615-3p'	miRNA
novel-ssc-miR615-5p	'novel-ssc-miR615-5p'	miRNA
novel-ssc-miR616-3p	'novel-ssc-miR616-3p'	miRNA
novel-ssc-miR617-3p	'novel-ssc-miR617-3p'	miRNA
novel-ssc-miR618-5p	'novel-ssc-miR618-5p'	miRNA
novel-ssc-miR62-5p	'novel-ssc-miR62-5p'	miRNA
novel-ssc-miR620-3p	'novel-ssc-miR620-3p'	miRNA
novel-ssc-miR620-5p	'novel-ssc-miR620-5p'	miRNA
novel-ssc-miR621-3p	'novel-ssc-miR621-3p'	miRNA
novel-ssc-miR622-5p	'novel-ssc-miR622-5p'	miRNA
novel-ssc-miR623-3p	'novel-ssc-miR623-3p'	miRNA
novel-ssc-miR625-5p	'novel-ssc-miR625-5p'	miRNA
novel-ssc-miR626-5p	'novel-ssc-miR626-5p'	miRNA
novel-ssc-miR627-3p	'novel-ssc-miR627-3p'	miRNA
novel-ssc-miR627-5p	'novel-ssc-miR627-5p'	miRNA
novel-ssc-miR628-3p	'novel-ssc-miR628-3p'	miRNA
novel-ssc-miR628-5p	'novel-ssc-miR628-5p'	miRNA
novel-ssc-miR629-3p	'novel-ssc-miR629-3p'	miRNA
novel-ssc-miR630-3p	'novel-ssc-miR630-3p'	miRNA
novel-ssc-miR631-5p	'novel-ssc-miR631-5p'	miRNA
novel-ssc-miR632-3p	'novel-ssc-miR632-3p'	miRNA
novel-ssc-miR633-5p	'novel-ssc-miR633-5p'	miRNA
novel-ssc-miR634-3p	'novel-ssc-miR634-3p'	miRNA
novel-ssc-miR634-5p	'novel-ssc-miR634-5p'	miRNA
novel-ssc-miR635-5p	'novel-ssc-miR635-5p'	miRNA
novel-ssc-miR636-3p	'novel-ssc-miR636-3p'	miRNA
novel-ssc-miR637-5p	'novel-ssc-miR637-5p'	miRNA
novel-ssc-miR639-3p	'novel-ssc-miR639-3p'	miRNA
novel-ssc-miR64-5p	'novel-ssc-miR64-5p'	miRNA
novel-ssc-miR640-3p	'novel-ssc-miR640-3p'	miRNA
novel-ssc-miR640-5p	'novel-ssc-miR640-5p'	miRNA
novel-ssc-miR641-3p	'novel-ssc-miR641-3p'	miRNA
novel-ssc-miR642-3p	'novel-ssc-miR642-3p'	miRNA
novel-ssc-miR642-5p	'novel-ssc-miR642-5p'	miRNA
novel-ssc-miR643-3p	'novel-ssc-miR643-3p'	miRNA
novel-ssc-miR644-5p	'novel-ssc-miR644-5p'	miRNA
novel-ssc-miR645-3p	'novel-ssc-miR645-3p'	miRNA
novel-ssc-miR646-3p	'novel-ssc-miR646-3p'	miRNA
novel-ssc-miR646-5p	'novel-ssc-miR646-5p'	miRNA
novel-ssc-miR647-5p	'novel-ssc-miR647-5p'	miRNA
novel-ssc-miR648-3p	'novel-ssc-miR648-3p'	miRNA
novel-ssc-miR649-3p	'novel-ssc-miR649-3p'	miRNA
novel-ssc-miR65-5p	'novel-ssc-miR65-5p'	miRNA
novel-ssc-miR650-3p	'novel-ssc-miR650-3p'	miRNA
novel-ssc-miR652-5p	'novel-ssc-miR652-5p'	miRNA
novel-ssc-miR653-3p	'novel-ssc-miR653-3p'	miRNA
novel-ssc-miR654-3p	'novel-ssc-miR654-3p'	miRNA
novel-ssc-miR655-3p	'novel-ssc-miR655-3p'	miRNA
novel-ssc-miR656-5p	'novel-ssc-miR656-5p'	miRNA
novel-ssc-miR657-3p	'novel-ssc-miR657-3p'	miRNA
novel-ssc-miR657-5p	'novel-ssc-miR657-5p'	miRNA
novel-ssc-miR658-3p	'novel-ssc-miR658-3p'	miRNA
novel-ssc-miR659-3p	'novel-ssc-miR659-3p'	miRNA
novel-ssc-miR66-3p	'novel-ssc-miR66-3p'	miRNA
novel-ssc-miR660-5p	'novel-ssc-miR660-5p'	miRNA
novel-ssc-miR661-3p	'novel-ssc-miR661-3p'	miRNA
novel-ssc-miR662-3p	'novel-ssc-miR662-3p'	miRNA
novel-ssc-miR662-5p	'novel-ssc-miR662-5p'	miRNA
novel-ssc-miR663-3p	'novel-ssc-miR663-3p'	miRNA
novel-ssc-miR664-5p	'novel-ssc-miR664-5p'	miRNA
novel-ssc-miR665-3p	'novel-ssc-miR665-3p'	miRNA
novel-ssc-miR665-5p	'novel-ssc-miR665-5p'	miRNA
novel-ssc-miR667-3p	'novel-ssc-miR667-3p'	miRNA
novel-ssc-miR668-5p	'novel-ssc-miR668-5p'	miRNA
novel-ssc-miR67-3p	'novel-ssc-miR67-3p'	miRNA
novel-ssc-miR670-3p	'novel-ssc-miR670-3p'	miRNA
novel-ssc-miR671-3p	'novel-ssc-miR671-3p'	miRNA
novel-ssc-miR672-3p	'novel-ssc-miR672-3p'	miRNA
novel-ssc-miR672-5p	'novel-ssc-miR672-5p'	miRNA
novel-ssc-miR673-3p	'novel-ssc-miR673-3p'	miRNA
novel-ssc-miR675-3p	'novel-ssc-miR675-3p'	miRNA
novel-ssc-miR675-5p	'novel-ssc-miR675-5p'	miRNA
novel-ssc-miR676-5p	'novel-ssc-miR676-5p'	miRNA
novel-ssc-miR677-5p	'novel-ssc-miR677-5p'	miRNA
novel-ssc-miR678-3p	'novel-ssc-miR678-3p'	miRNA
novel-ssc-miR679-3p	'novel-ssc-miR679-3p'	miRNA
novel-ssc-miR68-3p	'novel-ssc-miR68-3p'	miRNA
novel-ssc-miR680-5p	'novel-ssc-miR680-5p'	miRNA
novel-ssc-miR681-3p	'novel-ssc-miR681-3p'	miRNA
novel-ssc-miR681-5p	'novel-ssc-miR681-5p'	miRNA
novel-ssc-miR682-3p	'novel-ssc-miR682-3p'	miRNA
novel-ssc-miR683-5p	'novel-ssc-miR683-5p'	miRNA
novel-ssc-miR684-3p	'novel-ssc-miR684-3p'	miRNA
novel-ssc-miR684-5p	'novel-ssc-miR684-5p'	miRNA
novel-ssc-miR685-3p	'novel-ssc-miR685-3p'	miRNA
novel-ssc-miR687-3p	'novel-ssc-miR687-3p'	miRNA
novel-ssc-miR687-5p	'novel-ssc-miR687-5p'	miRNA
novel-ssc-miR69-3p	'novel-ssc-miR69-3p'	miRNA
novel-ssc-miR69-5p	'novel-ssc-miR69-5p'	miRNA
novel-ssc-miR690-3p	'novel-ssc-miR690-3p'	miRNA
novel-ssc-miR691-5p	'novel-ssc-miR691-5p'	miRNA
novel-ssc-miR692-3p	'novel-ssc-miR692-3p'	miRNA
novel-ssc-miR693-5p	'novel-ssc-miR693-5p'	miRNA
novel-ssc-miR695-5p	'novel-ssc-miR695-5p'	miRNA
novel-ssc-miR696-3p	'novel-ssc-miR696-3p'	miRNA
novel-ssc-miR696-5p	'novel-ssc-miR696-5p'	miRNA
novel-ssc-miR697-5p	'novel-ssc-miR697-5p'	miRNA
novel-ssc-miR7-3p	'novel-ssc-miR7-3p'	miRNA
novel-ssc-miR70-3p	'novel-ssc-miR70-3p'	miRNA
novel-ssc-miR700-3p	'novel-ssc-miR700-3p'	miRNA
novel-ssc-miR701-5p	'novel-ssc-miR701-5p'	miRNA
novel-ssc-miR702-5p	'novel-ssc-miR702-5p'	miRNA
novel-ssc-miR703-3p	'novel-ssc-miR703-3p'	miRNA
novel-ssc-miR703-5p	'novel-ssc-miR703-5p'	miRNA
novel-ssc-miR704-3p	'novel-ssc-miR704-3p'	miRNA
novel-ssc-miR704-5p	'novel-ssc-miR704-5p'	miRNA
novel-ssc-miR706-3p	'novel-ssc-miR706-3p'	miRNA
novel-ssc-miR706-5p	'novel-ssc-miR706-5p'	miRNA
novel-ssc-miR707-3p	'novel-ssc-miR707-3p'	miRNA
novel-ssc-miR709-5p	'novel-ssc-miR709-5p'	miRNA
novel-ssc-miR71-3p	'novel-ssc-miR71-3p'	miRNA
novel-ssc-miR710-5p	'novel-ssc-miR710-5p'	miRNA
novel-ssc-miR711-3p	'novel-ssc-miR711-3p'	miRNA
novel-ssc-miR713-3p	'novel-ssc-miR713-3p'	miRNA
novel-ssc-miR714-3p	'novel-ssc-miR714-3p'	miRNA
novel-ssc-miR715-3p	'novel-ssc-miR715-3p'	miRNA
novel-ssc-miR715-5p	'novel-ssc-miR715-5p'	miRNA
novel-ssc-miR716-3p	'novel-ssc-miR716-3p'	miRNA
novel-ssc-miR717-3p	'novel-ssc-miR717-3p'	miRNA
novel-ssc-miR718-5p	'novel-ssc-miR718-5p'	miRNA
novel-ssc-miR719-3p	'novel-ssc-miR719-3p'	miRNA
novel-ssc-miR72-3p	'novel-ssc-miR72-3p'	miRNA
novel-ssc-miR722-5p	'novel-ssc-miR722-5p'	miRNA
novel-ssc-miR724-3p	'novel-ssc-miR724-3p'	miRNA
novel-ssc-miR725-3p	'novel-ssc-miR725-3p'	miRNA
novel-ssc-miR726-3p	'novel-ssc-miR726-3p'	miRNA
novel-ssc-miR726-5p	'novel-ssc-miR726-5p'	miRNA
novel-ssc-miR727-3p	'novel-ssc-miR727-3p'	miRNA
novel-ssc-miR729-3p	'novel-ssc-miR729-3p'	miRNA
novel-ssc-miR732-3p	'novel-ssc-miR732-3p'	miRNA
novel-ssc-miR733-5p	'novel-ssc-miR733-5p'	miRNA
novel-ssc-miR734-5p	'novel-ssc-miR734-5p'	miRNA
novel-ssc-miR736-5p	'novel-ssc-miR736-5p'	miRNA
novel-ssc-miR738-5p	'novel-ssc-miR738-5p'	miRNA
novel-ssc-miR739-5p	'novel-ssc-miR739-5p'	miRNA
novel-ssc-miR74-3p	'novel-ssc-miR74-3p'	miRNA
novel-ssc-miR74-5p	'novel-ssc-miR74-5p'	miRNA
novel-ssc-miR740-3p	'novel-ssc-miR740-3p'	miRNA
novel-ssc-miR742-3p	'novel-ssc-miR742-3p'	miRNA
novel-ssc-miR745-5p	'novel-ssc-miR745-5p'	miRNA
novel-ssc-miR747-3p	'novel-ssc-miR747-3p'	miRNA
novel-ssc-miR749-3p	'novel-ssc-miR749-3p'	miRNA
novel-ssc-miR75-3p	'novel-ssc-miR75-3p'	miRNA
novel-ssc-miR750-3p	'novel-ssc-miR750-3p'	miRNA
novel-ssc-miR750-5p	'novel-ssc-miR750-5p'	miRNA
novel-ssc-miR751-3p	'novel-ssc-miR751-3p'	miRNA
novel-ssc-miR752-5p	'novel-ssc-miR752-5p'	miRNA
novel-ssc-miR753-5p	'novel-ssc-miR753-5p'	miRNA
novel-ssc-miR754-5p	'novel-ssc-miR754-5p'	miRNA
novel-ssc-miR755-3p	'novel-ssc-miR755-3p'	miRNA
novel-ssc-miR755-5p	'novel-ssc-miR755-5p'	miRNA
novel-ssc-miR756-5p	'novel-ssc-miR756-5p'	miRNA
novel-ssc-miR757-3p	'novel-ssc-miR757-3p'	miRNA
novel-ssc-miR758-3p	'novel-ssc-miR758-3p'	miRNA
novel-ssc-miR758-5p	'novel-ssc-miR758-5p'	miRNA
novel-ssc-miR759-5p	'novel-ssc-miR759-5p'	miRNA
novel-ssc-miR76-3p	'novel-ssc-miR76-3p'	miRNA
novel-ssc-miR760-3p	'novel-ssc-miR760-3p'	miRNA
novel-ssc-miR760-5p	'novel-ssc-miR760-5p'	miRNA
novel-ssc-miR761-3p	'novel-ssc-miR761-3p'	miRNA
novel-ssc-miR762-5p	'novel-ssc-miR762-5p'	miRNA
novel-ssc-miR763-5p	'novel-ssc-miR763-5p'	miRNA
novel-ssc-miR764-3p	'novel-ssc-miR764-3p'	miRNA
novel-ssc-miR764-5p	'novel-ssc-miR764-5p'	miRNA
novel-ssc-miR765-5p	'novel-ssc-miR765-5p'	miRNA
novel-ssc-miR767-5p	'novel-ssc-miR767-5p'	miRNA
novel-ssc-miR768-3p	'novel-ssc-miR768-3p'	miRNA
novel-ssc-miR769-3p	'novel-ssc-miR769-3p'	miRNA
novel-ssc-miR769-5p	'novel-ssc-miR769-5p'	miRNA
novel-ssc-miR77-3p	'novel-ssc-miR77-3p'	miRNA
novel-ssc-miR770-5p	'novel-ssc-miR770-5p'	miRNA
novel-ssc-miR771-5p	'novel-ssc-miR771-5p'	miRNA
novel-ssc-miR772-3p	'novel-ssc-miR772-3p'	miRNA
novel-ssc-miR772-5p	'novel-ssc-miR772-5p'	miRNA
novel-ssc-miR773-3p	'novel-ssc-miR773-3p'	miRNA
novel-ssc-miR774-5p	'novel-ssc-miR774-5p'	miRNA
novel-ssc-miR775-3p	'novel-ssc-miR775-3p'	miRNA
novel-ssc-miR776-5p	'novel-ssc-miR776-5p'	miRNA
novel-ssc-miR777-5p	'novel-ssc-miR777-5p'	miRNA
novel-ssc-miR778-5p	'novel-ssc-miR778-5p'	miRNA
novel-ssc-miR779-3p	'novel-ssc-miR779-3p'	miRNA
novel-ssc-miR78-5p	'novel-ssc-miR78-5p'	miRNA
novel-ssc-miR780-3p	'novel-ssc-miR780-3p'	miRNA
novel-ssc-miR780-5p	'novel-ssc-miR780-5p'	miRNA
novel-ssc-miR784-5p	'novel-ssc-miR784-5p'	miRNA
novel-ssc-miR785-3p	'novel-ssc-miR785-3p'	miRNA
novel-ssc-miR785-5p	'novel-ssc-miR785-5p'	miRNA
novel-ssc-miR786-3p	'novel-ssc-miR786-3p'	miRNA
novel-ssc-miR787-5p	'novel-ssc-miR787-5p'	miRNA
novel-ssc-miR788-3p	'novel-ssc-miR788-3p'	miRNA
novel-ssc-miR789-3p	'novel-ssc-miR789-3p'	miRNA
novel-ssc-miR79-5p	'novel-ssc-miR79-5p'	miRNA
novel-ssc-miR790-3p	'novel-ssc-miR790-3p'	miRNA
novel-ssc-miR790-5p	'novel-ssc-miR790-5p'	miRNA
novel-ssc-miR791-3p	'novel-ssc-miR791-3p'	miRNA
novel-ssc-miR791-5p	'novel-ssc-miR791-5p'	miRNA
novel-ssc-miR793-5p	'novel-ssc-miR793-5p'	miRNA
novel-ssc-miR795-3p	'novel-ssc-miR795-3p'	miRNA
novel-ssc-miR795-5p	'novel-ssc-miR795-5p'	miRNA
novel-ssc-miR797-3p	'novel-ssc-miR797-3p'	miRNA
novel-ssc-miR799-5p	'novel-ssc-miR799-5p'	miRNA
novel-ssc-miR8-3p	'novel-ssc-miR8-3p'	miRNA
novel-ssc-miR8-5p	'novel-ssc-miR8-5p'	miRNA
novel-ssc-miR80-5p	'novel-ssc-miR80-5p'	miRNA
novel-ssc-miR800-3p	'novel-ssc-miR800-3p'	miRNA
novel-ssc-miR801-3p	'novel-ssc-miR801-3p'	miRNA
novel-ssc-miR802-3p	'novel-ssc-miR802-3p'	miRNA
novel-ssc-miR803-3p	'novel-ssc-miR803-3p'	miRNA
novel-ssc-miR804-3p	'novel-ssc-miR804-3p'	miRNA
novel-ssc-miR805-3p	'novel-ssc-miR805-3p'	miRNA
novel-ssc-miR808-5p	'novel-ssc-miR808-5p'	miRNA
novel-ssc-miR81-3p	'novel-ssc-miR81-3p'	miRNA
novel-ssc-miR811-3p	'novel-ssc-miR811-3p'	miRNA
novel-ssc-miR812-3p	'novel-ssc-miR812-3p'	miRNA
novel-ssc-miR813-5p	'novel-ssc-miR813-5p'	miRNA
novel-ssc-miR814-5p	'novel-ssc-miR814-5p'	miRNA
novel-ssc-miR816-3p	'novel-ssc-miR816-3p'	miRNA
novel-ssc-miR816-5p	'novel-ssc-miR816-5p'	miRNA
novel-ssc-miR817-3p	'novel-ssc-miR817-3p'	miRNA
novel-ssc-miR817-5p	'novel-ssc-miR817-5p'	miRNA
novel-ssc-miR818-5p	'novel-ssc-miR818-5p'	miRNA
novel-ssc-miR819-3p	'novel-ssc-miR819-3p'	miRNA
novel-ssc-miR82-5p	'novel-ssc-miR82-5p'	miRNA
novel-ssc-miR821-5p	'novel-ssc-miR821-5p'	miRNA
novel-ssc-miR822-3p	'novel-ssc-miR822-3p'	miRNA
novel-ssc-miR822-5p	'novel-ssc-miR822-5p'	miRNA
novel-ssc-miR823-3p	'novel-ssc-miR823-3p'	miRNA
novel-ssc-miR825-3p	'novel-ssc-miR825-3p'	miRNA
novel-ssc-miR826-3p	'novel-ssc-miR826-3p'	miRNA
novel-ssc-miR826-5p	'novel-ssc-miR826-5p'	miRNA
novel-ssc-miR827-3p	'novel-ssc-miR827-3p'	miRNA
novel-ssc-miR827-5p	'novel-ssc-miR827-5p'	miRNA
novel-ssc-miR828-5p	'novel-ssc-miR828-5p'	miRNA
novel-ssc-miR829-5p	'novel-ssc-miR829-5p'	miRNA
novel-ssc-miR830-5p	'novel-ssc-miR830-5p'	miRNA
novel-ssc-miR831-5p	'novel-ssc-miR831-5p'	miRNA
novel-ssc-miR832-3p	'novel-ssc-miR832-3p'	miRNA
novel-ssc-miR833-3p	'novel-ssc-miR833-3p'	miRNA
novel-ssc-miR833-5p	'novel-ssc-miR833-5p'	miRNA
novel-ssc-miR834-5p	'novel-ssc-miR834-5p'	miRNA
novel-ssc-miR836-5p	'novel-ssc-miR836-5p'	miRNA
novel-ssc-miR837-3p	'novel-ssc-miR837-3p'	miRNA
novel-ssc-miR838-3p	'novel-ssc-miR838-3p'	miRNA
novel-ssc-miR839-3p	'novel-ssc-miR839-3p'	miRNA
novel-ssc-miR84-3p	'novel-ssc-miR84-3p'	miRNA
novel-ssc-miR84-5p	'novel-ssc-miR84-5p'	miRNA
novel-ssc-miR840-5p	'novel-ssc-miR840-5p'	miRNA
novel-ssc-miR841-3p	'novel-ssc-miR841-3p'	miRNA
novel-ssc-miR842-3p	'novel-ssc-miR842-3p'	miRNA
novel-ssc-miR842-5p	'novel-ssc-miR842-5p'	miRNA
novel-ssc-miR843-3p	'novel-ssc-miR843-3p'	miRNA
novel-ssc-miR843-5p	'novel-ssc-miR843-5p'	miRNA
novel-ssc-miR844-3p	'novel-ssc-miR844-3p'	miRNA
novel-ssc-miR844-5p	'novel-ssc-miR844-5p'	miRNA
novel-ssc-miR845-3p	'novel-ssc-miR845-3p'	miRNA
novel-ssc-miR845-5p	'novel-ssc-miR845-5p'	miRNA
novel-ssc-miR846-3p	'novel-ssc-miR846-3p'	miRNA
novel-ssc-miR847-3p	'novel-ssc-miR847-3p'	miRNA
novel-ssc-miR848-5p	'novel-ssc-miR848-5p'	miRNA
novel-ssc-miR849-3p	'novel-ssc-miR849-3p'	miRNA
novel-ssc-miR849-5p	'novel-ssc-miR849-5p'	miRNA
novel-ssc-miR85-3p	'novel-ssc-miR85-3p'	miRNA
novel-ssc-miR85-5p	'novel-ssc-miR85-5p'	miRNA
novel-ssc-miR850-3p	'novel-ssc-miR850-3p'	miRNA
novel-ssc-miR851-5p	'novel-ssc-miR851-5p'	miRNA
novel-ssc-miR852-3p	'novel-ssc-miR852-3p'	miRNA
novel-ssc-miR852-5p	'novel-ssc-miR852-5p'	miRNA
novel-ssc-miR854-3p	'novel-ssc-miR854-3p'	miRNA
novel-ssc-miR855-5p	'novel-ssc-miR855-5p'	miRNA
novel-ssc-miR856-5p	'novel-ssc-miR856-5p'	miRNA
novel-ssc-miR857-5p	'novel-ssc-miR857-5p'	miRNA
novel-ssc-miR858-5p	'novel-ssc-miR858-5p'	miRNA
novel-ssc-miR86-3p	'novel-ssc-miR86-3p'	miRNA
novel-ssc-miR860-3p	'novel-ssc-miR860-3p'	miRNA
novel-ssc-miR862-5p	'novel-ssc-miR862-5p'	miRNA
novel-ssc-miR864-3p	'novel-ssc-miR864-3p'	miRNA
novel-ssc-miR865-3p	'novel-ssc-miR865-3p'	miRNA
novel-ssc-miR866-5p	'novel-ssc-miR866-5p'	miRNA
novel-ssc-miR867-3p	'novel-ssc-miR867-3p'	miRNA
novel-ssc-miR868-3p	'novel-ssc-miR868-3p'	miRNA
novel-ssc-miR87-3p	'novel-ssc-miR87-3p'	miRNA
novel-ssc-miR87-5p	'novel-ssc-miR87-5p'	miRNA
novel-ssc-miR870-5p	'novel-ssc-miR870-5p'	miRNA
novel-ssc-miR871-5p	'novel-ssc-miR871-5p'	miRNA
novel-ssc-miR872-3p	'novel-ssc-miR872-3p'	miRNA
novel-ssc-miR873-3p	'novel-ssc-miR873-3p'	miRNA
novel-ssc-miR873-5p	'novel-ssc-miR873-5p'	miRNA
novel-ssc-miR874-5p	'novel-ssc-miR874-5p'	miRNA
novel-ssc-miR875-5p	'novel-ssc-miR875-5p'	miRNA
novel-ssc-miR876-5p	'novel-ssc-miR876-5p'	miRNA
novel-ssc-miR878-3p	'novel-ssc-miR878-3p'	miRNA
novel-ssc-miR879-3p	'novel-ssc-miR879-3p'	miRNA
novel-ssc-miR88-5p	'novel-ssc-miR88-5p'	miRNA
novel-ssc-miR880-5p	'novel-ssc-miR880-5p'	miRNA
novel-ssc-miR881-3p	'novel-ssc-miR881-3p'	miRNA
novel-ssc-miR882-3p	'novel-ssc-miR882-3p'	miRNA
novel-ssc-miR883-5p	'novel-ssc-miR883-5p'	miRNA
novel-ssc-miR886-3p	'novel-ssc-miR886-3p'	miRNA
novel-ssc-miR887-3p	'novel-ssc-miR887-3p'	miRNA
novel-ssc-miR889-5p	'novel-ssc-miR889-5p'	miRNA
novel-ssc-miR89-3p	'novel-ssc-miR89-3p'	miRNA
novel-ssc-miR892-3p	'novel-ssc-miR892-3p'	miRNA
novel-ssc-miR893-3p	'novel-ssc-miR893-3p'	miRNA
novel-ssc-miR893-5p	'novel-ssc-miR893-5p'	miRNA
novel-ssc-miR894-3p	'novel-ssc-miR894-3p'	miRNA
novel-ssc-miR894-5p	'novel-ssc-miR894-5p'	miRNA
novel-ssc-miR895-5p	'novel-ssc-miR895-5p'	miRNA
novel-ssc-miR896-3p	'novel-ssc-miR896-3p'	miRNA
novel-ssc-miR897-5p	'novel-ssc-miR897-5p'	miRNA
novel-ssc-miR898-3p	'novel-ssc-miR898-3p'	miRNA
novel-ssc-miR899-3p	'novel-ssc-miR899-3p'	miRNA
novel-ssc-miR9-3p	'novel-ssc-miR9-3p'	miRNA
novel-ssc-miR900-5p	'novel-ssc-miR900-5p'	miRNA
novel-ssc-miR901-3p	'novel-ssc-miR901-3p'	miRNA
novel-ssc-miR901-5p	'novel-ssc-miR901-5p'	miRNA
novel-ssc-miR902-5p	'novel-ssc-miR902-5p'	miRNA
novel-ssc-miR903-5p	'novel-ssc-miR903-5p'	miRNA
novel-ssc-miR904-3p	'novel-ssc-miR904-3p'	miRNA
novel-ssc-miR905-5p	'novel-ssc-miR905-5p'	miRNA
novel-ssc-miR906-3p	'novel-ssc-miR906-3p'	miRNA
novel-ssc-miR907-3p	'novel-ssc-miR907-3p'	miRNA
novel-ssc-miR908-3p	'novel-ssc-miR908-3p'	miRNA
novel-ssc-miR909-5p	'novel-ssc-miR909-5p'	miRNA
novel-ssc-miR91-3p	'novel-ssc-miR91-3p'	miRNA
novel-ssc-miR910-5p	'novel-ssc-miR910-5p'	miRNA
novel-ssc-miR911-3p	'novel-ssc-miR911-3p'	miRNA
novel-ssc-miR912-5p	'novel-ssc-miR912-5p'	miRNA
novel-ssc-miR913-3p	'novel-ssc-miR913-3p'	miRNA
novel-ssc-miR914-3p	'novel-ssc-miR914-3p'	miRNA
novel-ssc-miR914-5p	'novel-ssc-miR914-5p'	miRNA
novel-ssc-miR916-5p	'novel-ssc-miR916-5p'	miRNA
novel-ssc-miR919-3p	'novel-ssc-miR919-3p'	miRNA
novel-ssc-miR92-3p	'novel-ssc-miR92-3p'	miRNA
novel-ssc-miR920-3p	'novel-ssc-miR920-3p'	miRNA
novel-ssc-miR920-5p	'novel-ssc-miR920-5p'	miRNA
novel-ssc-miR921-3p	'novel-ssc-miR921-3p'	miRNA
novel-ssc-miR922-3p	'novel-ssc-miR922-3p'	miRNA
novel-ssc-miR922-5p	'novel-ssc-miR922-5p'	miRNA
novel-ssc-miR923-3p	'novel-ssc-miR923-3p'	miRNA
novel-ssc-miR923-5p	'novel-ssc-miR923-5p'	miRNA
novel-ssc-miR924-3p	'novel-ssc-miR924-3p'	miRNA
novel-ssc-miR925-3p	'novel-ssc-miR925-3p'	miRNA
novel-ssc-miR926-3p	'novel-ssc-miR926-3p'	miRNA
novel-ssc-miR93-3p	'novel-ssc-miR93-3p'	miRNA
novel-ssc-miR931-3p	'novel-ssc-miR931-3p'	miRNA
novel-ssc-miR931-5p	'novel-ssc-miR931-5p'	miRNA
novel-ssc-miR932-3p	'novel-ssc-miR932-3p'	miRNA
novel-ssc-miR934-3p	'novel-ssc-miR934-3p'	miRNA
novel-ssc-miR935-5p	'novel-ssc-miR935-5p'	miRNA
novel-ssc-miR937-5p	'novel-ssc-miR937-5p'	miRNA
novel-ssc-miR939-5p	'novel-ssc-miR939-5p'	miRNA
novel-ssc-miR94-3p	'novel-ssc-miR94-3p'	miRNA
novel-ssc-miR941-5p	'novel-ssc-miR941-5p'	miRNA
novel-ssc-miR942-5p	'novel-ssc-miR942-5p'	miRNA
novel-ssc-miR943-3p	'novel-ssc-miR943-3p'	miRNA
novel-ssc-miR943-5p	'novel-ssc-miR943-5p'	miRNA
novel-ssc-miR944-5p	'novel-ssc-miR944-5p'	miRNA
novel-ssc-miR945-3p	'novel-ssc-miR945-3p'	miRNA
novel-ssc-miR945-5p	'novel-ssc-miR945-5p'	miRNA
novel-ssc-miR946-3p	'novel-ssc-miR946-3p'	miRNA
novel-ssc-miR947-5p	'novel-ssc-miR947-5p'	miRNA
novel-ssc-miR948-3p	'novel-ssc-miR948-3p'	miRNA
novel-ssc-miR95-3p	'novel-ssc-miR95-3p'	miRNA
novel-ssc-miR950-3p	'novel-ssc-miR950-3p'	miRNA
novel-ssc-miR950-5p	'novel-ssc-miR950-5p'	miRNA
novel-ssc-miR951-5p	'novel-ssc-miR951-5p'	miRNA
novel-ssc-miR952-5p	'novel-ssc-miR952-5p'	miRNA
novel-ssc-miR954-3p	'novel-ssc-miR954-3p'	miRNA
novel-ssc-miR956-3p	'novel-ssc-miR956-3p'	miRNA
novel-ssc-miR957-5p	'novel-ssc-miR957-5p'	miRNA
novel-ssc-miR96-3p	'novel-ssc-miR96-3p'	miRNA
novel-ssc-miR961-5p	'novel-ssc-miR961-5p'	miRNA
novel-ssc-miR962-3p	'novel-ssc-miR962-3p'	miRNA
novel-ssc-miR963-3p	'novel-ssc-miR963-3p'	miRNA
novel-ssc-miR964-3p	'novel-ssc-miR964-3p'	miRNA
novel-ssc-miR966-3p	'novel-ssc-miR966-3p'	miRNA
novel-ssc-miR966-5p	'novel-ssc-miR966-5p'	miRNA
novel-ssc-miR967-3p	'novel-ssc-miR967-3p'	miRNA
novel-ssc-miR968-3p	'novel-ssc-miR968-3p'	miRNA
novel-ssc-miR969-3p	'novel-ssc-miR969-3p'	miRNA
novel-ssc-miR969-5p	'novel-ssc-miR969-5p'	miRNA
novel-ssc-miR970-5p	'novel-ssc-miR970-5p'	miRNA
novel-ssc-miR971-3p	'novel-ssc-miR971-3p'	miRNA
novel-ssc-miR973-3p	'novel-ssc-miR973-3p'	miRNA
novel-ssc-miR974-3p	'novel-ssc-miR974-3p'	miRNA
novel-ssc-miR976-3p	'novel-ssc-miR976-3p'	miRNA
novel-ssc-miR977-3p	'novel-ssc-miR977-3p'	miRNA
novel-ssc-miR978-5p	'novel-ssc-miR978-5p'	miRNA
novel-ssc-miR980-3p	'novel-ssc-miR980-3p'	miRNA
novel-ssc-miR982-3p	'novel-ssc-miR982-3p'	miRNA
novel-ssc-miR983-5p	'novel-ssc-miR983-5p'	miRNA
novel-ssc-miR984-3p	'novel-ssc-miR984-3p'	miRNA
novel-ssc-miR985-5p	'novel-ssc-miR985-5p'	miRNA
novel-ssc-miR987-3p	'novel-ssc-miR987-3p'	miRNA
novel-ssc-miR987-5p	'novel-ssc-miR987-5p'	miRNA
novel-ssc-miR988-5p	'novel-ssc-miR988-5p'	miRNA
novel-ssc-miR989-3p	'novel-ssc-miR989-3p'	miRNA
novel-ssc-miR99-3p	'novel-ssc-miR99-3p'	miRNA
novel-ssc-miR990-3p	'novel-ssc-miR990-3p'	miRNA
novel-ssc-miR991-3p	'novel-ssc-miR991-3p'	miRNA
novel-ssc-miR993-3p	'novel-ssc-miR993-3p'	miRNA
novel-ssc-miR994-3p	'novel-ssc-miR994-3p'	miRNA
novel-ssc-miR994-5p	'novel-ssc-miR994-5p'	miRNA
novel-ssc-miR996-5p	'novel-ssc-miR996-5p'	miRNA
novel-ssc-miR999-3p	'novel-ssc-miR999-3p'	miRNA
ssc-let-7a	'ssc-let-7a'	miRNA
ssc-let-7c	'ssc-let-7c'	miRNA
ssc-let-7d-3p	'ssc-let-7d-3p'	miRNA
ssc-let-7d-5p	'ssc-let-7d-5p'	miRNA
ssc-let-7e	'ssc-let-7e'	miRNA
ssc-let-7f-3p	'ssc-let-7f-3p'	miRNA
ssc-let-7f-5p	'ssc-let-7f-5p'	miRNA
ssc-let-7g	'ssc-let-7g'	miRNA
ssc-let-7i-3p	'ssc-let-7i-3p'	miRNA
ssc-let-7i-5p	'ssc-let-7i-5p'	miRNA
ssc-miR-1	'ssc-miR-1'	miRNA
ssc-miR-100	'ssc-miR-100'	miRNA
ssc-miR-101	'ssc-miR-101'	miRNA
ssc-miR-103	'ssc-miR-103'	miRNA
ssc-miR-10382	'ssc-miR-10382'	miRNA
ssc-miR-10383	'ssc-miR-10383'	miRNA
ssc-miR-10384	'ssc-miR-10384'	miRNA
ssc-miR-10386	'ssc-miR-10386'	miRNA
ssc-miR-10388	'ssc-miR-10388'	miRNA
ssc-miR-10390	'ssc-miR-10390'	miRNA
ssc-miR-10391	'ssc-miR-10391'	miRNA
ssc-miR-105-1	'ssc-miR-105-1'	miRNA
ssc-miR-105-2	'ssc-miR-105-2'	miRNA
ssc-miR-106a	'ssc-miR-106a'	miRNA
ssc-miR-107	'ssc-miR-107'	miRNA
ssc-miR-10a-3p	'ssc-miR-10a-3p'	miRNA
ssc-miR-10a-5p	'ssc-miR-10a-5p'	miRNA
ssc-miR-10b	'ssc-miR-10b'	miRNA
ssc-miR-122-3p	'ssc-miR-122-3p'	miRNA
ssc-miR-122-5p	'ssc-miR-122-5p'	miRNA
ssc-miR-1249	'ssc-miR-1249'	miRNA
ssc-miR-124a	'ssc-miR-124a'	miRNA
ssc-miR-125a	'ssc-miR-125a'	miRNA
ssc-miR-125b	'ssc-miR-125b'	miRNA
ssc-miR-126-3p	'ssc-miR-126-3p'	miRNA
ssc-miR-126-5p	'ssc-miR-126-5p'	miRNA
ssc-miR-127	'ssc-miR-127'	miRNA
ssc-miR-1271-5p	'ssc-miR-1271-5p'	miRNA
ssc-miR-1277	'ssc-miR-1277'	miRNA
ssc-miR-128	'ssc-miR-128'	miRNA
ssc-miR-1285	'ssc-miR-1285'	miRNA
ssc-miR-1296-5p	'ssc-miR-1296-5p'	miRNA
ssc-miR-129a-3p	'ssc-miR-129a-3p'	miRNA
ssc-miR-129a-5p	'ssc-miR-129a-5p'	miRNA
ssc-miR-129b	'ssc-miR-129b'	miRNA
ssc-miR-1306-3p	'ssc-miR-1306-3p'	miRNA
ssc-miR-1306-5p	'ssc-miR-1306-5p'	miRNA
ssc-miR-1307	'ssc-miR-1307'	miRNA
ssc-miR-130a	'ssc-miR-130a'	miRNA
ssc-miR-130b-3p	'ssc-miR-130b-3p'	miRNA
ssc-miR-130b-5p	'ssc-miR-130b-5p'	miRNA
ssc-miR-132	'ssc-miR-132'	miRNA
ssc-miR-133a-3p	'ssc-miR-133a-3p'	miRNA
ssc-miR-133a-5p	'ssc-miR-133a-5p'	miRNA
ssc-miR-133b	'ssc-miR-133b'	miRNA
ssc-miR-1343	'ssc-miR-1343'	miRNA
ssc-miR-135	'ssc-miR-135'	miRNA
ssc-miR-136-3p	'ssc-miR-136-3p'	miRNA
ssc-miR-136-5p	'ssc-miR-136-5p'	miRNA
ssc-miR-137	'ssc-miR-137'	miRNA
ssc-miR-138	'ssc-miR-138'	miRNA
ssc-miR-139-3p	'ssc-miR-139-3p'	miRNA
ssc-miR-139-5p	'ssc-miR-139-5p'	miRNA
ssc-miR-140-3p	'ssc-miR-140-3p'	miRNA
ssc-miR-140-5p	'ssc-miR-140-5p'	miRNA
ssc-miR-141	'ssc-miR-141'	miRNA
ssc-miR-142-3p	'ssc-miR-142-3p'	miRNA
ssc-miR-142-5p	'ssc-miR-142-5p'	miRNA
ssc-miR-143-3p	'ssc-miR-143-3p'	miRNA
ssc-miR-143-5p	'ssc-miR-143-5p'	miRNA
ssc-miR-144	'ssc-miR-144'	miRNA
ssc-miR-145-3p	'ssc-miR-145-3p'	miRNA
ssc-miR-145-5p	'ssc-miR-145-5p'	miRNA
ssc-miR-1468	'ssc-miR-1468'	miRNA
ssc-miR-146a-3p	'ssc-miR-146a-3p'	miRNA
ssc-miR-146a-5p	'ssc-miR-146a-5p'	miRNA
ssc-miR-146b	'ssc-miR-146b'	miRNA
ssc-miR-148a-3p	'ssc-miR-148a-3p'	miRNA
ssc-miR-148a-5p	'ssc-miR-148a-5p'	miRNA
ssc-miR-148b-3p	'ssc-miR-148b-3p'	miRNA
ssc-miR-148b-5p	'ssc-miR-148b-5p'	miRNA
ssc-miR-149	'ssc-miR-149'	miRNA
ssc-miR-150	'ssc-miR-150'	miRNA
ssc-miR-151-3p	'ssc-miR-151-3p'	miRNA
ssc-miR-151-5p	'ssc-miR-151-5p'	miRNA
ssc-miR-152	'ssc-miR-152'	miRNA
ssc-miR-153	'ssc-miR-153'	miRNA
ssc-miR-155-3p	'ssc-miR-155-3p'	miRNA
ssc-miR-155-5p	'ssc-miR-155-5p'	miRNA
ssc-miR-15a	'ssc-miR-15a'	miRNA
ssc-miR-15b	'ssc-miR-15b'	miRNA
ssc-miR-16	'ssc-miR-16'	miRNA
ssc-miR-17-3p	'ssc-miR-17-3p'	miRNA
ssc-miR-17-5p	'ssc-miR-17-5p'	miRNA
ssc-miR-181a	'ssc-miR-181a'	miRNA
ssc-miR-181b	'ssc-miR-181b'	miRNA
ssc-miR-181c	'ssc-miR-181c'	miRNA
ssc-miR-181d-5p	'ssc-miR-181d-5p'	miRNA
ssc-miR-182	'ssc-miR-182'	miRNA
ssc-miR-183	'ssc-miR-183'	miRNA
ssc-miR-1839-5p	'ssc-miR-1839-5p'	miRNA
ssc-miR-184	'ssc-miR-184'	miRNA
ssc-miR-1842	'ssc-miR-1842'	miRNA
ssc-miR-185	'ssc-miR-185'	miRNA
ssc-miR-186-3p	'ssc-miR-186-3p'	miRNA
ssc-miR-186-5p	'ssc-miR-186-5p'	miRNA
ssc-miR-187	'ssc-miR-187'	miRNA
ssc-miR-18a	'ssc-miR-18a'	miRNA
ssc-miR-18b	'ssc-miR-18b'	miRNA
ssc-miR-190a	'ssc-miR-190a'	miRNA
ssc-miR-190b	'ssc-miR-190b'	miRNA
ssc-miR-191	'ssc-miR-191'	miRNA
ssc-miR-192	'ssc-miR-192'	miRNA
ssc-miR-193a-3p	'ssc-miR-193a-3p'	miRNA
ssc-miR-193a-5p	'ssc-miR-193a-5p'	miRNA
ssc-miR-194a-3p	'ssc-miR-194a-3p'	miRNA
ssc-miR-194a-5p	'ssc-miR-194a-5p'	miRNA
ssc-miR-194b-5p	'ssc-miR-194b-5p'	miRNA
ssc-miR-195	'ssc-miR-195'	miRNA
ssc-miR-196a	'ssc-miR-196a'	miRNA
ssc-miR-196b-5p	'ssc-miR-196b-5p'	miRNA
ssc-miR-199a-3p	'ssc-miR-199a-3p'	miRNA
ssc-miR-199a-5p	'ssc-miR-199a-5p'	miRNA
ssc-miR-199b-3p	'ssc-miR-199b-3p'	miRNA
ssc-miR-199b-5p	'ssc-miR-199b-5p'	miRNA
ssc-miR-19a	'ssc-miR-19a'	miRNA
ssc-miR-19b	'ssc-miR-19b'	miRNA
ssc-miR-200b	'ssc-miR-200b'	miRNA
ssc-miR-202-3p	'ssc-miR-202-3p'	miRNA
ssc-miR-202-5p	'ssc-miR-202-5p'	miRNA
ssc-miR-204	'ssc-miR-204'	miRNA
ssc-miR-205	'ssc-miR-205'	miRNA
ssc-miR-206	'ssc-miR-206'	miRNA
ssc-miR-208b	'ssc-miR-208b'	miRNA
ssc-miR-20a-3p	'ssc-miR-20a-3p'	miRNA
ssc-miR-20a-5p	'ssc-miR-20a-5p'	miRNA
ssc-miR-20b	'ssc-miR-20b'	miRNA
ssc-miR-21-3p	'ssc-miR-21-3p'	miRNA
ssc-miR-21-5p	'ssc-miR-21-5p'	miRNA
ssc-miR-210	'ssc-miR-210'	miRNA
ssc-miR-212	'ssc-miR-212'	miRNA
ssc-miR-214-3p	'ssc-miR-214-3p'	miRNA
ssc-miR-214-5p	'ssc-miR-214-5p'	miRNA
ssc-miR-215	'ssc-miR-215'	miRNA
ssc-miR-216	'ssc-miR-216'	miRNA
ssc-miR-218	'ssc-miR-218'	miRNA
ssc-miR-218-3p	'ssc-miR-218-3p'	miRNA
ssc-miR-218-5p	'ssc-miR-218-5p'	miRNA
ssc-miR-218b	'ssc-miR-218b'	miRNA
ssc-miR-219a	'ssc-miR-219a'	miRNA
ssc-miR-219b-3p	'ssc-miR-219b-3p'	miRNA
ssc-miR-22-3p	'ssc-miR-22-3p'	miRNA
ssc-miR-22-5p	'ssc-miR-22-5p'	miRNA
ssc-miR-221-3p	'ssc-miR-221-3p'	miRNA
ssc-miR-221-5p	'ssc-miR-221-5p'	miRNA
ssc-miR-222	'ssc-miR-222'	miRNA
ssc-miR-223	'ssc-miR-223'	miRNA
ssc-miR-224	'ssc-miR-224'	miRNA
ssc-miR-2320-3p	'ssc-miR-2320-3p'	miRNA
ssc-miR-2320-5p	'ssc-miR-2320-5p'	miRNA
ssc-miR-2366	'ssc-miR-2366'	miRNA
ssc-miR-23a	'ssc-miR-23a'	miRNA
ssc-miR-23b	'ssc-miR-23b'	miRNA
ssc-miR-24-1-5p	'ssc-miR-24-1-5p'	miRNA
ssc-miR-24-2-5p	'ssc-miR-24-2-5p'	miRNA
ssc-miR-24-3p	'ssc-miR-24-3p'	miRNA
ssc-miR-2411	'ssc-miR-2411'	miRNA
ssc-miR-2483	'ssc-miR-2483'	miRNA
ssc-miR-26a	'ssc-miR-26a'	miRNA
ssc-miR-26b-3p	'ssc-miR-26b-3p'	miRNA
ssc-miR-26b-5p	'ssc-miR-26b-5p'	miRNA
ssc-miR-27a	'ssc-miR-27a'	miRNA
ssc-miR-27b-3p	'ssc-miR-27b-3p'	miRNA
ssc-miR-27b-5p	'ssc-miR-27b-5p'	miRNA
ssc-miR-28-3p	'ssc-miR-28-3p'	miRNA
ssc-miR-28-5p	'ssc-miR-28-5p'	miRNA
ssc-miR-296-3p	'ssc-miR-296-3p'	miRNA
ssc-miR-296-5p	'ssc-miR-296-5p'	miRNA
ssc-miR-299	'ssc-miR-299'	miRNA
ssc-miR-29a-3p	'ssc-miR-29a-3p'	miRNA
ssc-miR-29a-5p	'ssc-miR-29a-5p'	miRNA
ssc-miR-29b	'ssc-miR-29b'	miRNA
ssc-miR-29c	'ssc-miR-29c'	miRNA
ssc-miR-301	'ssc-miR-301'	miRNA
ssc-miR-30a-3p	'ssc-miR-30a-3p'	miRNA
ssc-miR-30a-5p	'ssc-miR-30a-5p'	miRNA
ssc-miR-30b-3p	'ssc-miR-30b-3p'	miRNA
ssc-miR-30b-5p	'ssc-miR-30b-5p'	miRNA
ssc-miR-30c-1-3p	'ssc-miR-30c-1-3p'	miRNA
ssc-miR-30c-3p	'ssc-miR-30c-3p'	miRNA
ssc-miR-30c-5p	'ssc-miR-30c-5p'	miRNA
ssc-miR-30d	'ssc-miR-30d'	miRNA
ssc-miR-30e-3p	'ssc-miR-30e-3p'	miRNA
ssc-miR-30e-5p	'ssc-miR-30e-5p'	miRNA
ssc-miR-31	'ssc-miR-31'	miRNA
ssc-miR-32	'ssc-miR-32'	miRNA
ssc-miR-320	'ssc-miR-320'	miRNA
ssc-miR-323	'ssc-miR-323'	miRNA
ssc-miR-324	'ssc-miR-324'	miRNA
ssc-miR-326	'ssc-miR-326'	miRNA
ssc-miR-328	'ssc-miR-328'	miRNA
ssc-miR-330	'ssc-miR-330'	miRNA
ssc-miR-331-3p	'ssc-miR-331-3p'	miRNA
ssc-miR-331-5p	'ssc-miR-331-5p'	miRNA
ssc-miR-335	'ssc-miR-335'	miRNA
ssc-miR-338	'ssc-miR-338'	miRNA
ssc-miR-339	'ssc-miR-339'	miRNA
ssc-miR-339-3p	'ssc-miR-339-3p'	miRNA
ssc-miR-339-5p	'ssc-miR-339-5p'	miRNA
ssc-miR-33b-3p	'ssc-miR-33b-3p'	miRNA
ssc-miR-33b-5p	'ssc-miR-33b-5p'	miRNA
ssc-miR-340	'ssc-miR-340'	miRNA
ssc-miR-342	'ssc-miR-342'	miRNA
ssc-miR-345-3p	'ssc-miR-345-3p'	miRNA
ssc-miR-345-5p	'ssc-miR-345-5p'	miRNA
ssc-miR-34a	'ssc-miR-34a'	miRNA
ssc-miR-34c	'ssc-miR-34c'	miRNA
ssc-miR-361-3p	'ssc-miR-361-3p'	miRNA
ssc-miR-361-5p	'ssc-miR-361-5p'	miRNA
ssc-miR-3613	'ssc-miR-3613'	miRNA
ssc-miR-362	'ssc-miR-362'	miRNA
ssc-miR-363	'ssc-miR-363'	miRNA
ssc-miR-365-3p	'ssc-miR-365-3p'	miRNA
ssc-miR-365-5p	'ssc-miR-365-5p'	miRNA
ssc-miR-369	'ssc-miR-369'	miRNA
ssc-miR-370	'ssc-miR-370'	miRNA
ssc-miR-374a-3p	'ssc-miR-374a-3p'	miRNA
ssc-miR-374a-5p	'ssc-miR-374a-5p'	miRNA
ssc-miR-374b-3p	'ssc-miR-374b-3p'	miRNA
ssc-miR-374b-5p	'ssc-miR-374b-5p'	miRNA
ssc-miR-375	'ssc-miR-375'	miRNA
ssc-miR-376a-3p	'ssc-miR-376a-3p'	miRNA
ssc-miR-376c	'ssc-miR-376c'	miRNA
ssc-miR-378	'ssc-miR-378'	miRNA
ssc-miR-378b-3p	'ssc-miR-378b-3p'	miRNA
ssc-miR-381-3p	'ssc-miR-381-3p'	miRNA
ssc-miR-381-5p	'ssc-miR-381-5p'	miRNA
ssc-miR-382	'ssc-miR-382'	miRNA
ssc-miR-411	'ssc-miR-411'	miRNA
ssc-miR-421-3p	'ssc-miR-421-3p'	miRNA
ssc-miR-423-3p	'ssc-miR-423-3p'	miRNA
ssc-miR-423-5p	'ssc-miR-423-5p'	miRNA
ssc-miR-424-3p	'ssc-miR-424-3p'	miRNA
ssc-miR-424-5p	'ssc-miR-424-5p'	miRNA
ssc-miR-425-3p	'ssc-miR-425-3p'	miRNA
ssc-miR-425-5p	'ssc-miR-425-5p'	miRNA
ssc-miR-429	'ssc-miR-429'	miRNA
ssc-miR-432-3p	'ssc-miR-432-3p'	miRNA
ssc-miR-432-5p	'ssc-miR-432-5p'	miRNA
ssc-miR-4331-3p	'ssc-miR-4331-3p'	miRNA
ssc-miR-4331-5p	'ssc-miR-4331-5p'	miRNA
ssc-miR-4332	'ssc-miR-4332'	miRNA
ssc-miR-4334-3p	'ssc-miR-4334-3p'	miRNA
ssc-miR-4337	'ssc-miR-4337'	miRNA
ssc-miR-450a	'ssc-miR-450a'	miRNA
ssc-miR-450b-5p	'ssc-miR-450b-5p'	miRNA
ssc-miR-450c-3p	'ssc-miR-450c-3p'	miRNA
ssc-miR-450c-5p	'ssc-miR-450c-5p'	miRNA
ssc-miR-451	'ssc-miR-451'	miRNA
ssc-miR-452	'ssc-miR-452'	miRNA
ssc-miR-454	'ssc-miR-454'	miRNA
ssc-miR-455-3p	'ssc-miR-455-3p'	miRNA
ssc-miR-455-5p	'ssc-miR-455-5p'	miRNA
ssc-miR-486	'ssc-miR-486'	miRNA
ssc-miR-487b	'ssc-miR-487b'	miRNA
ssc-miR-489	'ssc-miR-489'	miRNA
ssc-miR-490	'ssc-miR-490'	miRNA
ssc-miR-490-3p	'ssc-miR-490-3p'	miRNA
ssc-miR-490-5p	'ssc-miR-490-5p'	miRNA
ssc-miR-491	'ssc-miR-491'	miRNA
ssc-miR-493-3p	'ssc-miR-493-3p'	miRNA
ssc-miR-493-5p	'ssc-miR-493-5p'	miRNA
ssc-miR-497	'ssc-miR-497'	miRNA
ssc-miR-499-3p	'ssc-miR-499-3p'	miRNA
ssc-miR-499-5p	'ssc-miR-499-5p'	miRNA
ssc-miR-500-3p	'ssc-miR-500-3p'	miRNA
ssc-miR-500-5p	'ssc-miR-500-5p'	miRNA
ssc-miR-503	'ssc-miR-503'	miRNA
ssc-miR-504	'ssc-miR-504'	miRNA
ssc-miR-505	'ssc-miR-505'	miRNA
ssc-miR-532-3p	'ssc-miR-532-3p'	miRNA
ssc-miR-532-5p	'ssc-miR-532-5p'	miRNA
ssc-miR-542-3p	'ssc-miR-542-3p'	miRNA
ssc-miR-542-5p	'ssc-miR-542-5p'	miRNA
ssc-miR-545-3p	'ssc-miR-545-3p'	miRNA
ssc-miR-545-5p	'ssc-miR-545-5p'	miRNA
ssc-miR-551a	'ssc-miR-551a'	miRNA
ssc-miR-574-3p	'ssc-miR-574-3p'	miRNA
ssc-miR-574-5p	'ssc-miR-574-5p'	miRNA
ssc-miR-582-3p	'ssc-miR-582-3p'	miRNA
ssc-miR-582-5p	'ssc-miR-582-5p'	miRNA
ssc-miR-615	'ssc-miR-615'	miRNA
ssc-miR-628-3p	'ssc-miR-628-3p'	miRNA
ssc-miR-628-5p	'ssc-miR-628-5p'	miRNA
ssc-miR-652	'ssc-miR-652'	miRNA
ssc-miR-6529	'ssc-miR-6529'	miRNA
ssc-miR-660	'ssc-miR-660'	miRNA
ssc-miR-664-3p	'ssc-miR-664-3p'	miRNA
ssc-miR-664-5p	'ssc-miR-664-5p'	miRNA
ssc-miR-670	'ssc-miR-670'	miRNA
ssc-miR-671-3p	'ssc-miR-671-3p'	miRNA
ssc-miR-671-5p	'ssc-miR-671-5p'	miRNA
ssc-miR-676-3p	'ssc-miR-676-3p'	miRNA
ssc-miR-676-5p	'ssc-miR-676-5p'	miRNA
ssc-miR-6782-3p	'ssc-miR-6782-3p'	miRNA
ssc-miR-7-3p	'ssc-miR-7-3p'	miRNA
ssc-miR-7-5p	'ssc-miR-7-5p'	miRNA
ssc-miR-708-3p	'ssc-miR-708-3p'	miRNA
ssc-miR-708-5p	'ssc-miR-708-5p'	miRNA
ssc-miR-7134-3p	'ssc-miR-7134-3p'	miRNA
ssc-miR-7134-5p	'ssc-miR-7134-5p'	miRNA
ssc-miR-7135-3p	'ssc-miR-7135-3p'	miRNA
ssc-miR-7136-5p	'ssc-miR-7136-5p'	miRNA
ssc-miR-7137-3p	'ssc-miR-7137-3p'	miRNA
ssc-miR-7138-3p	'ssc-miR-7138-3p'	miRNA
ssc-miR-7138-5p	'ssc-miR-7138-5p'	miRNA
ssc-miR-7139-3p	'ssc-miR-7139-3p'	miRNA
ssc-miR-7139-5p	'ssc-miR-7139-5p'	miRNA
ssc-miR-7142-3p	'ssc-miR-7142-3p'	miRNA
ssc-miR-7142-5p	'ssc-miR-7142-5p'	miRNA
ssc-miR-7143-5p	'ssc-miR-7143-5p'	miRNA
ssc-miR-7144-3p	'ssc-miR-7144-3p'	miRNA
ssc-miR-7144-5p	'ssc-miR-7144-5p'	miRNA
ssc-miR-744	'ssc-miR-744'	miRNA
ssc-miR-758	'ssc-miR-758'	miRNA
ssc-miR-769-3p	'ssc-miR-769-3p'	miRNA
ssc-miR-769-5p	'ssc-miR-769-5p'	miRNA
ssc-miR-7857-3p	'ssc-miR-7857-3p'	miRNA
ssc-miR-802	'ssc-miR-802'	miRNA
ssc-miR-874	'ssc-miR-874'	miRNA
ssc-miR-885-3p	'ssc-miR-885-3p'	miRNA
ssc-miR-885-5p	'ssc-miR-885-5p'	miRNA
ssc-miR-9	'ssc-miR-9'	miRNA
ssc-miR-9-1	'ssc-miR-9-1'	miRNA
ssc-miR-9-2	'ssc-miR-9-2'	miRNA
ssc-miR-92a	'ssc-miR-92a'	miRNA
ssc-miR-92b-3p	'ssc-miR-92b-3p'	miRNA
ssc-miR-92b-5p	'ssc-miR-92b-5p'	miRNA
ssc-miR-935	'ssc-miR-935'	miRNA
ssc-miR-95	'ssc-miR-95'	miRNA
ssc-miR-96-5p	'ssc-miR-96-5p'	miRNA
ssc-miR-9784-5p	'ssc-miR-9784-5p'	miRNA
ssc-miR-9785-5p	'ssc-miR-9785-5p'	miRNA
ssc-miR-9788-3p	'ssc-miR-9788-3p'	miRNA
ssc-miR-98	'ssc-miR-98'	miRNA
ssc-miR-9810-3p	'ssc-miR-9810-3p'	miRNA
ssc-miR-9820-5p	'ssc-miR-9820-5p'	miRNA
ssc-miR-9841-3p	'ssc-miR-9841-3p'	miRNA
ssc-miR-9843-3p	'ssc-miR-9843-3p'	miRNA
ssc-miR-9851-3p	'ssc-miR-9851-3p'	miRNA
ssc-miR-9858-5p	'ssc-miR-9858-5p'	miRNA
ssc-miR-9860-5p	'ssc-miR-9860-5p'	miRNA
ssc-miR-99a-3p	'ssc-miR-99a-3p'	miRNA
ssc-miR-99a-5p	'ssc-miR-99a-5p'	miRNA
ssc-miR-99b	'ssc-miR-99b'	miRNA
