# Supplementary material for: Comprehensive transcriptional analysis of pig facial skin development
Source: PeerJ. 2023 Aug 28;11:e15955. doi: 10.7717/peerj.15955 (PMC10470455; doi:10.7717/peerj.15955)
Supplement: Supplemental Information 13 [file peerj-11-15955-s013.xls]

Sample	Total Clean Reads (M)	Total Mapping(%)
D180_1	31.95	88.43
D180_2	32.84	93.22
D180_3	32.67	93.34
D3_1	32.41	93.06
D3_2	31.68	93.56
D3_3	32.34	93.2
D90_1	31.94	84.84
D90_2	30.53	90.2
D90_3	31.55	91.85
Y3_1	31.57	87.15
Y3_2	31.74	91.71
Y3_3	31.84	82.43
