# Supplementary material for: Comprehensive transcriptional analysis of pig facial skin development
Source: PeerJ. 2023 Aug 28;11:e15955. doi: 10.7717/peerj.15955 (PMC10470455; doi:10.7717/peerj.15955)
Supplement: Supplemental Information 14 [file peerj-11-15955-s014.xls]

circID	D180_1_Count	D180_2_Count	D180_3_Count	D3_1_Count	D3_2_Count	D3_3_Count	D90_1_Count	D90_2_Count	D90_3_Count	Y3_1_Count	Y3_2_Count	Y3_3_Count	D180_1_RPM	D180_2_RPM	D180_3_RPM	D3_1_RPM	D3_2_RPM	D3_3_RPM	D90_1_RPM	D90_2_RPM	D90_3_RPM	Y3_1_RPM	Y3_2_RPM	Y3_3_RPM
novel_circ_008563	0;0	0;0	0;0	2;0	3;3	0;0	9;9	4;4	0;0	2;2	0;0	0;0	0	0	0	110.17	320.31	0	872.09	415.37	0	197.65	0	0
novel_circ_014378	0;0	0;0	0;0	0;0	0;3	2;2	0;0	0;0	2;2	0;0	0;0	0;0	0	0	0	0	160.15	204.07	0	0	241.44	0	0	0
novel_circ_009670	2;0	0;0	0;0	0;0	0;0	4;4	3;2	0;0	0;0	5;3	3;2	4;0	104.62	0	0	0	0	408.14	242.25	0	0	395.30	304.45	269.36
novel_circ_002008	0;0	0;0	0;0	0;0	0;0	2;2	0;0	0;0	0;0	0;0	0;0	0;0	0	0	0	0	0	204.07	0	0	0	0	0	0
novel_circ_000110	0;0	0;0	0;0	0;0	0;0	0;0	0;0	0;0	0;0	0;0	0;0	2;2	0	0	0	0	0	0	0	0	0	0	0	269.36
novel_circ_011008	0;2	0;0	0;0	0;0	0;0	0;0	0;0	0;0	0;0	0;0	0;0	0;0	104.62	0	0	0	0	0	0	0	0	0	0	0
novel_circ_011466	0;0	0;0	0;0	0;0	0;0	0;0	0;0	0;0	0;0	2;2	0;0	0;0	0	0	0	0	0	0	0	0	0	197.65	0	0
novel_circ_014233	0;0	0;0	0;0	2;3	0;0	0;0	0;0	0;0	0;0	0;0	0;0	0;0	0	0	0	275.44	0	0	0	0	0	0	0	0
novel_circ_004289	0;0	0;0	0;2	0;2	0;0	0;0	0;0	0;0	0;0	0;2	0;0	0;0	0	0	116.70	110.17	0	0	0	0	0	98.82	0	0
novel_circ_007623	0;0	2;0	0;0	0;0	0;0	0;0	0;0	0;0	0;0	0;0	0;0	0;0	0	115.67	0	0	0	0	0	0	0	0	0	0
novel_circ_001938	0;0	0;2	0;0	0;0	0;0	0;0	0;0	0;0	0;0	0;0	0;0	0;0	0	115.67	0	0	0	0	0	0	0	0	0	0
novel_circ_005929	0;0	0;0	0;0	2;0	0;0	0;0	0;0	0;0	0;0	0;0	0;0	0;0	0	0	0	110.17	0	0	0	0	0	0	0	0
novel_circ_004193	7;6	4;2	3;0	9;6	7;4	4;3	4;2	9;5	0;0	9;4	4;0	0;0	680.06	347.02	175.05	826.31	587.23	357.12	290.70	726.90	0	642.36	243.56	0
novel_circ_004164	0;0	0;0	0;0	0;0	0;0	0;0	2;2	0;0	0;0	0;0	0;0	0;0	0	0	0	0	0	0	193.80	0	0	0	0	0
novel_circ_013395	0;2	0;0	0;2	0;0	0;0	0;0	0;0	0;0	0;0	0;0	0;0	0;0	104.62	0	116.70	0	0	0	0	0	0	0	0	0
novel_circ_011163	0;0	0;0	0;0	0;0	0;0	0;0	0;2	0;0	0;0	0;0	0;0	0;0	0	0	0	0	0	0	96.90	0	0	0	0	0
novel_circ_012872	2;0	0;0	0;0	0;0	0;0	0;0	0;0	0;0	0;0	0;0	0;0	0;0	104.62	0	0	0	0	0	0	0	0	0	0	0
novel_circ_007934	0;0	0;0	0;0	0;0	0;0	2;0	0;0	0;0	0;0	0;0	0;0	0;0	0	0	0	0	0	102.04	0	0	0	0	0	0
novel_circ_008196	0;0	0;0	0;0	0;0	3;3	0;0	0;0	0;0	0;0	0;0	0;0	0;0	0	0	0	0	320.31	0	0	0	0	0	0	0
novel_circ_005059	0;0	0;0	0;0	0;0	0;0	0;0	0;0	0;0	0;2	0;2	0;0	0;0	0	0	0	0	0	0	0	0	120.72	98.82	0	0
novel_circ_007838	0;0	0;0	0;0	0;0	0;2	0;0	0;0	3;2	0;0	0;0	0;0	0;2	0	0	0	0	106.77	0	0	259.61	0	0	0	134.68
novel_circ_011672	0;0	0;0	0;0	0;0	0;0	0;0	0;0	0;0	0;0	0;0	0;0	0;2	0	0	0	0	0	0	0	0	0	0	0	134.68
novel_circ_013214	0;0	0;0	0;0	0;0	0;0	0;0	0;0	0;2	0;0	0;0	0;0	0;0	0	0	0	0	0	0	0	103.84	0	0	0	0
novel_circ_008018	0;0	0;0	0;0	0;0	0;0	0;0	2;0	0;0	0;0	0;0	0;0	0;0	0	0	0	0	0	0	96.90	0	0	0	0	0
novel_circ_010251	0;0	0;0	0;0	0;0	0;0	0;2	0;0	0;0	0;0	0;0	0;0	0;0	0	0	0	0	0	102.04	0	0	0	0	0	0
novel_circ_010722	0;0	0;0	0;0	0;2	0;0	0;0	0;0	0;0	0;0	0;0	0;0	0;0	0	0	0	110.17	0	0	0	0	0	0	0	0
novel_circ_013089	2;0	5;4	3;2	3;3	3;2	2;0	9;5	3;2	3;0	0;0	2;0	0;0	104.62	520.53	291.75	330.52	266.92	102.04	678.29	259.61	181.08	0	121.78	0
novel_circ_005424	0;0	0;0	0;0	0;0	0;0	0;0	2;2	0;0	0;0	0;0	0;0	0;0	0	0	0	0	0	0	193.80	0	0	0	0	0
novel_circ_008978	0;0	0;0	0;0	0;0	0;0	0;0	0;0	0;0	0;0	0;2	0;0	0;0	0	0	0	0	0	0	0	0	0	98.82	0	0
novel_circ_001770	0;0	0;0	0;0	0;0	0;0	0;0	0;0	0;0	0;0	0;2	0;0	0;0	0	0	0	0	0	0	0	0	0	98.82	0	0
novel_circ_008593	0;0	0;0	0;2	0;0	0;0	0;0	0;0	0;0	0;0	0;0	0;0	0;0	0	0	116.70	0	0	0	0	0	0	0	0	0
novel_circ_008002	0;0	0;0	0;0	0;0	0;0	0;0	0;0	0;0	2;0	0;0	0;0	0;0	0	0	0	0	0	0	0	0	120.72	0	0	0
novel_circ_011146	0;0	0;0	0;0	0;0	0;0	0;0	0;0	0;0	0;8	0;3	0;0	0;4	0	0	0	0	0	0	0	0	482.89	148.24	0	269.36
novel_circ_008624	0;0	0;0	0;0	0;0	0;0	0;0	3;3	0;0	0;0	0;0	0;0	0;0	0	0	0	0	0	0	290.70	0	0	0	0	0
novel_circ_003698	0;0	0;2	0;0	0;0	0;0	0;0	0;0	0;0	0;0	0;0	0;0	0;0	0	115.67	0	0	0	0	0	0	0	0	0	0
novel_circ_003673	0;2	0;0	0;0	0;0	0;0	0;0	0;0	0;0	0;0	2;2	0;0	0;0	104.62	0	0	0	0	0	0	0	0	197.65	0	0
novel_circ_010396	0;0	0;0	0;0	0;0	0;0	0;0	0;0	0;0	2;2	0;0	0;0	0;0	0	0	0	0	0	0	0	0	241.44	0	0	0
novel_circ_013171	0;0	0;0	0;0	0;0	0;2	0;0	0;0	0;0	0;0	0;0	0;0	0;0	0	0	0	0	106.77	0	0	0	0	0	0	0
novel_circ_013676	0;0	0;0	0;0	2;0	0;0	0;0	0;0	0;0	0;0	0;0	0;0	0;0	0	0	0	110.17	0	0	0	0	0	0	0	0
novel_circ_008793	0;0	0;0	0;0	2;0	0;0	0;0	0;0	0;0	0;0	0;0	0;0	0;0	0	0	0	110.17	0	0	0	0	0	0	0	0
novel_circ_002331	0;0	0;0	0;0	0;0	0;0	0;0	0;2	0;0	0;0	0;0	0;0	0;0	0	0	0	0	0	0	96.90	0	0	0	0	0
novel_circ_012249	0;0	0;0	0;0	0;0	0;2	0;0	0;0	0;0	0;0	0;0	0;0	0;0	0	0	0	0	106.77	0	0	0	0	0	0	0
novel_circ_007122	0;0	0;0	0;0	0;0	0;0	0;0	0;0	0;0	0;0	0;0	0;0	0;2	0	0	0	0	0	0	0	0	0	0	0	134.68
novel_circ_004948	2;2	0;0	0;0	0;0	0;0	0;0	0;0	0;0	0;0	0;0	0;0	0;0	209.25	0	0	0	0	0	0	0	0	0	0	0
novel_circ_014843	0;0	0;0	0;0	0;0	0;0	0;0	0;0	0;0	0;0	0;2	0;0	0;0	0	0	0	0	0	0	0	0	0	98.82	0	0
novel_circ_001670	0;0	0;2	0;0	0;0	0;0	0;0	0;0	0;0	0;0	0;0	0;0	0;0	0	115.67	0	0	0	0	0	0	0	0	0	0
novel_circ_006042	0;0	0;0	0;0	0;0	2;2	0;2	0;0	0;0	0;0	0;0	3;5	0;0	0	0	0	0	213.54	102.04	0	0	0	0	487.12	0
novel_circ_006182	0;0	0;0	0;0	0;0	0;0	2;0	0;0	0;0	0;0	0;0	0;0	3;0	0	0	0	0	0	102.04	0	0	0	0	0	202.02
novel_circ_015492	2;2	2;2	0;0	2;2	0;0	4;4	0;0	2;0	0;0	5;6	0;0	0;0	209.25	231.35	0	220.35	0	408.14	0	103.84	0	543.53	0	0
novel_circ_006625	0;0	0;0	0;0	0;2	0;0	0;0	0;0	0;0	0;0	0;0	0;0	0;0	0	0	0	110.17	0	0	0	0	0	0	0	0
novel_circ_001405	17;11	16;9	17;7	9;4	4;3	4;3	20;9	9;5	20;14	13;7	9;6	11;4	1464.74	1445.92	1400.40	716.14	373.69	357.12	1405.04	726.90	2052.27	988.24	913.35	1010.10
novel_circ_013286	0;0	2;3	0;0	0;0	0;0	0;0	0;0	0;0	0;0	0;0	0;0	0;0	0	289.18	0	0	0	0	0	0	0	0	0	0
novel_circ_015312	2;2	0;0	0;0	0;0	0;0	0;0	0;0	0;0	0;0	0;0	0;0	0;0	209.25	0	0	0	0	0	0	0	0	0	0	0
novel_circ_005107	0;0	0;0	0;0	0;0	0;0	0;0	0;0	0;0	0;0	0;0	2;2	0;0	0	0	0	0	0	0	0	0	0	0	243.56	0
novel_circ_006012	0;0	0;0	0;0	2;0	0;0	0;0	0;0	0;0	0;0	0;0	0;0	0;0	0	0	0	110.17	0	0	0	0	0	0	0	0
novel_circ_009279	0;0	0;0	0;0	0;0	2;2	0;0	0;0	0;0	0;0	0;0	0;0	0;0	0	0	0	0	213.54	0	0	0	0	0	0	0
novel_circ_014359	2;0	0;2	0;0	0;0	0;0	0;0	0;0	0;0	0;0	0;0	0;0	0;0	104.62	115.67	0	0	0	0	0	0	0	0	0	0
novel_circ_007997	0;0	0;0	0;0	0;0	0;0	0;0	0;0	0;0	0;0	0;2	0;0	0;0	0	0	0	0	0	0	0	0	0	98.82	0	0
novel_circ_014051	0;0	0;0	0;0	0;0	0;0	0;0	0;0	0;0	0;0	0;2	0;0	0;0	0	0	0	0	0	0	0	0	0	98.82	0	0
novel_circ_002868	0;0	2;2	3;2	0;0	8;7	3;3	4;5	2;2	5;6	2;2	0;0	0;0	0	231.35	291.75	0	800.77	306.11	436.05	207.68	663.97	197.65	0	0
novel_circ_002525	0;2	0;0	0;0	0;0	0;0	0;0	0;0	0;2	0;0	0;0	0;0	0;0	104.62	0	0	0	0	0	0	103.84	0	0	0	0
novel_circ_000215	0;4	0;0	0;0	0;0	0;0	0;0	0;0	0;0	0;0	0;0	0;0	0;0	209.25	0	0	0	0	0	0	0	0	0	0	0
novel_circ_003553	0;2	0;0	0;0	0;0	0;0	0;0	0;0	0;0	0;0	0;0	0;0	0;0	104.62	0	0	0	0	0	0	0	0	0	0	0
novel_circ_005371	3;4	2;2	2;2	2;0	0;2	0;0	0;0	2;2	3;2	3;2	0;0	4;4	366.19	231.35	233.40	110.17	106.77	0	0	207.68	301.80	247.06	0	538.72
novel_circ_014487	0;0	0;0	0;0	0;0	0;0	0;0	0;0	0;0	0;0	0;0	0;0	0;2	0	0	0	0	0	0	0	0	0	0	0	134.68
novel_circ_001207	0;0	0;0	0;0	0;2	0;0	0;0	0;0	0;0	0;0	0;0	0;0	0;0	0	0	0	110.17	0	0	0	0	0	0	0	0
novel_circ_008764	2;0	0;0	3;0	2;0	0;0	0;0	0;0	0;0	6;0	0;0	0;0	12;0	104.62	0	175.05	110.17	0	0	0	0	362.17	0	0	808.08
novel_circ_004591	0;2	0;0	0;0	0;0	0;0	0;0	0;0	0;0	0;0	0;0	0;0	0;0	104.62	0	0	0	0	0	0	0	0	0	0	0
novel_circ_004290	0;0	0;0	0;0	0;0	2;2	0;0	0;0	0;0	0;0	0;0	0;0	0;0	0	0	0	0	213.54	0	0	0	0	0	0	0
novel_circ_009275	0;0	2;3	0;0	0;2	0;0	3;3	0;0	0;0	0;0	0;0	0;0	0;0	0	289.18	0	110.17	0	306.11	0	0	0	0	0	0
novel_circ_004676	0;0	0;0	0;2	0;0	0;0	0;0	0;0	0;0	0;0	0;0	0;0	0;0	0	0	116.70	0	0	0	0	0	0	0	0	0
novel_circ_002352	0;0	0;0	2;3	0;0	0;0	0;0	0;0	0;0	0;0	0;0	0;0	0;0	0	0	291.75	0	0	0	0	0	0	0	0	0
novel_circ_008766	0;0	0;0	0;0	0;0	0;0	0;0	5;0	0;0	0;0	0;0	0;0	0;0	0	0	0	0	0	0	242.25	0	0	0	0	0
novel_circ_000605	0;2	2;2	0;0	0;0	0;0	0;0	0;0	0;0	0;0	0;0	2;3	3;3	104.62	231.35	0	0	0	0	0	0	0	0	304.45	404.04
novel_circ_004041	0;0	0;0	0;0	0;0	0;0	0;0	0;0	0;2	2;3	0;0	0;0	0;0	0	0	0	0	0	0	0	103.84	301.80	0	0	0
novel_circ_008452	0;0	0;0	0;0	0;2	0;0	0;0	0;0	0;0	0;0	0;0	0;0	0;0	0	0	0	110.17	0	0	0	0	0	0	0	0
novel_circ_012200	0;0	0;0	7;0	12;9	0;0	0;0	0;0	0;0	0;0	0;0	2;0	0;0	0	0	408.45	1156.83	0	0	0	0	0	0	121.78	0
novel_circ_013075	0;0	0;0	0;0	0;0	0;0	0;0	0;0	0;0	0;0	0;2	0;0	0;0	0	0	0	0	0	0	0	0	0	98.82	0	0
novel_circ_003941	3;2	2;0	11;5	5;4	6;5	8;6	3;3	5;3	2;0	5;3	0;0	4;4	261.56	115.67	933.60	495.79	587.23	714.25	290.70	415.37	120.72	395.30	0	538.72
novel_circ_005857	0;0	0;0	0;0	0;0	0;0	0;0	0;0	0;0	2;0	2;0	0;0	0;0	0	0	0	0	0	0	0	0	120.72	98.82	0	0
novel_circ_010996	0;0	0;0	0;0	0;2	0;0	0;0	0;0	0;0	0;0	0;0	0;0	0;0	0	0	0	110.17	0	0	0	0	0	0	0	0
novel_circ_008956	0;0	0;0	0;0	0;0	6;2	0;0	0;0	0;0	2;2	5;5	4;3	0;0	0	0	0	0	427.08	0	0	0	241.44	494.12	426.23	0
novel_circ_010639	2;0	0;0	3;0	0;0	0;0	0;0	0;0	0;0	0;0	0;0	0;0	0;0	104.62	0	175.05	0	0	0	0	0	0	0	0	0
novel_circ_012879	0;0	0;0	0;0	0;0	0;0	0;0	0;0	0;0	0;2	0;0	0;0	0;0	0	0	0	0	0	0	0	0	120.72	0	0	0
novel_circ_005942	0;0	0;4	0;0	0;0	0;0	0;0	0;0	0;0	0;0	0;0	0;0	0;0	0	231.35	0	0	0	0	0	0	0	0	0	0
novel_circ_008186	2;2	0;2	0;0	0;0	0;0	0;0	0;0	0;0	0;0	0;0	2;0	0;0	209.25	115.67	0	0	0	0	0	0	0	0	121.78	0
novel_circ_001826	0;0	0;0	0;0	0;0	0;0	2;2	0;0	0;0	0;0	0;0	0;0	3;4	0	0	0	0	0	204.07	0	0	0	0	0	471.38
novel_circ_005729	9;0	9;5	16;6	27;9	27;12	25;12	21;12	18;0	9;0	13;5	12;4	7;0	470.81	809.72	1283.70	1983.14	2082.00	1887.66	1598.84	934.58	543.25	889.42	974.24	471.38
novel_circ_000368	2;2	0;0	0;0	0;0	0;0	4;3	0;0	0;0	2;2	0;0	0;0	0;0	209.25	0	0	0	0	357.12	0	0	241.44	0	0	0
novel_circ_003528	0;0	0;0	0;0	0;0	0;2	2;0	0;0	2;2	0;0	0;0	0;0	0;0	0	0	0	0	106.77	102.04	0	207.68	0	0	0	0
novel_circ_000022	0;0	0;0	0;0	0;0	0;0	0;0	2;0	0;0	0;0	0;0	0;0	0;0	0	0	0	0	0	0	96.90	0	0	0	0	0
novel_circ_014214	0;0	2;0	0;0	0;0	0;0	0;0	0;0	0;0	0;0	0;0	0;0	0;0	0	115.67	0	0	0	0	0	0	0	0	0	0
novel_circ_008333	0;0	0;0	0;0	0;0	0;0	0;0	2;2	0;0	0;0	0;0	0;0	0;0	0	0	0	0	0	0	193.80	0	0	0	0	0
novel_circ_014726	0;3	0;0	0;0	0;0	0;0	0;0	0;0	0;0	0;0	0;0	0;0	0;0	156.94	0	0	0	0	0	0	0	0	0	0	0
novel_circ_014364	0;0	0;0	0;0	0;0	0;0	0;0	0;0	2;0	0;0	0;0	0;0	0;0	0	0	0	0	0	0	0	103.84	0	0	0	0
novel_circ_004018	0;0	0;0	0;0	0;0	0;0	2;2	0;0	2;2	0;0	0;0	0;0	0;0	0	0	0	0	0	204.07	0	207.68	0	0	0	0
novel_circ_002628	0;2	0;0	0;0	0;0	0;0	0;0	0;0	0;0	0;0	0;0	0;0	0;0	104.62	0	0	0	0	0	0	0	0	0	0	0
novel_circ_014467	0;0	0;0	0;0	0;0	0;0	0;0	0;0	0;0	0;0	0;0	0;2	0;0	0	0	0	0	0	0	0	0	0	0	121.78	0
novel_circ_003703	2;0	4;2	0;0	0;0	0;0	0;2	0;0	0;0	0;0	2;0	0;0	0;0	104.62	347.02	0	0	0	102.04	0	0	0	98.82	0	0
novel_circ_003057	5;0	0;0	0;0	0;0	0;0	0;0	0;0	0;0	0;0	0;0	0;0	0;0	261.56	0	0	0	0	0	0	0	0	0	0	0
novel_circ_006768	0;0	0;0	0;0	0;0	0;0	0;0	0;0	0;0	0;2	0;0	0;0	0;0	0	0	0	0	0	0	0	0	120.72	0	0	0
novel_circ_009298	0;0	0;0	0;0	2;0	0;0	0;0	0;0	0;3	0;0	0;0	0;0	0;0	0	0	0	110.17	0	0	0	155.76	0	0	0	0
novel_circ_009822	0;0	0;0	0;0	0;0	0;0	0;0	0;0	0;0	0;0	0;0	0;2	0;0	0	0	0	0	0	0	0	0	0	0	121.78	0
novel_circ_013448	0;0	0;0	0;0	0;0	0;0	0;0	0;0	0;0	0;0	0;2	0;0	0;0	0	0	0	0	0	0	0	0	0	98.82	0	0
novel_circ_004146	0;0	0;0	0;0	0;0	2;0	4;3	0;0	0;0	3;0	0;0	0;0	0;0	0	0	0	0	106.77	357.12	0	0	181.08	0	0	0
novel_circ_006431	0;0	3;2	4;4	0;2	5;3	3;3	2;2	6;5	4;4	3;2	5;5	0;0	0	289.18	466.80	110.17	427.08	306.11	193.80	571.13	482.89	247.06	608.90	0
novel_circ_004904	0;0	0;0	0;0	0;0	0;0	0;0	0;0	0;2	0;0	0;0	0;0	0;0	0	0	0	0	0	0	0	103.84	0	0	0	0
novel_circ_008084	0;2	0;0	0;0	0;0	0;0	0;0	0;0	0;0	0;0	0;0	0;0	0;0	104.62	0	0	0	0	0	0	0	0	0	0	0
novel_circ_006362	0;0	0;0	0;0	0;0	0;0	0;0	0;0	0;0	0;0	0;2	0;0	0;0	0	0	0	0	0	0	0	0	0	98.82	0	0
novel_circ_013359	0;0	0;0	0;0	0;0	0;0	0;0	3;2	0;0	0;0	0;0	0;0	0;0	0	0	0	0	0	0	242.25	0	0	0	0	0
novel_circ_010354	0;0	0;0	0;0	2;2	0;0	0;0	2;0	0;0	0;0	0;0	0;0	0;0	0	0	0	220.35	0	0	96.90	0	0	0	0	0
novel_circ_007707	0;0	0;2	0;0	0;0	6;4	0;0	0;0	4;2	0;0	0;0	0;0	0;0	0	115.67	0	0	533.85	0	0	311.53	0	0	0	0
novel_circ_007821	0;0	4;4	0;0	0;0	0;0	0;0	4;3	3;3	0;0	2;0	2;0	0;0	0	462.70	0	0	0	0	339.15	311.53	0	98.82	121.78	0
novel_circ_001457	2;0	0;0	0;0	0;0	0;0	0;0	0;0	0;0	0;0	0;0	0;0	0;0	104.62	0	0	0	0	0	0	0	0	0	0	0
novel_circ_008076	0;0	0;0	0;0	0;0	0;0	0;0	0;0	0;2	2;2	0;0	0;0	0;0	0	0	0	0	0	0	0	103.84	241.44	0	0	0
novel_circ_000453	0;0	0;0	0;0	0;2	0;0	0;0	2;2	0;0	0;0	0;2	0;0	0;2	0	0	0	110.17	0	0	193.80	0	0	98.82	0	134.68
novel_circ_006945	0;0	0;0	2;0	0;0	0;0	0;0	0;0	0;0	0;0	0;0	0;0	0;0	0	0	116.70	0	0	0	0	0	0	0	0	0
novel_circ_009690	0;0	0;0	0;0	0;0	0;0	0;0	0;0	0;0	2;2	2;0	0;0	0;0	0	0	0	0	0	0	0	0	241.44	98.82	0	0
novel_circ_012596	2;0	2;0	2;0	2;0	2;0	0;0	7;0	5;0	0;0	3;0	0;0	0;0	104.62	115.67	116.70	110.17	106.77	0	339.15	259.61	0	148.24	0	0
novel_circ_010372	0;0	0;0	3;2	0;0	0;0	0;0	2;2	0;0	0;0	0;0	0;0	0;0	0	0	291.75	0	0	0	193.80	0	0	0	0	0
novel_circ_007849	0;0	0;2	0;0	0;0	0;0	0;0	0;0	0;0	0;0	0;0	0;0	0;0	0	115.67	0	0	0	0	0	0	0	0	0	0
novel_circ_010240	0;0	0;0	0;0	0;0	2;0	0;0	0;0	0;0	0;0	3;2	0;0	0;0	0	0	0	0	106.77	0	0	0	0	247.06	0	0
novel_circ_003199	0;0	0;0	0;0	0;0	0;0	0;0	2;0	0;0	0;0	0;0	0;0	0;0	0	0	0	0	0	0	96.90	0	0	0	0	0
novel_circ_014088	0;0	0;0	0;0	2;0	0;0	0;0	0;0	0;0	0;0	0;0	0;0	0;0	0	0	0	110.17	0	0	0	0	0	0	0	0
novel_circ_009282	0;0	3;3	4;3	0;0	0;0	3;3	0;0	2;2	0;0	0;0	0;0	2;2	0	347.02	408.45	0	0	306.11	0	207.68	0	0	0	269.36
novel_circ_010790	0;0	2;0	0;0	0;0	0;0	0;0	0;2	0;0	0;0	0;0	0;0	0;0	0	115.67	0	0	0	0	96.90	0	0	0	0	0
novel_circ_004823	2;0	3;2	5;3	0;0	0;0	0;2	0;0	0;0	2;0	0;0	0;2	0;0	104.62	289.18	466.80	0	0	102.04	0	0	120.72	0	121.78	0
novel_circ_011566	0;0	0;0	0;0	0;0	0;0	0;2	0;0	0;0	0;0	0;0	0;0	0;0	0	0	0	0	0	102.04	0	0	0	0	0	0
novel_circ_015035	0;0	0;0	0;0	2;0	0;0	0;0	0;0	0;0	0;0	0;0	0;0	0;0	0	0	0	110.17	0	0	0	0	0	0	0	0
novel_circ_002875	0;0	0;0	0;2	0;0	0;0	0;0	0;0	0;0	0;0	0;0	0;0	0;0	0	0	116.70	0	0	0	0	0	0	0	0	0
novel_circ_011415	0;0	0;0	0;0	0;0	0;0	0;2	0;0	0;0	0;0	0;0	0;0	0;0	0	0	0	0	0	102.04	0	0	0	0	0	0
novel_circ_012601	0;0	3;2	0;0	0;0	0;0	0;0	0;0	0;0	0;0	0;0	0;0	0;0	0	289.18	0	0	0	0	0	0	0	0	0	0
novel_circ_001419	0;2	0;0	0;0	0;0	0;0	0;0	0;0	0;0	0;0	0;0	0;0	0;0	104.62	0	0	0	0	0	0	0	0	0	0	0
novel_circ_000875	2;3	0;0	0;0	0;0	0;0	0;0	0;0	0;0	0;0	0;0	0;0	0;0	261.56	0	0	0	0	0	0	0	0	0	0	0
novel_circ_011593	0;0	0;2	0;0	0;0	0;0	0;0	0;0	0;0	0;0	0;0	0;2	0;0	0	115.67	0	0	0	0	0	0	0	0	121.78	0
novel_circ_001347	0;0	0;0	0;0	4;6	0;0	0;0	0;0	0;0	0;0	0;2	0;0	0;0	0	0	0	550.87	0	0	0	0	0	98.82	0	0
novel_circ_010729	0;2	0;0	0;0	0;0	0;0	0;0	0;0	0;0	0;0	0;0	0;0	0;0	104.62	0	0	0	0	0	0	0	0	0	0	0
novel_circ_004046	0;2	0;0	0;0	0;0	0;0	0;0	0;0	0;0	0;0	0;0	0;0	0;0	104.62	0	0	0	0	0	0	0	0	0	0	0
novel_circ_015384	0;0	0;0	0;0	0;0	0;0	0;2	0;0	0;0	0;0	0;0	0;0	0;0	0	0	0	0	0	102.04	0	0	0	0	0	0
novel_circ_001050	0;0	0;0	0;0	0;0	0;0	0;0	0;0	0;0	0;0	0;0	0;0	2;2	0	0	0	0	0	0	0	0	0	0	0	269.36
novel_circ_002874	0;0	0;0	0;0	0;0	0;0	0;0	2;0	0;0	0;0	0;0	0;0	0;0	0	0	0	0	0	0	96.90	0	0	0	0	0
novel_circ_007569	0;0	0;0	0;0	0;0	0;0	0;2	0;0	0;0	3;3	0;0	2;2	0;0	0	0	0	0	0	102.04	0	0	362.17	0	243.56	0
novel_circ_010636	4;2	0;0	0;0	0;0	0;0	0;0	0;0	0;0	0;0	0;0	0;0	0;0	313.87	0	0	0	0	0	0	0	0	0	0	0
novel_circ_008135	4;3	0;0	0;0	0;0	0;2	0;0	0;0	0;2	0;0	0;3	0;0	0;2	366.19	0	0	0	106.77	0	0	103.84	0	148.24	0	134.68
novel_circ_015172	0;0	0;0	0;0	0;0	0;0	2;2	0;0	0;0	0;0	0;0	0;0	0;0	0	0	0	0	0	204.07	0	0	0	0	0	0
novel_circ_001657	0;0	0;0	0;0	0;0	2;0	0;0	0;0	0;0	0;0	0;0	0;0	0;0	0	0	0	0	106.77	0	0	0	0	0	0	0
novel_circ_009988	0;0	0;0	0;0	0;2	0;0	0;0	0;0	0;0	0;0	0;0	0;0	0;0	0	0	0	110.17	0	0	0	0	0	0	0	0
novel_circ_009760	0;0	0;0	0;0	0;0	0;0	0;0	0;0	0;0	0;0	0;2	0;0	0;0	0	0	0	0	0	0	0	0	0	98.82	0	0
novel_circ_015332	0;2	0;0	0;0	0;0	0;0	0;0	0;0	0;0	0;0	0;0	0;0	0;0	104.62	0	0	0	0	0	0	0	0	0	0	0
novel_circ_005410	0;0	0;0	0;0	0;0	3;3	2;2	0;0	2;2	0;0	0;0	0;0	0;0	0	0	0	0	320.31	204.07	0	207.68	0	0	0	0
novel_circ_006773	0;0	0;0	0;0	0;0	0;0	0;0	0;0	2;0	0;0	4;4	0;0	0;0	0	0	0	0	0	0	0	103.84	0	395.30	0	0
novel_circ_003537	0;0	0;0	0;0	0;0	3;0	4;0	0;0	0;2	0;0	0;0	0;0	0;0	0	0	0	0	160.15	204.07	0	103.84	0	0	0	0
novel_circ_006448	2;0	0;0	0;0	0;0	0;0	0;0	0;0	0;0	0;0	0;0	0;0	0;0	104.62	0	0	0	0	0	0	0	0	0	0	0
novel_circ_001920	0;0	0;0	0;0	0;0	2;0	0;0	0;0	0;0	0;0	0;0	0;0	0;0	0	0	0	0	106.77	0	0	0	0	0	0	0
novel_circ_003719	4;3	0;0	0;0	3;3	0;0	0;0	4;3	2;2	3;3	2;0	0;0	0;0	366.19	0	0	330.52	0	0	339.15	207.68	362.17	98.82	0	0
novel_circ_015183	0;0	0;0	0;0	0;0	0;0	0;0	0;0	0;2	0;0	0;0	0;0	0;0	0	0	0	0	0	0	0	103.84	0	0	0	0
novel_circ_005616	0;0	2;2	5;0	0;0	0;0	0;0	0;0	0;0	0;0	0;0	0;0	0;0	0	231.35	291.75	0	0	0	0	0	0	0	0	0
novel_circ_015040	0;0	0;0	0;0	0;0	0;0	0;2	0;0	0;0	0;0	0;0	0;0	0;0	0	0	0	0	0	102.04	0	0	0	0	0	0
novel_circ_007771	0;3	0;0	0;0	0;0	0;0	0;0	0;0	0;0	0;0	0;0	0;0	0;0	156.94	0	0	0	0	0	0	0	0	0	0	0
novel_circ_001477	0;0	0;2	0;0	0;0	0;0	0;0	0;0	0;0	0;0	0;0	0;0	0;0	0	115.67	0	0	0	0	0	0	0	0	0	0
novel_circ_002811	0;0	0;0	0;0	2;0	0;0	0;0	0;0	0;0	0;0	0;0	0;0	0;0	0	0	0	110.17	0	0	0	0	0	0	0	0
novel_circ_007882	0;0	0;0	0;0	0;0	0;0	0;0	0;0	3;2	0;0	0;0	0;0	0;0	0	0	0	0	0	0	0	259.61	0	0	0	0
novel_circ_009562	0;0	0;0	0;0	0;0	2;0	0;0	0;0	0;0	0;0	0;0	0;0	0;0	0	0	0	0	106.77	0	0	0	0	0	0	0
novel_circ_007491	2;2	0;0	0;0	0;2	0;0	0;0	0;0	0;0	0;0	0;0	2;3	3;3	209.25	0	0	110.17	0	0	0	0	0	0	304.45	404.04
novel_circ_010465	0;0	0;0	0;0	0;2	0;0	0;0	0;0	0;0	0;0	0;0	0;0	0;0	0	0	0	110.17	0	0	0	0	0	0	0	0
novel_circ_012943	0;0	0;0	2;2	0;0	0;0	0;0	0;0	3;2	0;0	3;0	0;0	0;0	0	0	233.40	0	0	0	0	259.61	0	148.24	0	0
novel_circ_005743	0;0	0;0	0;0	0;2	0;0	0;0	0;0	0;0	0;0	0;0	0;0	0;0	0	0	0	110.17	0	0	0	0	0	0	0	0
novel_circ_006848	0;0	0;0	0;0	0;0	3;0	0;0	4;5	0;0	2;2	0;0	0;0	0;0	0	0	0	0	160.15	0	436.05	0	241.44	0	0	0
novel_circ_000064	0;0	0;2	0;0	0;0	0;0	0;0	0;0	0;0	0;0	0;0	0;0	0;0	0	115.67	0	0	0	0	0	0	0	0	0	0
novel_circ_002944	0;0	2;2	0;0	2;0	0;0	0;0	0;0	0;0	0;0	0;0	0;0	0;0	0	231.35	0	110.17	0	0	0	0	0	0	0	0
novel_circ_013048	4;4	0;0	0;0	5;4	4;5	0;0	0;0	0;0	3;2	2;3	3;2	6;6	418.50	0	0	495.79	480.46	0	0	0	301.80	247.06	304.45	808.08
novel_circ_013969	0;0	0;0	0;0	0;0	0;0	0;0	0;0	0;0	0;0	0;0	0;0	0;2	0	0	0	0	0	0	0	0	0	0	0	134.68
novel_circ_001872	2;0	0;0	0;0	0;2	0;0	0;0	0;0	0;0	2;0	0;0	0;0	0;0	104.62	0	0	110.17	0	0	0	0	120.72	0	0	0
novel_circ_010119	0;0	0;0	0;0	0;0	0;10	0;0	0;0	0;0	0;5	0;3	0;0	0;0	0	0	0	0	533.85	0	0	0	301.80	148.24	0	0
novel_circ_003415	0;0	0;0	0;0	0;0	2;2	0;0	0;0	0;0	0;0	0;0	0;0	0;0	0	0	0	0	213.54	0	0	0	0	0	0	0
novel_circ_011614	0;0	0;0	0;0	0;0	0;0	2;2	0;0	0;0	0;0	0;0	0;0	0;0	0	0	0	0	0	204.07	0	0	0	0	0	0
novel_circ_000359	0;0	0;0	0;0	0;0	0;0	2;0	0;0	0;0	0;0	0;0	0;0	0;0	0	0	0	0	0	102.04	0	0	0	0	0	0
novel_circ_006547	0;2	0;0	0;0	0;0	0;0	0;0	0;0	0;0	0;0	0;0	0;0	0;0	104.62	0	0	0	0	0	0	0	0	0	0	0
novel_circ_000868	0;0	0;0	0;0	0;2	0;0	0;0	0;0	0;0	0;0	0;0	0;0	0;0	0	0	0	110.17	0	0	0	0	0	0	0	0
novel_circ_007438	0;0	0;0	2;0	0;0	0;0	0;0	0;2	0;0	0;0	0;0	0;0	0;0	0	0	116.70	0	0	0	96.90	0	0	0	0	0
novel_circ_014383	3;0	2;0	2;2	6;6	8;6	6;7	3;0	5;5	3;0	3;3	5;3	2;2	156.94	115.67	233.40	661.05	747.38	663.23	145.35	519.21	181.08	296.47	487.12	269.36
novel_circ_005689	0;0	0;0	0;0	0;0	0;0	0;0	0;0	0;2	0;0	0;0	0;0	0;0	0	0	0	0	0	0	0	103.84	0	0	0	0
novel_circ_010504	2;3	0;0	0;0	0;2	0;0	3;3	4;4	0;0	3;4	3;4	0;0	0;0	261.56	0	0	110.17	0	306.11	387.60	0	422.53	345.88	0	0
novel_circ_011436	4;3	0;0	0;0	0;0	3;0	0;0	0;0	0;0	0;0	0;0	2;2	0;0	366.19	0	0	0	160.15	0	0	0	0	0	243.56	0
novel_circ_009479	0;0	0;0	2;0	0;0	0;0	0;0	2;0	0;0	0;0	0;0	0;0	0;0	0	0	116.70	0	0	0	96.90	0	0	0	0	0
novel_circ_013038	5;5	2;0	2;2	0;0	4;2	4;4	6;2	0;0	3;0	0;0	0;0	0;0	523.12	115.67	233.40	0	320.31	408.14	387.60	0	181.08	0	0	0
novel_circ_015337	0;0	0;0	0;0	0;0	0;0	0;0	0;4	0;0	0;0	0;0	0;0	0;0	0	0	0	0	0	0	193.80	0	0	0	0	0
novel_circ_009098	0;0	2;2	0;0	2;3	0;0	0;0	0;0	0;0	0;0	0;0	0;0	0;0	0	231.35	0	275.44	0	0	0	0	0	0	0	0
novel_circ_003496	0;0	3;3	0;0	2;0	0;0	6;5	4;4	0;0	0;0	0;0	3;3	0;0	0	347.02	0	110.17	0	561.20	387.60	0	0	0	365.34	0
novel_circ_006956	0;0	0;0	0;0	0;0	0;0	2;2	0;0	0;0	0;0	0;0	0;0	0;0	0	0	0	0	0	204.07	0	0	0	0	0	0
novel_circ_011555	0;0	0;0	0;0	0;0	0;0	0;0	0;0	0;0	0;2	0;0	0;0	0;0	0	0	0	0	0	0	0	0	120.72	0	0	0
novel_circ_014115	0;0	0;0	0;0	0;0	0;0	0;0	0;0	0;0	0;0	0;0	0;0	0;2	0	0	0	0	0	0	0	0	0	0	0	134.68
novel_circ_002105	0;0	0;0	0;0	0;0	0;2	0;0	0;0	0;0	0;0	0;0	0;0	0;0	0	0	0	0	106.77	0	0	0	0	0	0	0
novel_circ_014795	0;0	0;0	0;0	0;0	0;0	0;0	0;0	0;0	0;0	0;0	0;0	3;3	0	0	0	0	0	0	0	0	0	0	0	404.04
novel_circ_011766	0;0	0;0	2;2	0;0	0;0	0;0	0;0	0;0	0;0	0;0	0;0	0;0	0	0	233.40	0	0	0	0	0	0	0	0	0
novel_circ_007475	0;0	0;0	0;0	0;0	0;0	0;0	0;0	0;0	0;0	0;0	0;0	2;3	0	0	0	0	0	0	0	0	0	0	0	336.70
novel_circ_013208	0;0	0;0	0;0	0;0	0;0	0;0	0;0	0;0	0;0	0;0	2;0	0;0	0	0	0	0	0	0	0	0	0	0	121.78	0
novel_circ_009483	0;0	0;0	0;0	0;0	0;0	0;0	0;0	2;2	0;0	0;0	0;0	0;0	0	0	0	0	0	0	0	207.68	0	0	0	0
novel_circ_000018	0;0	0;0	0;0	0;0	0;0	0;0	0;0	0;0	0;0	0;0	0;0	2;0	0	0	0	0	0	0	0	0	0	0	0	134.68
novel_circ_002623	0;0	0;0	0;0	0;0	0;0	0;2	0;0	0;0	0;0	0;0	0;0	0;0	0	0	0	0	0	102.04	0	0	0	0	0	0
novel_circ_000565	0;0	0;0	0;0	0;2	0;0	0;0	0;0	0;0	0;0	0;0	0;0	0;0	0	0	0	110.17	0	0	0	0	0	0	0	0
novel_circ_009438	0;0	3;0	2;0	5;0	3;0	3;0	5;0	0;0	5;0	3;0	5;0	0;0	0	173.51	116.70	275.44	160.15	153.05	242.25	0	301.80	148.24	304.45	0
novel_circ_006708	0;0	0;0	0;0	0;0	2;0	2;3	0;0	0;0	0;0	0;0	0;0	0;0	0	0	0	0	106.77	255.09	0	0	0	0	0	0
novel_circ_001445	0;0	0;0	0;0	0;2	0;0	0;0	0;0	0;0	0;0	0;0	0;0	0;0	0	0	0	110.17	0	0	0	0	0	0	0	0
novel_circ_000233	0;2	0;0	0;0	0;0	0;0	0;0	0;0	0;0	0;0	0;0	0;2	0;2	104.62	0	0	0	0	0	0	0	0	0	121.78	134.68
novel_circ_009747	0;0	0;0	0;0	0;0	0;2	0;0	0;0	0;0	0;0	0;0	0;0	0;0	0	0	0	0	106.77	0	0	0	0	0	0	0
novel_circ_001121	0;0	2;2	0;0	0;0	0;0	0;0	0;0	0;0	0;0	0;0	0;0	0;0	0	231.35	0	0	0	0	0	0	0	0	0	0
novel_circ_014717	0;0	0;0	0;0	0;2	0;0	0;0	0;0	0;0	0;0	0;0	0;0	0;0	0	0	0	110.17	0	0	0	0	0	0	0	0
novel_circ_001899	0;0	0;0	0;0	0;0	0;0	0;2	2;2	0;0	0;0	2;2	0;0	0;0	0	0	0	0	0	102.04	193.80	0	0	197.65	0	0
novel_circ_012683	4;3	0;0	0;0	0;0	0;0	3;2	0;0	3;2	2;0	3;0	4;3	0;0	366.19	0	0	0	0	255.09	0	259.61	120.72	148.24	426.23	0
novel_circ_011097	2;2	0;0	0;0	0;2	0;0	5;5	0;0	2;0	0;0	0;0	0;0	0;0	209.25	0	0	110.17	0	510.18	0	103.84	0	0	0	0
novel_circ_011643	0;0	0;0	0;0	0;0	0;0	2;0	3;2	2;0	0;0	0;0	0;0	2;0	0	0	0	0	0	102.04	242.25	103.84	0	0	0	134.68
novel_circ_009128	0;0	0;2	0;0	0;0	0;0	0;0	0;0	0;0	0;0	0;0	0;0	0;0	0	115.67	0	0	0	0	0	0	0	0	0	0
novel_circ_015341	0;0	0;0	0;0	0;2	0;0	0;0	0;0	0;0	0;0	0;0	0;0	0;0	0	0	0	110.17	0	0	0	0	0	0	0	0
novel_circ_013407	0;0	0;0	0;0	0;0	0;0	0;3	0;0	0;0	0;0	0;0	0;0	0;0	0	0	0	0	0	153.05	0	0	0	0	0	0
novel_circ_014028	0;0	0;0	0;0	0;0	2;2	0;2	0;0	2;2	0;2	0;0	0;0	2;3	0	0	0	0	213.54	102.04	0	207.68	120.72	0	0	336.70
novel_circ_004425	0;0	0;0	0;2	0;0	0;0	0;0	0;0	0;0	0;0	0;0	0;0	0;0	0	0	116.70	0	0	0	0	0	0	0	0	0
novel_circ_005866	0;0	0;2	0;0	0;0	0;0	0;0	0;0	0;0	0;0	0;0	0;0	0;0	0	115.67	0	0	0	0	0	0	0	0	0	0
novel_circ_007174	0;2	0;0	0;0	0;0	0;0	0;0	0;0	0;0	0;0	0;0	0;0	0;0	104.62	0	0	0	0	0	0	0	0	0	0	0
novel_circ_014447	0;0	0;0	0;0	0;0	0;0	0;0	0;0	0;2	0;0	0;0	0;0	0;0	0	0	0	0	0	0	0	103.84	0	0	0	0
novel_circ_009377	0;0	0;0	0;0	0;0	0;0	0;0	0;0	2;2	0;0	0;0	0;0	0;0	0	0	0	0	0	0	0	207.68	0	0	0	0
novel_circ_006114	0;0	2;0	0;0	0;0	0;0	0;0	2;3	0;0	0;0	0;0	0;0	0;0	0	115.67	0	0	0	0	242.25	0	0	0	0	0
novel_circ_002885	0;0	0;0	0;0	0;0	0;0	2;0	0;0	4;2	0;0	2;0	0;0	0;0	0	0	0	0	0	102.04	0	311.53	0	98.82	0	0
novel_circ_013875	2;2	0;0	0;0	0;0	0;0	0;0	0;0	0;0	0;0	0;0	0;0	0;0	209.25	0	0	0	0	0	0	0	0	0	0	0
novel_circ_005050	0;0	0;2	0;0	0;0	0;0	0;0	0;0	0;0	0;0	0;0	0;0	0;0	0	115.67	0	0	0	0	0	0	0	0	0	0
novel_circ_004746	0;0	5;0	6;0	0;0	8;0	3;0	5;0	4;0	3;0	0;0	0;0	0;0	0	289.18	350.10	0	427.08	153.05	242.25	207.68	181.08	0	0	0
novel_circ_012646	0;0	0;2	0;0	0;0	0;0	0;0	0;0	0;0	0;0	0;0	0;0	0;0	0	115.67	0	0	0	0	0	0	0	0	0	0
novel_circ_003761	2;2	0;0	0;0	0;0	0;0	0;0	0;0	0;0	0;0	0;0	0;0	2;2	209.25	0	0	0	0	0	0	0	0	0	0	269.36
novel_circ_013331	0;0	0;2	0;0	0;0	0;0	0;0	0;0	0;0	0;0	0;0	0;0	0;0	0	115.67	0	0	0	0	0	0	0	0	0	0
novel_circ_001626	0;0	0;0	0;0	0;0	0;0	0;0	0;0	0;0	0;0	0;2	0;0	0;0	0	0	0	0	0	0	0	0	0	98.82	0	0
novel_circ_015630	0;0	0;0	0;0	0;0	0;0	0;0	0;0	0;0	0;0	0;2	0;0	0;0	0	0	0	0	0	0	0	0	0	98.82	0	0
novel_circ_004091	0;0	0;0	0;0	0;0	0;0	0;2	0;0	0;0	0;0	0;0	0;0	0;0	0	0	0	0	0	102.04	0	0	0	0	0	0
novel_circ_006377	0;0	0;0	0;0	0;0	2;2	0;0	0;0	0;0	2;0	0;0	0;0	0;0	0	0	0	0	213.54	0	0	0	120.72	0	0	0
novel_circ_003838	0;0	0;0	0;0	0;0	0;2	0;0	0;0	0;0	0;0	0;0	0;0	0;0	0	0	0	0	106.77	0	0	0	0	0	0	0
novel_circ_005938	0;0	3;3	3;3	0;0	0;0	0;0	0;0	0;0	0;0	0;2	0;0	0;0	0	347.02	350.10	0	0	0	0	0	0	98.82	0	0
novel_circ_010900	2;0	0;0	0;0	0;0	0;0	0;0	0;0	0;0	3;0	3;0	0;0	5;0	104.62	0	0	0	0	0	0	0	181.08	148.24	0	336.70
novel_circ_007340	3;0	0;0	0;0	0;0	0;0	0;0	2;2	0;0	0;0	0;0	0;0	0;0	156.94	0	0	0	0	0	193.80	0	0	0	0	0
novel_circ_007024	0;0	2;2	0;0	0;0	0;0	0;0	0;0	0;0	0;0	0;0	0;0	0;0	0	231.35	0	0	0	0	0	0	0	0	0	0
novel_circ_013094	0;0	0;0	0;0	0;0	0;0	0;0	0;0	0;0	0;0	0;0	0;0	0;2	0	0	0	0	0	0	0	0	0	0	0	134.68
novel_circ_009611	0;0	0;0	0;0	0;0	0;0	0;0	0;0	0;0	0;2	0;0	0;0	0;0	0	0	0	0	0	0	0	0	120.72	0	0	0
novel_circ_006784	0;0	0;0	0;0	0;0	0;0	2;0	0;0	0;0	0;0	0;0	0;0	0;0	0	0	0	0	0	102.04	0	0	0	0	0	0
novel_circ_005874	0;0	0;0	0;0	0;2	0;0	0;0	0;0	0;0	0;0	0;0	2;2	0;2	0	0	0	110.17	0	0	0	0	0	0	243.56	134.68
novel_circ_010254	0;0	0;0	3;0	0;0	0;0	0;0	0;0	0;0	0;0	0;0	0;0	0;0	0	0	175.05	0	0	0	0	0	0	0	0	0
novel_circ_010292	0;0	0;0	0;0	0;0	0;0	0;0	0;0	0;0	0;0	0;0	3;0	0;0	0	0	0	0	0	0	0	0	0	0	182.67	0
novel_circ_006992	0;0	0;0	0;0	0;0	0;0	0;0	0;0	0;0	0;0	2;0	0;0	0;0	0	0	0	0	0	0	0	0	0	98.82	0	0
novel_circ_006701	0;0	0;0	0;0	0;0	0;0	0;0	5;0	0;0	0;0	0;0	0;0	0;0	0	0	0	0	0	0	242.25	0	0	0	0	0
novel_circ_005755	0;0	0;0	0;2	0;0	0;0	0;0	0;0	0;0	0;0	0;0	0;0	0;0	0	0	116.70	0	0	0	0	0	0	0	0	0
novel_circ_012616	10;6	4;3	2;2	8;6	10;9	6;4	11;10	6;5	12;6	2;2	0;0	0;0	837.00	404.86	233.40	771.22	1014.31	510.18	1017.44	571.13	1086.50	197.65	0	0
novel_circ_003271	0;0	0;0	0;2	0;0	0;0	0;0	0;0	0;0	0;0	0;0	0;0	0;0	0	0	116.70	0	0	0	0	0	0	0	0	0
novel_circ_015246	0;0	0;0	0;0	0;0	2;0	0;0	0;0	0;0	0;0	0;0	0;0	0;0	0	0	0	0	106.77	0	0	0	0	0	0	0
novel_circ_001585	2;0	2;3	0;0	0;0	0;0	0;0	3;0	0;0	3;3	2;2	4;3	5;4	104.62	289.18	0	0	0	0	145.35	0	362.17	197.65	426.23	606.06
novel_circ_012280	0;0	0;0	0;0	0;0	0;0	0;0	0;0	0;0	0;0	0;0	0;2	0;0	0	0	0	0	0	0	0	0	0	0	121.78	0
novel_circ_000707	0;5	0;5	0;5	0;5	0;4	0;6	0;7	0;4	0;0	0;0	0;10	0;6	261.56	289.18	291.75	275.44	213.54	306.11	339.15	207.68	0	0	608.90	404.04
novel_circ_010528	0;0	0;2	0;0	0;0	0;2	0;0	0;0	0;0	0;0	0;0	3;3	0;0	0	115.67	0	0	106.77	0	0	0	0	0	365.34	0
novel_circ_009717	0;0	0;0	0;4	0;0	0;0	0;0	0;0	0;0	0;0	0;0	0;0	0;0	0	0	233.40	0	0	0	0	0	0	0	0	0
novel_circ_013255	0;0	0;0	0;0	0;0	0;0	0;0	0;0	0;0	0;0	0;0	0;2	0;0	0	0	0	0	0	0	0	0	0	0	121.78	0
novel_circ_012131	0;0	0;0	0;0	0;0	0;0	0;0	0;0	0;2	0;0	0;0	0;0	0;0	0	0	0	0	0	0	0	103.84	0	0	0	0
novel_circ_014566	0;0	0;0	0;0	0;0	0;0	0;0	0;0	0;2	0;0	0;0	0;0	0;0	0	0	0	0	0	0	0	103.84	0	0	0	0
novel_circ_012022	0;0	0;0	0;0	0;0	0;0	0;0	2;2	0;0	0;0	0;0	0;0	0;0	0	0	0	0	0	0	193.80	0	0	0	0	0
novel_circ_005218	0;0	0;0	0;0	0;2	0;0	0;0	0;0	0;0	0;0	0;0	0;0	0;0	0	0	0	110.17	0	0	0	0	0	0	0	0
novel_circ_010002	0;0	0;0	0;2	2;2	0;0	0;0	0;0	0;0	0;0	0;0	0;0	0;0	0	0	116.70	220.35	0	0	0	0	0	0	0	0
novel_circ_006370	0;2	0;0	0;0	0;0	0;0	0;0	0;0	0;0	0;0	0;0	0;0	0;0	104.62	0	0	0	0	0	0	0	0	0	0	0
novel_circ_008222	0;0	0;0	0;0	0;0	0;0	0;2	0;0	0;2	0;0	0;0	0;0	0;0	0	0	0	0	0	102.04	0	103.84	0	0	0	0
novel_circ_012145	0;0	0;0	0;0	4;0	0;0	0;0	0;0	0;0	0;0	0;0	0;0	0;0	0	0	0	220.35	0	0	0	0	0	0	0	0
novel_circ_012050	2;2	3;0	2;2	2;2	0;0	3;2	3;3	2;2	3;3	0;0	0;0	0;0	209.25	173.51	233.40	220.35	0	255.09	290.70	207.68	362.17	0	0	0
novel_circ_001874	0;0	0;0	0;0	0;0	0;2	0;0	0;0	0;0	0;0	0;0	0;0	0;0	0	0	0	0	106.77	0	0	0	0	0	0	0
novel_circ_011815	0;0	0;0	0;0	0;0	0;0	0;0	0;0	0;0	0;0	0;2	0;0	0;0	0	0	0	0	0	0	0	0	0	98.82	0	0
novel_circ_009939	2;0	3;0	4;3	3;0	9;5	2;0	5;3	4;0	0;0	4;0	0;0	5;0	104.62	173.51	408.45	165.26	747.38	102.04	387.60	207.68	0	197.65	0	336.70
novel_circ_005389	0;0	0;0	0;0	0;0	0;0	0;0	0;0	0;0	0;0	0;0	3;2	0;0	0	0	0	0	0	0	0	0	0	0	304.45	0
novel_circ_001724	0;0	2;0	3;3	0;0	3;2	2;2	2;2	0;0	0;0	0;0	0;0	0;0	0	115.67	350.10	0	266.92	204.07	193.80	0	0	0	0	0
novel_circ_004151	0;0	0;0	0;0	0;0	0;0	0;0	0;0	0;0	0;0	0;0	0;2	0;0	0	0	0	0	0	0	0	0	0	0	121.78	0
novel_circ_009207	0;0	0;0	0;0	0;0	0;0	0;0	2;0	0;0	0;0	0;0	0;0	0;0	0	0	0	0	0	0	96.90	0	0	0	0	0
novel_circ_001307	0;2	0;0	0;0	0;0	0;0	0;0	0;0	0;0	0;0	0;0	0;0	0;0	104.62	0	0	0	0	0	0	0	0	0	0	0
novel_circ_003819	0;0	0;0	0;0	0;0	0;2	0;0	0;0	0;0	0;0	0;0	0;0	0;0	0	0	0	0	106.77	0	0	0	0	0	0	0
novel_circ_000653	0;0	0;2	0;0	0;0	0;0	0;0	0;0	0;0	0;0	0;0	0;0	0;0	0	115.67	0	0	0	0	0	0	0	0	0	0
novel_circ_015124	0;0	0;0	0;0	3;3	0;0	2;2	0;0	0;0	0;0	0;0	0;0	0;0	0	0	0	330.52	0	204.07	0	0	0	0	0	0
novel_circ_006899	0;0	0;0	3;0	0;0	0;0	0;0	0;0	0;2	0;0	0;0	0;0	0;0	0	0	175.05	0	0	0	0	103.84	0	0	0	0
novel_circ_012290	0;0	0;0	0;2	0;0	0;0	0;0	0;0	0;0	0;0	0;0	0;0	0;0	0	0	116.70	0	0	0	0	0	0	0	0	0
novel_circ_005701	0;0	0;2	0;0	0;0	0;0	0;0	0;0	0;0	0;0	0;0	0;0	0;0	0	115.67	0	0	0	0	0	0	0	0	0	0
novel_circ_007271	0;0	0;0	0;0	0;0	0;0	0;0	0;0	0;0	0;0	0;0	0;2	0;0	0	0	0	0	0	0	0	0	0	0	121.78	0
novel_circ_012254	0;0	0;0	0;2	0;0	0;0	0;0	0;0	0;0	0;0	0;0	0;0	0;0	0	0	116.70	0	0	0	0	0	0	0	0	0
novel_circ_001931	0;0	0;0	0;2	0;2	0;0	0;0	0;0	0;0	0;0	0;0	0;0	0;0	0	0	116.70	110.17	0	0	0	0	0	0	0	0
novel_circ_014536	0;0	0;0	0;0	0;0	0;0	0;0	0;0	0;2	0;0	0;0	0;0	0;0	0	0	0	0	0	0	0	103.84	0	0	0	0
novel_circ_008079	0;0	0;0	0;0	0;2	0;0	0;0	0;0	0;0	0;0	0;0	0;0	0;0	0	0	0	110.17	0	0	0	0	0	0	0	0
novel_circ_002001	0;0	2;0	0;0	0;0	0;0	0;0	0;0	0;0	2;0	0;0	0;0	0;0	0	115.67	0	0	0	0	0	0	120.72	0	0	0
novel_circ_006142	0;0	0;2	0;0	0;0	0;0	0;0	0;0	0;0	0;0	0;0	0;0	0;0	0	115.67	0	0	0	0	0	0	0	0	0	0
novel_circ_004935	0;2	0;0	0;0	0;0	0;0	0;0	0;0	0;0	0;0	0;0	0;0	0;0	104.62	0	0	0	0	0	0	0	0	0	0	0
novel_circ_010440	0;0	0;2	0;0	0;0	0;0	0;0	0;0	0;0	0;0	0;0	0;0	0;0	0	115.67	0	0	0	0	0	0	0	0	0	0
novel_circ_000061	0;0	0;0	0;0	0;0	0;0	0;0	0;0	0;0	0;0	0;0	0;0	2;0	0	0	0	0	0	0	0	0	0	0	0	134.68
novel_circ_009100	0;0	0;0	0;0	0;0	0;0	0;0	0;0	0;2	0;0	0;0	0;0	0;0	0	0	0	0	0	0	0	103.84	0	0	0	0
novel_circ_001236	0;0	0;0	0;0	0;0	0;0	0;2	0;3	0;0	0;0	0;3	0;0	0;0	0	0	0	0	0	102.04	145.35	0	0	148.24	0	0
novel_circ_006200	0;0	0;0	0;0	0;0	0;0	0;0	0;0	0;0	0;0	3;0	0;0	0;0	0	0	0	0	0	0	0	0	0	148.24	0	0
novel_circ_014883	0;0	0;0	0;0	0;0	0;0	0;0	2;2	0;0	0;0	0;0	0;0	0;0	0	0	0	0	0	0	193.80	0	0	0	0	0
novel_circ_012087	2;2	0;0	0;0	0;0	0;0	0;0	0;0	0;0	0;0	0;0	0;0	0;0	209.25	0	0	0	0	0	0	0	0	0	0	0
novel_circ_006615	0;0	0;0	0;0	0;0	0;0	0;0	0;2	0;0	0;0	0;0	0;0	0;0	0	0	0	0	0	0	96.90	0	0	0	0	0
novel_circ_009932	0;0	0;0	0;0	0;0	0;0	0;0	0;0	0;0	0;0	2;2	0;2	0;0	0	0	0	0	0	0	0	0	0	197.65	121.78	0
novel_circ_011699	0;0	2;0	0;0	2;2	3;0	0;0	3;0	0;0	2;0	0;0	0;0	0;0	0	115.67	0	220.35	160.15	0	145.35	0	120.72	0	0	0
novel_circ_013361	0;0	0;0	0;0	0;0	0;0	0;0	0;0	0;0	0;0	0;2	0;0	0;0	0	0	0	0	0	0	0	0	0	98.82	0	0
novel_circ_002858	0;0	0;0	0;0	3;0	0;0	0;0	0;0	0;0	0;0	0;0	0;0	0;0	0	0	0	165.26	0	0	0	0	0	0	0	0
novel_circ_002474	0;0	0;0	0;0	0;0	0;0	0;0	0;0	0;0	0;0	0;0	0;0	0;2	0	0	0	0	0	0	0	0	0	0	0	134.68
novel_circ_001151	0;0	0;0	0;0	0;0	0;0	0;0	2;2	0;0	0;0	0;0	0;0	0;0	0	0	0	0	0	0	193.80	0	0	0	0	0
novel_circ_001182	0;0	0;0	0;0	0;0	0;0	0;0	0;0	2;0	0;0	0;0	0;0	0;0	0	0	0	0	0	0	0	103.84	0	0	0	0
novel_circ_014810	0;0	0;0	2;3	0;0	0;0	0;0	0;0	0;0	0;0	0;0	0;0	0;0	0	0	291.75	0	0	0	0	0	0	0	0	0
novel_circ_003687	2;2	4;3	2;0	0;0	0;0	0;0	2;0	0;2	2;2	2;3	0;0	0;0	209.25	404.86	116.70	0	0	0	96.90	103.84	241.44	247.06	0	0
novel_circ_003176	0;0	0;0	0;0	0;0	0;0	0;0	0;0	0;0	3;0	0;0	0;0	0;0	0	0	0	0	0	0	0	0	181.08	0	0	0
novel_circ_010081	0;0	0;0	0;0	0;0	0;0	0;0	0;0	2;2	0;0	0;0	0;2	0;0	0	0	0	0	0	0	0	207.68	0	0	121.78	0
novel_circ_004734	0;0	0;0	0;0	2;0	0;3	0;2	0;0	0;0	0;0	0;2	0;0	0;0	0	0	0	110.17	160.15	102.04	0	0	0	98.82	0	0
novel_circ_004140	0;0	0;0	0;0	0;0	0;0	0;0	0;0	0;0	0;0	0;0	0;0	0;2	0	0	0	0	0	0	0	0	0	0	0	134.68
novel_circ_010028	0;2	0;0	0;0	0;0	0;0	0;0	0;0	0;0	0;0	0;0	0;0	0;0	104.62	0	0	0	0	0	0	0	0	0	0	0
novel_circ_010382	0;0	0;0	2;0	0;0	0;0	0;0	0;0	2;0	0;0	0;0	0;0	0;0	0	0	116.70	0	0	0	0	103.84	0	0	0	0
novel_circ_007330	0;0	0;0	0;0	3;2	3;4	0;0	0;0	0;0	0;0	0;0	0;0	0;0	0	0	0	275.44	373.69	0	0	0	0	0	0	0
novel_circ_014957	5;4	0;0	0;0	0;0	8;8	2;2	5;4	4;2	3;0	5;4	0;0	0;2	470.81	0	0	0	854.15	204.07	436.05	311.53	181.08	444.71	0	134.68
novel_circ_001125	0;2	0;0	0;0	0;0	0;0	0;0	0;0	0;0	0;0	0;0	0;0	0;0	104.62	0	0	0	0	0	0	0	0	0	0	0
novel_circ_010974	0;0	0;0	0;0	0;0	0;0	0;0	0;0	2;2	0;0	0;0	0;0	0;0	0	0	0	0	0	0	0	207.68	0	0	0	0
novel_circ_000833	2;2	0;2	0;0	3;0	2;0	0;0	0;0	3;0	0;0	0;0	0;0	0;0	209.25	115.67	0	165.26	106.77	0	0	155.76	0	0	0	0
novel_circ_009865	0;0	0;0	0;0	0;0	0;0	2;0	0;0	0;0	0;0	0;0	0;0	0;0	0	0	0	0	0	102.04	0	0	0	0	0	0
novel_circ_003812	0;0	0;0	0;0	0;0	0;2	0;0	0;0	0;0	0;0	0;0	0;0	0;0	0	0	0	0	106.77	0	0	0	0	0	0	0
novel_circ_010389	0;0	0;2	0;0	0;0	0;0	0;0	0;0	0;0	0;0	0;0	0;0	0;0	0	115.67	0	0	0	0	0	0	0	0	0	0
novel_circ_012032	0;0	0;2	0;0	0;0	0;0	0;0	0;0	0;0	0;2	0;0	0;0	0;0	0	115.67	0	0	0	0	0	0	120.72	0	0	0
novel_circ_004009	0;0	2;2	0;0	0;0	0;0	0;0	0;0	4;3	0;0	0;0	0;0	0;0	0	231.35	0	0	0	0	0	363.45	0	0	0	0
novel_circ_012059	0;0	0;0	0;0	0;0	0;0	0;0	17;18	0;0	0;0	0;0	0;0	0;0	0	0	0	0	0	0	1695.74	0	0	0	0	0
novel_circ_006580	4;3	0;2	0;0	0;0	3;2	0;0	0;0	0;0	0;0	0;0	0;0	0;0	366.19	115.67	0	0	266.92	0	0	0	0	0	0	0
novel_circ_007526	0;0	0;0	0;0	0;0	0;0	0;0	0;0	0;0	0;0	0;0	0;0	0;2	0	0	0	0	0	0	0	0	0	0	0	134.68
novel_circ_003639	0;0	0;0	0;0	0;2	0;0	0;0	0;0	0;0	0;0	0;0	0;0	0;0	0	0	0	110.17	0	0	0	0	0	0	0	0
novel_circ_014044	0;0	0;0	0;0	0;0	0;0	0;0	0;0	3;3	0;0	0;0	0;0	0;0	0	0	0	0	0	0	0	311.53	0	0	0	0
novel_circ_008343	0;0	0;0	0;0	0;2	0;0	0;0	0;0	0;0	0;0	0;0	0;0	0;0	0	0	0	110.17	0	0	0	0	0	0	0	0
novel_circ_009599	0;0	0;0	0;0	0;0	0;0	0;0	0;0	0;2	0;0	0;0	0;0	0;0	0	0	0	0	0	0	0	103.84	0	0	0	0
novel_circ_013423	0;0	0;0	0;0	0;0	0;0	0;0	4;0	0;0	0;0	0;0	0;0	0;0	0	0	0	0	0	0	193.80	0	0	0	0	0
novel_circ_008201	0;0	0;0	0;0	0;0	2;0	0;0	2;0	0;0	0;0	3;0	0;0	0;0	0	0	0	0	106.77	0	96.90	0	0	148.24	0	0
novel_circ_010568	0;9	0;4	0;5	0;0	0;0	0;0	0;0	0;0	0;20	0;0	0;0	0;0	470.81	231.35	291.75	0	0	0	0	0	1207.22	0	0	0
novel_circ_004211	0;0	2;2	0;0	0;0	0;0	0;0	0;0	0;0	0;0	0;0	0;0	2;0	0	231.35	0	0	0	0	0	0	0	0	0	134.68
novel_circ_005572	0;0	0;0	0;0	0;0	0;0	0;0	0;0	2;0	0;0	0;0	0;0	0;0	0	0	0	0	0	0	0	103.84	0	0	0	0
novel_circ_004304	0;0	2;2	0;0	2;0	0;0	0;0	5;4	0;0	2;2	2;0	0;0	0;2	0	231.35	0	110.17	0	0	436.05	0	241.44	98.82	0	134.68
novel_circ_001886	0;0	0;2	0;0	0;0	0;0	0;0	0;0	0;0	0;0	0;0	0;0	0;0	0	115.67	0	0	0	0	0	0	0	0	0	0
novel_circ_000398	4;3	4;0	0;2	0;0	3;0	2;2	0;0	0;0	0;0	2;0	0;0	2;0	366.19	231.35	116.70	0	160.15	204.07	0	0	0	98.82	0	134.68
novel_circ_000093	0;0	0;0	0;0	0;0	0;0	0;0	0;0	0;2	0;0	0;0	0;0	0;0	0	0	0	0	0	0	0	103.84	0	0	0	0
novel_circ_011481	0;0	0;0	0;0	0;2	0;0	0;0	0;0	0;0	0;0	0;0	0;0	0;0	0	0	0	110.17	0	0	0	0	0	0	0	0
novel_circ_012090	0;0	0;0	0;0	0;0	0;0	0;0	0;0	0;0	0;2	0;0	0;0	0;0	0	0	0	0	0	0	0	0	120.72	0	0	0
novel_circ_004940	4;3	0;0	0;0	0;0	0;0	0;0	0;0	0;0	0;0	0;2	0;0	0;0	366.19	0	0	0	0	0	0	0	0	98.82	0	0
novel_circ_010171	0;2	0;0	0;0	2;2	0;0	0;0	3;3	0;0	0;2	0;0	0;0	0;0	104.62	0	0	220.35	0	0	290.70	0	120.72	0	0	0
novel_circ_001048	0;0	0;0	0;0	2;0	0;0	0;0	0;0	0;0	0;0	0;0	0;0	0;0	0	0	0	110.17	0	0	0	0	0	0	0	0
novel_circ_003409	0;0	2;0	0;0	3;3	0;0	0;0	0;0	0;0	0;0	0;0	0;0	0;0	0	115.67	0	330.52	0	0	0	0	0	0	0	0
novel_circ_010287	2;2	0;0	0;0	0;0	0;0	0;0	0;0	0;0	0;0	0;0	0;0	0;0	209.25	0	0	0	0	0	0	0	0	0	0	0
novel_circ_005448	0;0	0;0	0;0	0;0	0;0	0;0	0;0	0;0	2;0	0;0	0;0	0;0	0	0	0	0	0	0	0	0	120.72	0	0	0
novel_circ_012727	0;0	0;0	0;0	0;0	0;0	0;0	0;0	0;0	0;0	0;4	0;0	0;0	0	0	0	0	0	0	0	0	0	197.65	0	0
novel_circ_011299	0;0	0;0	0;0	2;0	0;0	2;0	0;0	0;0	0;0	0;0	0;0	2;0	0	0	0	110.17	0	102.04	0	0	0	0	0	134.68
novel_circ_007473	0;0	0;0	0;2	0;0	0;0	0;0	0;0	0;0	0;0	0;0	0;0	0;0	0	0	116.70	0	0	0	0	0	0	0	0	0
novel_circ_010101	0;0	0;31	0;19	0;10	0;8	0;7	0;25	0;7	0;18	0;15	0;0	0;0	0	1792.94	1108.65	550.87	427.08	357.12	1211.24	363.45	1086.50	741.18	0	0
novel_circ_007256	0;0	0;0	0;0	0;0	0;0	0;0	0;0	0;0	0;0	3;2	0;0	0;0	0	0	0	0	0	0	0	0	0	247.06	0	0
novel_circ_007044	0;0	2;2	0;0	0;0	0;0	0;0	0;0	0;0	0;0	2;2	0;0	0;0	0	231.35	0	0	0	0	0	0	0	197.65	0	0
novel_circ_012422	0;2	0;0	0;0	0;0	0;0	0;0	0;0	0;0	0;0	0;0	0;0	0;0	104.62	0	0	0	0	0	0	0	0	0	0	0
novel_circ_009890	0;0	0;4	0;0	0;0	0;0	2;0	0;0	0;0	0;0	0;0	0;0	0;0	0	231.35	0	0	0	102.04	0	0	0	0	0	0
novel_circ_002244	2;0	0;0	0;0	0;0	0;0	0;0	0;0	0;0	0;0	0;0	0;0	0;0	104.62	0	0	0	0	0	0	0	0	0	0	0
novel_circ_004916	0;0	0;0	0;0	0;0	0;0	0;0	0;2	0;0	0;0	0;0	0;0	0;0	0	0	0	0	0	0	96.90	0	0	0	0	0
novel_circ_002631	0;0	0;0	0;0	3;2	0;0	0;0	0;0	0;0	0;0	0;0	0;0	0;0	0	0	0	275.44	0	0	0	0	0	0	0	0
novel_circ_003942	0;0	0;2	0;0	0;0	0;0	0;0	0;0	0;0	0;0	0;0	0;0	0;0	0	115.67	0	0	0	0	0	0	0	0	0	0
novel_circ_004769	0;0	0;0	0;0	0;0	0;0	0;2	0;0	0;0	0;0	0;0	0;0	0;0	0	0	0	0	0	102.04	0	0	0	0	0	0
novel_circ_012242	3;3	0;0	0;0	0;0	0;0	0;0	0;0	0;0	0;0	0;0	0;0	0;0	313.87	0	0	0	0	0	0	0	0	0	0	0
novel_circ_006539	0;0	0;0	0;0	0;0	0;0	0;0	0;0	0;2	0;0	0;0	0;0	0;0	0	0	0	0	0	0	0	103.84	0	0	0	0
novel_circ_008655	0;0	0;0	0;0	0;0	0;0	0;0	0;0	0;0	0;0	0;0	0;0	0;2	0	0	0	0	0	0	0	0	0	0	0	134.68
novel_circ_013703	0;0	0;0	0;0	0;0	0;0	0;0	0;0	0;0	7;0	0;0	0;0	0;0	0	0	0	0	0	0	0	0	422.53	0	0	0
novel_circ_003730	0;0	0;0	0;0	0;0	0;2	0;0	0;0	0;0	0;0	0;0	0;0	0;0	0	0	0	0	106.77	0	0	0	0	0	0	0
novel_circ_004459	0;3	0;5	0;2	0;4	0;0	0;4	0;0	0;2	0;3	0;0	0;3	0;4	156.94	289.18	116.70	220.35	0	204.07	0	103.84	181.08	0	182.67	269.36
novel_circ_007281	0;0	0;0	0;0	0;111	0;0	0;0	0;0	0;0	0;0	0;0	0;0	0;0	0	0	0	6114.69	0	0	0	0	0	0	0	0
novel_circ_014184	0;0	0;0	0;0	0;0	0;0	0;2	0;0	0;0	0;0	0;0	0;0	0;0	0	0	0	0	0	102.04	0	0	0	0	0	0
novel_circ_013106	0;0	0;0	0;0	0;0	2;0	0;0	0;0	0;0	0;0	0;0	0;0	0;0	0	0	0	0	106.77	0	0	0	0	0	0	0
novel_circ_011264	0;0	2;2	3;4	0;0	2;0	0;0	0;0	2;2	0;0	0;0	0;0	0;0	0	231.35	408.45	0	106.77	0	0	207.68	0	0	0	0
novel_circ_003766	0;0	2;0	3;0	0;0	0;0	0;0	2;0	0;0	2;0	0;0	3;0	0;0	0	115.67	175.05	0	0	0	96.90	0	120.72	0	182.67	0
novel_circ_011074	0;0	0;2	0;0	0;0	0;0	0;0	0;0	0;0	0;0	0;0	0;0	0;0	0	115.67	0	0	0	0	0	0	0	0	0	0
novel_circ_005039	0;0	0;0	0;0	0;0	0;0	0;0	0;0	0;0	0;0	0;2	0;0	0;0	0	0	0	0	0	0	0	0	0	98.82	0	0
novel_circ_007794	0;0	0;0	0;0	2;2	0;0	0;0	0;0	0;0	0;0	0;0	2;0	0;0	0	0	0	220.35	0	0	0	0	0	0	121.78	0
novel_circ_009569	0;0	0;2	0;0	0;0	0;0	0;0	0;0	0;0	0;0	0;0	0;0	0;0	0	115.67	0	0	0	0	0	0	0	0	0	0
novel_circ_004718	0;2	0;0	0;0	0;0	0;0	0;0	0;0	0;0	0;0	0;0	0;0	0;0	104.62	0	0	0	0	0	0	0	0	0	0	0
novel_circ_007890	2;0	0;0	0;0	0;0	0;0	0;0	0;0	2;2	0;0	0;0	0;0	0;0	104.62	0	0	0	0	0	0	207.68	0	0	0	0
novel_circ_014450	0;0	0;0	0;0	0;0	0;0	0;0	0;2	0;0	0;0	0;0	0;0	0;0	0	0	0	0	0	0	96.90	0	0	0	0	0
novel_circ_008410	0;0	0;0	0;0	0;0	0;0	0;2	0;0	0;0	0;0	0;0	0;0	0;0	0	0	0	0	0	102.04	0	0	0	0	0	0
novel_circ_005598	2;0	18;12	11;6	0;0	8;4	12;10	35;27	13;10	9;10	15;9	0;0	0;0	104.62	1735.11	991.95	0	640.61	1122.39	3003.88	1194.18	1146.86	1185.89	0	0
novel_circ_009486	0;0	0;0	0;0	0;0	0;0	0;0	0;0	2;0	0;0	0;0	0;0	0;0	0	0	0	0	0	0	0	103.84	0	0	0	0
novel_circ_000248	0;0	0;0	0;0	0;0	0;0	0;0	2;0	0;0	2;2	0;0	0;0	0;0	0	0	0	0	0	0	96.90	0	241.44	0	0	0
novel_circ_007593	0;2	0;0	2;2	0;0	0;0	0;0	3;4	3;2	0;0	0;0	0;0	0;0	104.62	0	233.40	0	0	0	339.15	259.61	0	0	0	0
novel_circ_004179	0;0	0;0	0;0	0;0	0;0	0;0	0;0	0;2	0;0	0;0	0;0	0;0	0	0	0	0	0	0	0	103.84	0	0	0	0
novel_circ_002288	0;0	0;0	0;0	0;0	0;0	0;0	0;0	0;2	0;0	0;0	0;0	0;0	0	0	0	0	0	0	0	103.84	0	0	0	0
novel_circ_014135	0;0	0;0	0;0	0;0	0;0	0;0	0;0	0;0	0;0	2;0	0;0	0;0	0	0	0	0	0	0	0	0	0	98.82	0	0
novel_circ_007748	0;0	0;0	0;0	0;2	0;0	0;0	0;0	0;0	0;0	0;0	0;0	0;0	0	0	0	110.17	0	0	0	0	0	0	0	0
novel_circ_003400	0;0	0;0	0;0	3;3	0;0	0;0	0;0	0;0	0;0	0;0	0;0	0;0	0	0	0	330.52	0	0	0	0	0	0	0	0
novel_circ_008946	0;0	0;0	0;0	0;0	0;0	0;0	0;0	0;0	0;0	2;0	0;0	0;0	0	0	0	0	0	0	0	0	0	98.82	0	0
novel_circ_014294	0;0	0;0	0;2	0;0	0;0	0;0	0;0	0;0	0;0	0;0	0;0	0;0	0	0	116.70	0	0	0	0	0	0	0	0	0
novel_circ_015434	0;0	0;0	0;0	0;0	0;0	0;0	0;0	0;0	0;3	0;0	0;0	0;0	0	0	0	0	0	0	0	0	181.08	0	0	0
novel_circ_015411	2;0	0;0	0;0	0;0	0;0	0;0	0;0	0;0	0;0	0;0	0;0	0;0	104.62	0	0	0	0	0	0	0	0	0	0	0
novel_circ_004371	0;0	0;0	0;0	3;3	0;0	0;0	0;0	0;0	0;0	0;0	0;0	0;0	0	0	0	330.52	0	0	0	0	0	0	0	0
novel_circ_002319	0;0	2;3	0;0	0;0	0;0	0;0	0;0	0;0	0;0	0;0	0;0	0;0	0	289.18	0	0	0	0	0	0	0	0	0	0
novel_circ_002200	0;0	0;0	0;0	0;0	0;0	0;0	0;0	0;0	0;0	0;0	0;2	0;0	0	0	0	0	0	0	0	0	0	0	121.78	0
novel_circ_010110	0;13	0;0	0;7	0;0	0;27	0;0	0;0	0;0	0;0	0;44	0;0	0;0	680.06	0	408.45	0	1441.38	0	0	0	0	2174.13	0	0
novel_circ_007102	0;0	0;0	0;0	0;0	0;0	0;0	0;0	0;0	0;0	0;0	0;2	0;0	0	0	0	0	0	0	0	0	0	0	121.78	0
novel_circ_009107	0;0	0;0	0;0	0;0	0;0	0;0	0;0	0;0	2;2	0;0	0;0	0;0	0	0	0	0	0	0	0	0	241.44	0	0	0
novel_circ_014249	0;0	0;0	0;0	0;0	0;0	0;0	0;0	0;0	0;0	0;0	0;0	0;2	0	0	0	0	0	0	0	0	0	0	0	134.68
novel_circ_009027	0;0	2;2	0;0	0;0	0;0	2;2	0;0	0;0	0;0	0;0	0;0	0;0	0	231.35	0	0	0	204.07	0	0	0	0	0	0
novel_circ_014742	2;0	0;0	3;3	0;0	2;2	2;0	4;4	4;2	3;2	0;0	0;0	0;0	104.62	0	350.10	0	213.54	102.04	387.60	311.53	301.80	0	0	0
novel_circ_005328	0;0	0;2	3;3	0;0	0;0	0;0	0;0	2;2	0;0	0;0	0;0	0;0	0	115.67	350.10	0	0	0	0	207.68	0	0	0	0
novel_circ_013059	0;0	0;0	0;0	0;0	0;0	0;0	0;0	2;0	0;0	0;0	0;0	0;0	0	0	0	0	0	0	0	103.84	0	0	0	0
novel_circ_007007	0;0	0;2	0;0	0;0	0;0	0;0	0;0	0;0	0;0	0;0	0;0	0;0	0	115.67	0	0	0	0	0	0	0	0	0	0
novel_circ_004170	0;0	0;0	0;0	0;0	0;0	0;0	0;0	2;0	0;0	0;0	0;0	0;2	0	0	0	0	0	0	0	103.84	0	0	0	134.68
novel_circ_000104	0;0	0;0	0;0	0;0	0;0	0;0	0;2	0;0	0;0	0;0	0;0	0;0	0	0	0	0	0	0	96.90	0	0	0	0	0
novel_circ_010570	0;0	0;0	0;0	4;0	0;0	0;0	0;0	0;0	0;0	3;0	0;0	3;0	0	0	0	220.35	0	0	0	0	0	148.24	0	202.02
novel_circ_013135	0;0	0;0	0;0	0;0	0;0	0;0	0;0	0;0	0;0	0;2	0;0	0;0	0	0	0	0	0	0	0	0	0	98.82	0	0
novel_circ_008892	0;0	0;0	0;0	0;0	0;0	0;0	0;2	0;0	0;0	0;0	0;0	0;0	0	0	0	0	0	0	96.90	0	0	0	0	0
novel_circ_001742	0;2	0;2	0;0	0;0	0;0	0;0	0;0	0;0	0;2	0;0	0;2	0;0	104.62	115.67	0	0	0	0	0	0	120.72	0	121.78	0
novel_circ_004983	0;0	2;2	0;0	0;0	0;0	0;0	0;0	0;0	0;0	0;0	0;0	0;0	0	231.35	0	0	0	0	0	0	0	0	0	0
novel_circ_010455	0;0	0;0	0;0	0;0	0;0	0;2	0;0	0;0	0;0	0;0	0;0	0;0	0	0	0	0	0	102.04	0	0	0	0	0	0
novel_circ_011891	0;0	0;0	0;0	0;0	0;0	0;0	2;0	0;0	0;0	0;0	0;0	0;0	0	0	0	0	0	0	96.90	0	0	0	0	0
novel_circ_015366	0;0	0;0	0;0	0;0	0;0	0;0	0;0	0;0	0;0	2;2	0;2	0;0	0	0	0	0	0	0	0	0	0	197.65	121.78	0
novel_circ_015553	0;0	0;0	0;0	0;0	2;0	0;0	0;0	0;0	0;0	0;0	0;0	0;0	0	0	0	0	106.77	0	0	0	0	0	0	0
novel_circ_010937	0;0	3;0	0;2	0;0	0;0	0;0	2;0	0;0	0;0	0;0	10;0	0;0	0	173.51	116.70	0	0	0	96.90	0	0	0	608.90	0
novel_circ_014206	0;0	0;0	0;0	0;0	0;0	0;0	0;0	0;2	0;0	2;0	2;0	0;0	0	0	0	0	0	0	0	103.84	0	98.82	121.78	0
novel_circ_010498	0;0	0;0	0;0	0;0	0;0	0;2	0;0	0;0	0;0	0;0	0;0	0;0	0	0	0	0	0	102.04	0	0	0	0	0	0
novel_circ_013142	0;0	4;3	0;0	2;2	3;0	4;2	2;0	0;0	0;0	0;0	0;0	4;0	0	404.86	0	220.35	160.15	306.11	96.90	0	0	0	0	269.36
novel_circ_010088	0;0	0;0	0;0	0;0	0;0	0;2	0;0	0;0	0;0	0;0	0;0	0;0	0	0	0	0	0	102.04	0	0	0	0	0	0
novel_circ_009966	0;0	2;2	2;2	0;0	0;0	0;0	0;0	0;0	0;0	0;0	0;0	0;5	0	231.35	233.40	0	0	0	0	0	0	0	0	336.70
novel_circ_007853	0;0	0;0	0;0	0;0	0;0	0;0	0;0	0;0	0;0	3;0	0;0	0;0	0	0	0	0	0	0	0	0	0	148.24	0	0
novel_circ_006524	2;2	0;0	0;0	2;0	0;0	0;0	0;0	3;4	0;0	0;0	0;0	0;0	209.25	0	0	110.17	0	0	0	363.45	0	0	0	0
novel_circ_001170	0;0	0;0	0;0	2;0	0;0	0;0	0;0	0;0	0;0	0;0	0;0	0;0	0	0	0	110.17	0	0	0	0	0	0	0	0
novel_circ_012492	0;0	0;0	0;0	0;0	0;0	0;0	0;0	0;0	0;2	0;0	0;0	0;0	0	0	0	0	0	0	0	0	120.72	0	0	0
novel_circ_000261	0;0	4;4	8;4	3;3	0;0	0;0	0;0	2;2	2;0	4;2	6;5	0;0	0	462.70	700.20	330.52	0	0	0	207.68	120.72	296.47	669.79	0
novel_circ_013015	0;0	0;0	0;0	0;0	0;0	2;2	0;0	0;0	0;0	0;0	0;0	0;0	0	0	0	0	0	204.07	0	0	0	0	0	0
novel_circ_008252	0;0	2;0	0;0	0;0	0;0	0;0	0;0	0;0	0;0	0;0	0;0	0;0	0	115.67	0	0	0	0	0	0	0	0	0	0
novel_circ_003746	0;0	3;2	3;3	2;3	0;0	0;0	0;0	2;2	0;0	0;0	0;0	0;0	0	289.18	350.10	275.44	0	0	0	207.68	0	0	0	0
novel_circ_011389	0;0	0;0	0;0	0;0	0;0	0;0	0;0	3;2	0;0	0;0	0;0	0;0	0	0	0	0	0	0	0	259.61	0	0	0	0
novel_circ_009994	0;0	2;2	0;0	0;0	0;0	0;0	0;2	0;0	4;4	0;0	0;0	0;0	0	231.35	0	0	0	0	96.90	0	482.89	0	0	0
novel_circ_013386	0;0	0;0	0;0	0;0	0;0	0;0	0;0	0;0	0;0	0;0	0;0	0;2	0	0	0	0	0	0	0	0	0	0	0	134.68
novel_circ_007554	0;0	7;5	2;0	5;4	3;0	7;4	7;2	5;4	11;8	0;0	6;4	4;0	0	694.04	116.70	495.79	160.15	561.20	436.05	467.29	1146.86	0	608.90	269.36
novel_circ_002795	0;0	0;0	3;4	0;0	0;0	0;0	2;2	0;0	2;2	0;0	0;0	2;0	0	0	408.45	0	0	0	193.80	0	241.44	0	0	134.68
novel_circ_013731	0;0	0;0	0;0	0;0	0;0	0;0	0;0	2;0	0;0	0;0	0;0	0;0	0	0	0	0	0	0	0	103.84	0	0	0	0
novel_circ_014900	0;0	2;0	0;0	0;0	0;0	0;0	0;0	0;0	0;0	0;0	0;0	4;3	0	115.67	0	0	0	0	0	0	0	0	0	471.38
novel_circ_014671	0;0	0;0	0;0	0;0	0;0	0;0	0;0	0;0	0;0	0;0	0;0	0;2	0	0	0	0	0	0	0	0	0	0	0	134.68
novel_circ_010783	0;0	0;0	0;0	0;0	0;0	0;0	0;2	0;0	0;0	0;0	0;0	0;0	0	0	0	0	0	0	96.90	0	0	0	0	0
novel_circ_008394	0;0	0;0	0;0	0;0	0;0	2;0	0;0	0;0	0;0	0;0	0;0	0;0	0	0	0	0	0	102.04	0	0	0	0	0	0
novel_circ_006189	0;0	0;2	0;0	0;0	0;0	0;2	0;0	0;0	0;0	0;0	0;0	0;0	0	115.67	0	0	0	102.04	0	0	0	0	0	0
novel_circ_009809	3;4	0;0	2;2	2;2	0;0	0;0	4;0	4;2	0;0	4;5	0;0	0;0	366.19	0	233.40	220.35	0	0	193.80	311.53	0	444.71	0	0
novel_circ_000004	0;0	0;0	0;0	0;0	0;0	0;0	0;0	0;0	0;2	0;0	0;0	0;0	0	0	0	0	0	0	0	0	120.72	0	0	0
novel_circ_010881	7;3	5;4	6;4	9;8	12;8	12;9	2;3	8;8	5;3	5;4	4;4	0;0	523.12	520.53	583.50	936.48	1067.69	1071.37	242.25	830.74	482.89	444.71	487.12	0
novel_circ_010962	0;0	0;0	0;0	0;0	0;0	0;0	0;0	0;0	0;0	0;2	0;0	0;0	0	0	0	0	0	0	0	0	0	98.82	0	0
novel_circ_013524	0;0	0;0	0;0	0;0	0;0	0;0	0;0	0;2	0;0	0;0	0;0	0;0	0	0	0	0	0	0	0	103.84	0	0	0	0
novel_circ_000718	0;0	2;0	0;0	0;0	0;0	0;0	2;3	0;0	0;0	4;7	0;0	0;0	0	115.67	0	0	0	0	242.25	0	0	543.53	0	0
novel_circ_003589	3;3	0;2	0;2	2;3	0;0	0;0	3;3	0;0	4;2	7;7	0;0	0;0	313.87	115.67	116.70	275.44	0	0	290.70	0	362.17	691.77	0	0
novel_circ_007295	0;5	0;9	0;2	0;5	0;3	0;0	0;2	0;2	0;6	0;7	0;7	0;9	261.56	520.53	116.70	275.44	160.15	0	96.90	103.84	362.17	345.88	426.23	606.06
novel_circ_001024	2;2	0;0	0;0	2;2	0;0	0;0	0;0	0;0	2;2	0;0	2;2	0;0	209.25	0	0	220.35	0	0	0	0	241.44	0	243.56	0
novel_circ_006698	0;0	0;0	0;0	0;0	0;0	0;2	0;0	0;0	0;0	0;0	0;0	0;0	0	0	0	0	0	102.04	0	0	0	0	0	0
novel_circ_013910	3;2	2;4	2;4	0;0	2;3	0;0	0;0	0;0	2;3	2;0	3;3	2;2	261.56	347.02	350.10	0	266.92	0	0	0	301.80	98.82	365.34	269.36
novel_circ_014167	0;0	0;0	0;0	0;0	0;0	0;0	2;0	0;0	2;0	3;0	2;0	0;0	0	0	0	0	0	0	96.90	0	120.72	148.24	121.78	0
novel_circ_007185	0;0	0;0	0;0	0;0	0;0	0;0	0;0	2;2	0;0	0;0	0;0	0;0	0	0	0	0	0	0	0	207.68	0	0	0	0
novel_circ_011543	0;2	0;0	0;0	0;0	0;0	0;0	0;0	0;0	0;0	0;0	0;0	2;0	104.62	0	0	0	0	0	0	0	0	0	0	134.68
novel_circ_007009	2;0	2;3	0;0	0;0	0;0	0;0	0;0	2;2	0;0	0;2	0;0	2;0	104.62	289.18	0	0	0	0	0	207.68	0	98.82	0	134.68
novel_circ_005196	3;3	9;3	8;5	4;2	3;2	6;5	15;6	0;0	7;4	6;5	6;2	3;2	313.87	694.04	758.55	330.52	266.92	561.20	1017.44	0	663.97	543.53	487.12	336.70
novel_circ_010793	0;0	3;3	0;0	0;0	0;0	0;0	2;2	0;0	0;0	0;0	0;2	0;0	0	347.02	0	0	0	0	193.80	0	0	0	121.78	0
novel_circ_010019	0;0	0;0	0;0	0;0	0;0	0;0	0;0	0;0	0;0	0;2	0;0	0;0	0	0	0	0	0	0	0	0	0	98.82	0	0
novel_circ_007109	0;0	0;0	0;0	0;0	0;0	0;0	0;0	0;2	0;0	0;0	0;0	0;0	0	0	0	0	0	0	0	103.84	0	0	0	0
novel_circ_009388	0;2	0;0	0;0	0;0	0;0	0;0	0;0	0;0	0;0	0;0	0;0	0;0	104.62	0	0	0	0	0	0	0	0	0	0	0
novel_circ_007560	5;6	5;5	2;0	6;6	3;0	6;7	7;5	10;9	0;0	6;4	8;9	3;4	575.43	578.37	116.70	661.05	160.15	663.23	581.40	986.50	0	494.12	1035.13	471.38
novel_circ_014431	0;0	0;0	0;0	0;0	0;0	0;0	0;0	0;0	0;0	2;2	0;0	0;0	0	0	0	0	0	0	0	0	0	197.65	0	0
novel_circ_007990	0;0	0;0	0;0	0;0	0;0	0;0	0;0	0;0	0;0	0;0	0;0	0;2	0	0	0	0	0	0	0	0	0	0	0	134.68
novel_circ_010187	0;0	0;0	0;0	0;0	0;0	0;0	0;0	0;0	0;0	0;0	0;0	2;0	0	0	0	0	0	0	0	0	0	0	0	134.68
novel_circ_013586	0;0	0;2	0;0	0;0	0;0	0;2	0;2	0;0	0;0	0;0	0;0	0;0	0	115.67	0	0	0	102.04	96.90	0	0	0	0	0
novel_circ_001038	0;0	0;2	0;0	0;0	0;0	0;0	0;0	0;0	0;0	0;0	0;2	0;0	0	115.67	0	0	0	0	0	0	0	0	121.78	0
novel_circ_007911	0;0	0;0	0;0	0;0	0;0	0;0	0;2	0;0	0;0	0;0	0;0	0;0	0	0	0	0	0	0	96.90	0	0	0	0	0
novel_circ_012637	0;0	0;0	0;0	2;2	0;0	0;0	0;0	2;0	0;0	0;0	0;0	0;0	0	0	0	220.35	0	0	0	103.84	0	0	0	0
novel_circ_009329	0;0	0;0	0;2	0;0	0;0	0;0	0;0	0;0	0;0	0;0	0;0	0;0	0	0	116.70	0	0	0	0	0	0	0	0	0
novel_circ_000807	0;0	2;2	0;0	0;0	0;0	0;0	3;2	0;0	3;3	3;0	2;0	0;0	0	231.35	0	0	0	0	242.25	0	362.17	148.24	121.78	0
novel_circ_010147	2;0	0;0	0;0	0;0	0;0	0;0	0;0	0;0	0;0	0;0	0;0	0;0	104.62	0	0	0	0	0	0	0	0	0	0	0
novel_circ_007119	0;0	0;0	0;2	2;0	0;0	0;0	0;0	0;0	0;0	0;0	0;0	0;2	0	0	116.70	110.17	0	0	0	0	0	0	0	134.68
novel_circ_009723	0;2	0;0	0;0	0;0	0;0	0;0	0;0	0;0	0;0	0;0	0;0	0;0	104.62	0	0	0	0	0	0	0	0	0	0	0
novel_circ_013767	0;2	0;0	0;0	0;0	0;0	0;0	0;0	0;0	0;0	0;2	0;0	0;0	104.62	0	0	0	0	0	0	0	0	98.82	0	0
novel_circ_015107	0;0	0;0	0;0	0;0	0;0	0;0	0;0	0;0	0;0	0;0	0;0	0;2	0	0	0	0	0	0	0	0	0	0	0	134.68
novel_circ_004328	0;0	0;0	0;0	0;0	0;0	0;0	0;0	0;0	0;2	0;0	0;0	0;0	0	0	0	0	0	0	0	0	120.72	0	0	0
novel_circ_008104	3;3	0;0	2;3	0;0	3;2	6;3	6;4	3;3	3;2	2;2	0;0	0;0	313.87	0	291.75	0	266.92	459.16	484.50	311.53	301.80	197.65	0	0
novel_circ_012588	0;0	0;0	0;0	0;0	0;0	0;0	0;0	0;0	0;0	0;0	2;2	0;0	0	0	0	0	0	0	0	0	0	0	243.56	0
novel_circ_000045	11;7	6;6	4;2	11;13	2;0	3;2	8;3	4;2	0;14	5;0	7;5	11;2	941.62	694.04	350.10	1322.10	106.77	255.09	532.95	311.53	845.05	247.06	730.68	875.42
novel_circ_003452	2;0	0;0	0;0	0;0	0;0	0;0	0;0	0;0	0;0	0;0	0;0	0;0	104.62	0	0	0	0	0	0	0	0	0	0	0
novel_circ_009381	0;0	0;0	0;0	0;0	2;0	0;0	0;0	0;0	0;0	0;0	0;0	0;0	0	0	0	0	106.77	0	0	0	0	0	0	0
novel_circ_000284	0;0	0;0	0;0	2;0	0;0	0;0	0;0	0;0	0;0	0;0	0;0	0;0	0	0	0	110.17	0	0	0	0	0	0	0	0
novel_circ_007817	9;2	2;0	7;4	3;2	11;4	3;2	14;8	9;3	8;4	8;4	8;3	0;0	575.43	115.67	641.85	275.44	800.77	255.09	1065.89	623.05	724.33	592.94	669.79	0
novel_circ_014910	0;0	0;0	0;0	0;0	0;0	0;0	0;0	4;3	4;0	0;0	4;0	3;0	0	0	0	0	0	0	0	363.45	241.44	0	243.56	202.02
novel_circ_004067	0;0	0;0	2;0	0;0	0;0	0;0	0;0	0;0	0;0	0;0	0;0	0;0	0	0	116.70	0	0	0	0	0	0	0	0	0
novel_circ_012752	0;0	0;0	0;0	0;0	0;0	0;0	0;0	0;2	0;0	0;0	0;0	0;0	0	0	0	0	0	0	0	103.84	0	0	0	0
novel_circ_010010	0;0	0;0	0;0	0;0	2;0	0;0	2;0	0;0	0;0	0;0	0;0	2;2	0	0	0	0	106.77	0	96.90	0	0	0	0	269.36
novel_circ_002026	0;0	0;0	0;0	0;0	0;0	0;0	0;0	0;0	0;0	0;0	0;2	0;0	0	0	0	0	0	0	0	0	0	0	121.78	0
novel_circ_002083	0;0	0;0	0;0	0;0	0;0	0;0	0;0	0;0	0;0	0;0	0;2	0;0	0	0	0	0	0	0	0	0	0	0	121.78	0
novel_circ_014528	0;0	0;0	0;0	0;0	0;0	0;0	3;3	0;0	0;0	0;0	0;0	2;2	0	0	0	0	0	0	290.70	0	0	0	0	269.36
novel_circ_003367	0;0	0;0	0;0	0;0	0;0	0;0	0;0	0;0	0;0	0;2	0;0	0;0	0	0	0	0	0	0	0	0	0	98.82	0	0
novel_circ_014988	2;2	2;0	0;0	3;3	0;0	3;3	2;0	6;5	6;2	3;0	2;2	0;0	209.25	115.67	0	330.52	0	306.11	96.90	571.13	482.89	148.24	243.56	0
novel_circ_012289	0;0	0;0	0;0	0;2	0;0	0;0	0;0	0;0	0;0	0;0	0;0	0;0	0	0	0	110.17	0	0	0	0	0	0	0	0
novel_circ_004002	0;0	0;0	0;0	0;0	0;0	0;2	0;0	0;0	0;0	0;0	0;0	0;0	0	0	0	0	0	102.04	0	0	0	0	0	0
novel_circ_008051	0;0	0;0	0;0	0;0	0;0	0;2	0;0	0;0	0;0	0;0	0;0	2;2	0	0	0	0	0	102.04	0	0	0	0	0	269.36
novel_circ_014594	0;0	0;0	0;0	2;0	2;2	2;2	0;0	2;2	3;3	4;4	2;0	4;3	0	0	0	110.17	213.54	204.07	0	207.68	362.17	395.30	121.78	471.38
novel_circ_012108	0;0	0;2	0;0	0;0	0;2	0;0	0;0	0;0	0;0	0;0	0;0	0;0	0	115.67	0	0	106.77	0	0	0	0	0	0	0
novel_circ_006179	0;0	3;0	0;0	0;0	0;0	0;0	0;0	0;0	0;0	0;0	0;0	0;0	0	173.51	0	0	0	0	0	0	0	0	0	0
novel_circ_004245	0;0	0;0	0;0	0;0	0;0	0;0	0;0	0;0	0;2	0;0	0;0	0;0	0	0	0	0	0	0	0	0	120.72	0	0	0
novel_circ_007137	0;0	0;0	0;0	0;0	0;0	0;2	0;0	0;0	0;0	0;0	0;0	0;0	0	0	0	0	0	102.04	0	0	0	0	0	0
novel_circ_014101	0;2	0;0	0;0	0;0	0;0	0;0	0;0	0;0	0;0	0;0	0;0	0;0	104.62	0	0	0	0	0	0	0	0	0	0	0
novel_circ_001106	0;0	0;0	0;0	0;0	0;0	0;0	0;0	0;0	0;0	0;0	0;0	3;2	0	0	0	0	0	0	0	0	0	0	0	336.70
novel_circ_012996	0;0	0;0	0;0	0;0	0;0	0;0	0;0	0;0	0;0	0;0	0;0	2;0	0	0	0	0	0	0	0	0	0	0	0	134.68
novel_circ_007757	0;0	0;0	0;0	4;3	2;0	0;0	0;0	0;0	0;0	0;0	0;0	0;0	0	0	0	385.61	106.77	0	0	0	0	0	0	0
novel_circ_006960	0;0	0;0	0;0	0;0	0;2	0;0	0;0	0;0	0;0	0;0	0;0	0;0	0	0	0	0	106.77	0	0	0	0	0	0	0
novel_circ_000173	0;0	0;0	0;0	0;0	0;0	0;2	0;0	0;0	0;0	0;0	0;0	2;3	0	0	0	0	0	102.04	0	0	0	0	0	336.70
novel_circ_011350	0;0	0;0	2;2	2;0	0;0	0;0	0;0	0;0	0;0	0;0	0;0	0;0	0	0	233.40	110.17	0	0	0	0	0	0	0	0
novel_circ_002306	0;0	0;0	0;0	0;2	0;0	0;0	0;0	0;0	0;0	0;0	0;0	0;0	0	0	0	110.17	0	0	0	0	0	0	0	0
novel_circ_010489	0;0	0;4	0;0	0;0	0;0	0;0	0;0	0;0	0;0	0;0	0;0	0;0	0	231.35	0	0	0	0	0	0	0	0	0	0
novel_circ_011497	0;0	0;0	0;0	0;0	0;0	0;2	0;0	0;0	0;0	0;0	0;0	0;0	0	0	0	0	0	102.04	0	0	0	0	0	0
novel_circ_007357	0;0	0;0	0;0	0;2	0;0	0;0	0;0	2;2	0;0	0;0	0;0	0;0	0	0	0	110.17	0	0	0	207.68	0	0	0	0
novel_circ_006969	0;0	0;0	0;0	0;0	0;0	0;0	0;0	0;2	0;0	0;0	0;0	0;0	0	0	0	0	0	0	0	103.84	0	0	0	0
novel_circ_010165	0;0	0;0	0;0	0;0	0;0	0;0	0;4	0;0	0;3	0;0	0;6	0;0	0	0	0	0	0	0	193.80	0	181.08	0	365.34	0
novel_circ_000644	3;2	0;0	0;0	0;0	0;2	3;0	0;0	0;0	2;0	2;0	0;0	0;0	261.56	0	0	0	106.77	153.05	0	0	120.72	98.82	0	0
novel_circ_015284	0;0	0;0	0;0	2;0	0;0	0;0	0;0	0;0	0;0	4;2	0;0	0;0	0	0	0	110.17	0	0	0	0	0	296.47	0	0
novel_circ_015504	0;0	0;0	0;0	0;0	0;4	0;0	0;0	0;0	0;0	0;0	0;0	0;0	0	0	0	0	213.54	0	0	0	0	0	0	0
novel_circ_013630	0;0	3;4	0;2	0;2	3;5	3;4	5;4	3;3	0;0	0;0	5;5	8;10	0	404.86	116.70	110.17	427.08	357.12	436.05	311.53	0	0	608.90	1212.12
novel_circ_002369	0;0	0;0	0;0	0;0	0;0	0;0	2;2	0;0	0;0	0;0	0;0	0;0	0	0	0	0	0	0	193.80	0	0	0	0	0
novel_circ_005289	0;0	0;0	0;0	0;2	0;0	0;0	0;0	0;0	0;0	0;0	0;0	0;0	0	0	0	110.17	0	0	0	0	0	0	0	0
novel_circ_007019	0;0	0;0	2;0	2;0	0;0	0;0	0;0	0;0	0;0	0;0	0;0	0;0	0	0	116.70	110.17	0	0	0	0	0	0	0	0
novel_circ_010126	0;0	0;0	0;0	0;0	0;0	0;2	0;0	0;0	0;0	0;0	0;0	0;0	0	0	0	0	0	102.04	0	0	0	0	0	0
novel_circ_009337	0;0	0;0	0;0	0;0	2;0	0;0	0;0	0;0	0;0	0;0	0;0	0;0	0	0	0	0	106.77	0	0	0	0	0	0	0
novel_circ_009227	3;0	0;0	0;0	0;0	0;0	0;0	0;0	0;0	0;0	0;0	0;0	0;0	156.94	0	0	0	0	0	0	0	0	0	0	0
novel_circ_002341	0;0	0;0	0;0	2;0	0;0	0;0	0;0	0;0	0;0	0;0	0;0	0;0	0	0	0	110.17	0	0	0	0	0	0	0	0
novel_circ_009661	0;0	0;0	0;0	0;0	0;0	0;0	2;0	0;0	0;0	0;0	0;0	0;0	0	0	0	0	0	0	96.90	0	0	0	0	0
novel_circ_012103	3;2	0;0	0;0	0;0	0;0	0;0	0;0	0;0	0;0	0;0	0;0	0;0	261.56	0	0	0	0	0	0	0	0	0	0	0
novel_circ_009283	0;0	0;0	0;0	0;0	0;0	0;0	2;0	0;0	0;0	0;0	0;0	0;0	0	0	0	0	0	0	96.90	0	0	0	0	0
novel_circ_006228	0;0	0;2	0;0	0;0	0;0	0;0	0;0	0;0	0;0	2;0	0;0	0;0	0	115.67	0	0	0	0	0	0	0	98.82	0	0
novel_circ_014007	0;0	0;0	2;2	0;0	0;0	0;0	0;0	0;0	0;0	0;0	0;0	0;0	0	0	233.40	0	0	0	0	0	0	0	0	0
novel_circ_005907	0;0	2;0	0;0	0;0	0;0	0;0	0;0	0;0	0;0	0;0	0;0	0;0	0	115.67	0	0	0	0	0	0	0	0	0	0
novel_circ_004640	0;2	0;0	0;0	0;0	0;0	0;0	0;0	0;0	0;0	0;0	0;2	2;0	104.62	0	0	0	0	0	0	0	0	0	121.78	134.68
novel_circ_012734	0;0	0;0	0;0	0;0	0;0	2;0	0;0	0;0	0;0	0;0	0;0	0;0	0	0	0	0	0	102.04	0	0	0	0	0	0
novel_circ_013784	0;0	0;2	0;0	0;0	0;0	0;0	0;0	0;0	0;0	0;0	0;0	0;0	0	115.67	0	0	0	0	0	0	0	0	0	0
novel_circ_008462	0;0	0;0	0;0	0;0	0;0	0;0	0;0	0;0	0;0	0;0	0;0	2;0	0	0	0	0	0	0	0	0	0	0	0	134.68
novel_circ_010765	0;0	0;0	0;0	2;0	0;0	0;0	0;0	0;0	0;0	0;0	0;0	0;0	0	0	0	110.17	0	0	0	0	0	0	0	0
novel_circ_007966	0;0	2;0	0;0	0;0	0;0	4;2	0;0	3;0	2;0	3;0	0;0	2;0	0	115.67	0	0	0	306.11	0	155.76	120.72	148.24	0	134.68
novel_circ_000078	0;0	0;0	0;0	0;0	0;0	0;0	0;0	0;2	0;0	0;0	0;0	0;0	0	0	0	0	0	0	0	103.84	0	0	0	0
novel_circ_001504	0;0	0;0	0;0	0;0	0;0	0;0	2;0	4;0	0;0	0;0	0;0	0;0	0	0	0	0	0	0	96.90	207.68	0	0	0	0
novel_circ_005579	0;0	0;0	0;0	0;0	0;0	0;0	0;2	0;0	0;0	0;0	0;0	0;0	0	0	0	0	0	0	96.90	0	0	0	0	0
novel_circ_014944	0;0	0;2	0;0	0;0	0;0	0;0	0;0	0;0	0;0	0;0	0;0	0;0	0	115.67	0	0	0	0	0	0	0	0	0	0
novel_circ_006280	0;0	0;0	0;0	0;0	0;0	2;0	0;0	0;0	0;0	0;0	0;0	0;0	0	0	0	0	0	102.04	0	0	0	0	0	0
novel_circ_006892	3;5	0;0	0;0	0;0	5;4	4;3	0;0	0;0	0;0	3;3	0;0	0;0	418.50	0	0	0	480.46	357.12	0	0	0	296.47	0	0
novel_circ_005281	0;0	0;2	0;0	0;0	0;0	0;0	0;0	0;0	0;0	0;0	0;0	0;0	0	115.67	0	0	0	0	0	0	0	0	0	0
novel_circ_013688	0;0	0;0	0;0	2;0	0;0	0;0	2;2	0;0	0;0	0;0	2;0	0;0	0	0	0	110.17	0	0	193.80	0	0	0	121.78	0
novel_circ_008759	0;0	0;0	3;0	0;0	0;0	0;0	0;0	0;0	0;0	0;0	0;0	0;0	0	0	175.05	0	0	0	0	0	0	0	0	0
novel_circ_010584	2;0	0;0	0;0	0;0	0;0	0;0	0;0	0;0	0;0	0;0	0;0	0;0	104.62	0	0	0	0	0	0	0	0	0	0	0
novel_circ_012608	0;0	0;0	0;0	0;0	0;0	0;0	0;0	0;0	0;0	0;0	0;2	0;0	0	0	0	0	0	0	0	0	0	0	121.78	0
novel_circ_005365	0;0	0;0	0;0	0;0	0;0	0;0	0;0	0;0	0;0	2;0	0;0	0;0	0	0	0	0	0	0	0	0	0	98.82	0	0
novel_circ_002966	0;0	0;0	0;0	0;0	0;0	0;0	0;0	0;0	0;2	0;0	0;0	0;0	0	0	0	0	0	0	0	0	120.72	0	0	0
novel_circ_003141	0;0	0;0	0;0	0;0	0;0	2;0	0;0	0;0	0;0	0;0	0;0	0;0	0	0	0	0	0	102.04	0	0	0	0	0	0
novel_circ_014268	0;0	0;0	0;0	0;0	2;0	0;0	0;0	0;0	0;0	0;0	0;0	0;0	0	0	0	0	106.77	0	0	0	0	0	0	0
novel_circ_015042	0;0	0;0	0;0	0;0	0;0	0;0	0;0	0;2	0;0	0;0	0;0	0;0	0	0	0	0	0	0	0	103.84	0	0	0	0
novel_circ_012571	0;0	0;2	0;0	0;0	0;0	0;0	0;0	0;0	0;0	0;0	0;0	0;0	0	115.67	0	0	0	0	0	0	0	0	0	0
novel_circ_001775	0;0	2;0	2;2	0;0	0;0	0;0	0;0	0;0	0;0	2;2	0;0	0;0	0	115.67	233.40	0	0	0	0	0	0	197.65	0	0
novel_circ_014646	0;0	0;0	0;0	0;0	0;0	0;0	0;0	0;2	0;0	0;0	0;0	0;0	0	0	0	0	0	0	0	103.84	0	0	0	0
novel_circ_007216	0;0	0;0	0;0	0;0	0;0	0;0	0;0	0;0	0;0	0;0	0;0	0;2	0	0	0	0	0	0	0	0	0	0	0	134.68
novel_circ_012044	0;0	3;0	0;0	0;0	0;0	0;0	0;0	0;0	0;0	0;0	0;0	0;0	0	173.51	0	0	0	0	0	0	0	0	0	0
novel_circ_000711	0;0	0;0	0;0	0;0	0;0	0;0	0;0	0;0	0;0	0;2	0;0	0;0	0	0	0	0	0	0	0	0	0	98.82	0	0
novel_circ_000836	0;0	0;0	0;0	0;0	0;0	0;0	0;0	0;2	0;0	0;0	0;0	0;0	0	0	0	0	0	0	0	103.84	0	0	0	0
novel_circ_001527	2;0	0;0	2;0	0;0	0;0	0;0	0;0	0;0	0;0	0;0	0;0	0;0	104.62	0	116.70	0	0	0	0	0	0	0	0	0
novel_circ_005006	0;0	0;0	0;0	0;0	0;0	0;0	5;2	0;0	0;0	0;0	0;0	0;0	0	0	0	0	0	0	339.15	0	0	0	0	0
novel_circ_009118	0;0	0;0	0;0	2;2	0;0	0;0	0;0	0;0	0;0	0;0	0;0	0;0	0	0	0	220.35	0	0	0	0	0	0	0	0
novel_circ_010067	0;0	0;0	0;0	0;0	0;0	0;0	0;0	0;2	0;0	2;3	0;0	0;0	0	0	0	0	0	0	0	103.84	0	247.06	0	0
novel_circ_011997	2;2	0;0	0;0	2;2	2;3	0;0	0;0	0;0	0;0	0;0	0;0	0;0	209.25	0	0	220.35	266.92	0	0	0	0	0	0	0
novel_circ_004570	0;0	0;0	0;0	0;0	0;0	0;0	0;0	0;0	2;2	0;0	2;2	0;0	0	0	0	0	0	0	0	0	241.44	0	243.56	0
novel_circ_005644	0;0	0;0	0;0	0;0	0;0	0;2	0;0	0;0	0;0	0;0	0;0	0;0	0	0	0	0	0	102.04	0	0	0	0	0	0
novel_circ_006216	0;0	2;2	0;0	0;2	0;0	0;0	0;0	0;0	0;0	0;0	0;0	0;0	0	231.35	0	110.17	0	0	0	0	0	0	0	0
novel_circ_001605	0;0	0;0	0;0	0;0	0;0	0;0	0;0	0;0	0;0	0;0	2;0	0;0	0	0	0	0	0	0	0	0	0	0	121.78	0
novel_circ_009015	0;0	0;0	0;0	0;0	0;0	0;0	0;0	0;0	0;0	0;0	0;0	0;2	0	0	0	0	0	0	0	0	0	0	0	134.68
novel_circ_009956	0;0	0;0	0;0	0;0	0;0	0;0	0;0	0;0	0;0	2;0	0;0	0;0	0	0	0	0	0	0	0	0	0	98.82	0	0
novel_circ_012374	0;0	0;0	0;0	0;0	0;0	3;0	0;0	0;0	0;0	0;0	0;0	0;0	0	0	0	0	0	153.05	0	0	0	0	0	0
novel_circ_003613	0;0	0;0	0;0	0;0	0;0	0;0	0;0	0;0	0;0	0;0	0;2	0;0	0	0	0	0	0	0	0	0	0	0	121.78	0
novel_circ_014156	0;0	0;0	0;0	0;0	0;0	0;4	0;0	0;0	0;0	0;0	0;0	0;0	0	0	0	0	0	204.07	0	0	0	0	0	0
novel_circ_002931	0;0	0;0	2;2	0;0	0;0	0;0	0;0	0;0	0;0	0;0	0;0	0;0	0	0	233.40	0	0	0	0	0	0	0	0	0
novel_circ_015116	0;2	0;0	0;0	0;0	0;0	0;0	0;0	0;0	0;0	0;0	0;0	0;0	104.62	0	0	0	0	0	0	0	0	0	0	0
novel_circ_014614	0;0	2;0	4;0	2;0	5;0	4;0	2;0	3;0	4;3	2;0	0;0	2;2	0	115.67	233.40	110.17	266.92	204.07	96.90	155.76	422.53	98.82	0	269.36
novel_circ_001793	0;3	0;6	0;4	0;12	0;9	0;2	0;4	0;5	0;8	0;5	0;5	0;0	156.94	347.02	233.40	661.05	480.46	102.04	193.80	259.61	482.89	247.06	304.45	0
novel_circ_002379	0;0	0;0	0;0	2;3	0;0	0;0	0;0	0;0	0;0	0;0	0;0	0;0	0	0	0	275.44	0	0	0	0	0	0	0	0
novel_circ_014917	0;0	0;0	0;0	0;0	0;0	0;0	0;0	0;2	0;0	0;0	0;0	0;0	0	0	0	0	0	0	0	103.84	0	0	0	0
novel_circ_009443	3;3	5;2	3;0	4;3	0;0	3;4	0;0	4;2	0;0	3;2	4;3	0;0	313.87	404.86	175.05	385.61	0	357.12	0	311.53	0	247.06	426.23	0
novel_circ_009320	0;0	0;0	0;0	3;2	0;0	0;0	0;0	0;0	0;0	0;0	0;0	0;0	0	0	0	275.44	0	0	0	0	0	0	0	0
novel_circ_005971	0;0	0;0	0;0	0;0	0;0	0;0	0;0	0;0	0;2	0;0	0;0	0;0	0	0	0	0	0	0	0	0	120.72	0	0	0
novel_circ_005735	3;3	0;0	2;2	0;0	0;0	0;0	0;0	0;0	0;0	0;0	2;3	2;0	313.87	0	233.40	0	0	0	0	0	0	0	304.45	134.68
novel_circ_003255	0;0	0;0	0;0	0;0	0;0	0;0	0;0	0;0	0;0	0;0	0;2	0;0	0	0	0	0	0	0	0	0	0	0	121.78	0
novel_circ_012330	0;0	0;0	0;0	0;0	0;0	0;0	0;0	0;2	0;0	0;0	0;0	0;0	0	0	0	0	0	0	0	103.84	0	0	0	0
novel_circ_010430	0;0	0;0	0;0	0;0	0;0	0;0	0;2	0;0	0;0	0;0	0;0	0;0	0	0	0	0	0	0	96.90	0	0	0	0	0
novel_circ_005335	0;0	0;0	0;0	0;0	0;0	0;0	0;0	0;0	0;2	0;0	0;0	0;0	0	0	0	0	0	0	0	0	120.72	0	0	0
novel_circ_003152	0;0	0;2	0;0	0;0	0;0	0;0	0;0	0;0	0;0	0;0	0;0	0;0	0	115.67	0	0	0	0	0	0	0	0	0	0
novel_circ_015587	0;2	0;0	0;0	0;0	0;0	0;0	0;0	0;0	0;0	0;0	0;0	0;0	104.62	0	0	0	0	0	0	0	0	0	0	0
novel_circ_009263	0;0	0;0	0;0	0;0	0;0	2;0	0;0	0;0	0;0	0;0	2;0	0;0	0	0	0	0	0	102.04	0	0	0	0	121.78	0
novel_circ_008988	0;0	0;0	0;0	0;0	0;0	0;0	0;0	0;0	2;0	3;4	0;0	0;0	0	0	0	0	0	0	0	0	120.72	345.88	0	0
novel_circ_003543	0;0	0;0	0;0	2;3	0;0	0;0	0;0	0;0	0;0	0;2	0;0	0;0	0	0	0	275.44	0	0	0	0	0	98.82	0	0
novel_circ_001915	0;0	0;2	0;0	0;0	0;0	0;0	0;0	0;0	0;0	0;0	0;0	0;0	0	115.67	0	0	0	0	0	0	0	0	0	0
novel_circ_008046	0;0	0;0	0;0	0;0	0;0	0;0	0;0	0;0	0;0	0;0	0;0	0;2	0	0	0	0	0	0	0	0	0	0	0	134.68
novel_circ_013615	0;0	0;0	0;0	0;0	0;0	0;0	0;2	0;2	2;0	0;0	0;0	0;2	0	0	0	0	0	0	96.90	103.84	120.72	0	0	134.68
novel_circ_010610	0;0	2;0	2;2	2;0	0;0	0;0	2;0	0;0	0;0	0;0	0;0	0;0	0	115.67	233.40	110.17	0	0	96.90	0	0	0	0	0
novel_circ_005764	2;2	4;3	9;3	2;0	5;0	3;3	7;5	7;6	5;3	7;5	6;3	0;0	209.25	404.86	700.20	110.17	266.92	306.11	581.40	674.97	482.89	592.94	548.01	0
novel_circ_001859	0;0	0;0	0;0	0;0	0;0	0;0	0;0	0;0	0;2	0;0	0;0	0;0	0	0	0	0	0	0	0	0	120.72	0	0	0
novel_circ_011178	0;0	0;0	0;0	0;0	0;0	0;0	0;0	0;0	2;2	0;0	0;0	0;0	0	0	0	0	0	0	0	0	241.44	0	0	0
novel_circ_012657	0;0	0;0	0;0	0;0	2;0	0;0	0;0	0;0	0;0	0;0	0;0	0;0	0	0	0	0	106.77	0	0	0	0	0	0	0
novel_circ_014793	2;2	0;0	0;0	0;0	0;0	0;0	0;0	0;0	0;0	0;0	0;0	2;0	209.25	0	0	0	0	0	0	0	0	0	0	134.68
novel_circ_012473	0;0	0;0	0;0	0;0	0;0	0;0	0;0	0;0	0;0	0;0	0;0	0;2	0	0	0	0	0	0	0	0	0	0	0	134.68
novel_circ_012849	0;0	0;0	0;0	0;0	0;2	0;0	0;0	0;0	0;0	0;0	0;0	0;0	0	0	0	0	106.77	0	0	0	0	0	0	0
novel_circ_006609	0;0	0;0	0;0	0;0	0;0	0;0	0;2	0;0	0;0	0;0	0;0	0;0	0	0	0	0	0	0	96.90	0	0	0	0	0
novel_circ_002239	0;0	0;0	0;0	0;0	0;0	0;2	0;0	0;0	0;0	0;0	0;0	0;0	0	0	0	0	0	102.04	0	0	0	0	0	0
novel_circ_014326	0;0	0;0	0;0	0;2	0;0	0;0	0;0	0;0	0;0	0;0	0;0	0;0	0	0	0	110.17	0	0	0	0	0	0	0	0
novel_circ_012450	0;0	0;2	0;0	0;0	0;0	0;0	0;0	0;0	0;0	0;0	0;0	0;0	0	115.67	0	0	0	0	0	0	0	0	0	0
novel_circ_003438	0;0	0;2	0;0	0;0	0;0	0;0	0;0	0;0	0;0	0;0	0;0	0;0	0	115.67	0	0	0	0	0	0	0	0	0	0
novel_circ_001492	5;0	4;0	0;0	4;0	5;0	0;0	6;0	5;2	3;0	9;3	4;0	0;0	261.56	231.35	0	220.35	266.92	0	290.70	363.45	181.08	592.94	243.56	0
novel_circ_006569	0;0	0;0	0;0	0;0	0;0	0;0	2;0	0;0	0;0	0;0	0;0	0;0	0	0	0	0	0	0	96.90	0	0	0	0	0
novel_circ_004786	0;0	0;0	0;0	0;0	0;0	0;2	0;0	0;0	0;0	0;0	0;0	0;0	0	0	0	0	0	102.04	0	0	0	0	0	0
novel_circ_014817	0;2	0;0	0;0	0;0	0;0	0;0	0;0	0;0	0;0	0;0	0;0	0;0	104.62	0	0	0	0	0	0	0	0	0	0	0
novel_circ_008614	0;0	0;0	0;0	0;0	2;0	0;0	0;0	0;0	0;0	0;0	0;0	0;0	0	0	0	0	106.77	0	0	0	0	0	0	0
novel_circ_013694	0;0	0;0	0;0	0;2	0;0	0;0	0;0	0;0	0;0	0;0	0;0	0;0	0	0	0	110.17	0	0	0	0	0	0	0	0
novel_circ_007143	0;2	0;0	0;0	0;0	0;0	0;0	0;0	0;0	0;0	0;0	0;0	0;0	104.62	0	0	0	0	0	0	0	0	0	0	0
novel_circ_004407	2;2	0;0	0;0	4;2	0;0	5;3	2;2	4;2	2;0	0;0	0;0	3;3	209.25	0	0	330.52	0	408.14	193.80	311.53	120.72	0	0	404.04
novel_circ_000117	2;0	0;0	0;0	0;0	0;0	0;0	0;0	0;0	0;0	0;0	0;0	0;0	104.62	0	0	0	0	0	0	0	0	0	0	0
novel_circ_002386	2;2	0;0	0;0	0;0	0;0	0;0	0;0	0;0	0;0	0;0	0;0	0;0	209.25	0	0	0	0	0	0	0	0	0	0	0
novel_circ_001588	0;0	0;0	0;0	0;0	0;0	0;2	0;0	0;0	0;0	0;0	0;0	0;0	0	0	0	0	0	102.04	0	0	0	0	0	0
novel_circ_002159	0;0	0;0	0;0	2;0	0;0	0;0	0;0	0;0	0;0	0;0	0;0	0;0	0	0	0	110.17	0	0	0	0	0	0	0	0
novel_circ_011872	0;0	0;0	0;0	0;0	0;0	0;2	0;0	0;0	0;0	0;0	0;0	0;0	0	0	0	0	0	102.04	0	0	0	0	0	0
novel_circ_000313	0;0	0;0	0;0	0;0	0;0	0;0	0;0	0;2	0;0	0;0	0;0	0;0	0	0	0	0	0	0	0	103.84	0	0	0	0
novel_circ_003328	2;0	0;0	0;0	0;0	0;0	0;0	0;0	0;0	0;0	0;0	0;0	0;0	104.62	0	0	0	0	0	0	0	0	0	0	0
novel_circ_005141	0;0	2;2	0;2	2;2	0;0	0;0	0;0	0;0	0;0	0;0	0;0	0;0	0	231.35	116.70	220.35	0	0	0	0	0	0	0	0
novel_circ_012005	2;2	0;0	3;3	3;3	3;4	0;0	3;4	2;0	2;2	2;0	0;0	2;0	209.25	0	350.10	330.52	373.69	0	339.15	103.84	241.44	98.82	0	134.68
novel_circ_013319	0;0	0;0	0;0	0;0	0;0	0;0	0;0	0;0	0;2	0;0	0;0	0;0	0	0	0	0	0	0	0	0	120.72	0	0	0
novel_circ_000885	0;0	0;0	0;0	0;0	0;0	0;2	0;0	0;0	0;0	0;0	0;0	0;0	0	0	0	0	0	102.04	0	0	0	0	0	0
novel_circ_001615	3;0	0;0	0;0	0;0	0;0	0;0	0;0	0;0	0;0	0;0	0;0	0;0	156.94	0	0	0	0	0	0	0	0	0	0	0
novel_circ_011041	0;0	0;0	0;0	0;2	0;0	0;0	0;0	0;0	0;0	0;0	0;0	0;0	0	0	0	110.17	0	0	0	0	0	0	0	0
novel_circ_001253	0;0	0;0	0;0	0;0	0;0	0;0	0;0	0;0	0;0	0;2	2;0	0;0	0	0	0	0	0	0	0	0	0	98.82	121.78	0
novel_circ_015644	0;0	0;0	0;0	5;0	0;0	0;0	0;0	0;0	0;0	10;0	0;0	0;0	0	0	0	275.44	0	0	0	0	0	494.12	0	0
novel_circ_010902	0;0	0;0	0;0	0;0	0;0	0;0	0;0	0;0	0;0	0;0	0;0	3;0	0	0	0	0	0	0	0	0	0	0	0	202.02
novel_circ_004832	0;0	0;0	0;0	0;0	0;0	0;2	0;0	0;0	0;0	0;0	0;0	0;0	0	0	0	0	0	102.04	0	0	0	0	0	0
novel_circ_000461	0;0	0;0	0;0	0;0	0;0	0;0	0;0	0;0	0;0	0;0	0;2	0;0	0	0	0	0	0	0	0	0	0	0	121.78	0
novel_circ_014776	0;0	0;0	0;2	0;0	0;0	0;0	0;0	0;0	0;0	0;0	0;0	0;0	0	0	116.70	0	0	0	0	0	0	0	0	0
novel_circ_005978	0;0	0;2	0;0	0;0	0;0	0;0	0;0	0;0	0;0	0;0	0;0	0;0	0	115.67	0	0	0	0	0	0	0	0	0	0
novel_circ_013868	0;0	0;0	0;0	0;0	0;0	0;0	0;0	2;0	0;0	0;0	0;0	0;0	0	0	0	0	0	0	0	103.84	0	0	0	0
novel_circ_008557	0;2	0;0	0;0	0;0	0;0	0;0	0;0	0;0	0;0	0;0	0;0	0;0	104.62	0	0	0	0	0	0	0	0	0	0	0
novel_circ_001227	0;0	0;0	0;0	0;0	2;2	2;2	0;0	0;0	0;0	0;0	0;0	0;0	0	0	0	0	213.54	204.07	0	0	0	0	0	0
novel_circ_001066	14;14	6;5	18;11	8;9	14;8	14;16	14;14	16;12	20;16	16;16	12;10	8;10	1464.74	636.21	1692.15	936.48	1174.46	1530.53	1356.59	1453.79	2172.99	1581.18	1339.58	1212.12
novel_circ_000152	0;0	0;0	0;0	0;0	2;2	0;0	0;0	0;0	0;0	0;0	0;0	0;0	0	0	0	0	213.54	0	0	0	0	0	0	0
novel_circ_013649	0;0	0;0	0;0	0;0	0;2	0;0	0;0	0;0	0;0	0;0	0;0	0;4	0	0	0	0	106.77	0	0	0	0	0	0	269.36
novel_circ_007896	9;0	4;0	9;0	0;0	0;0	2;0	5;0	0;0	0;0	0;0	0;0	15;0	470.81	231.35	525.15	0	0	102.04	242.25	0	0	0	0	1010.10
novel_circ_006009	0;0	0;0	0;0	0;0	0;0	0;0	0;0	0;0	0;0	0;0	2;0	0;0	0	0	0	0	0	0	0	0	0	0	121.78	0
novel_circ_001345	0;0	0;0	2;0	0;0	0;0	0;0	0;0	0;0	0;0	0;0	0;0	0;0	0	0	116.70	0	0	0	0	0	0	0	0	0
novel_circ_003521	0;0	0;0	0;2	0;0	0;0	0;0	0;0	0;0	0;0	0;0	0;0	0;0	0	0	116.70	0	0	0	0	0	0	0	0	0
novel_circ_008523	0;0	0;0	0;0	0;0	0;2	0;0	0;0	0;0	0;0	0;0	6;8	0;0	0	0	0	0	106.77	0	0	0	0	0	852.46	0
novel_circ_009045	0;0	0;0	0;0	0;0	2;0	0;0	0;0	0;0	0;0	0;0	0;0	0;0	0	0	0	0	106.77	0	0	0	0	0	0	0
novel_circ_006985	0;0	0;0	0;0	0;0	0;0	0;0	0;0	0;0	0;0	0;0	0;2	0;0	0	0	0	0	0	0	0	0	0	0	121.78	0
novel_circ_001354	0;0	2;2	3;4	2;2	0;0	3;0	0;0	0;0	0;0	3;3	3;3	0;0	0	231.35	408.45	220.35	0	153.05	0	0	0	296.47	365.34	0
novel_circ_007423	2;0	0;0	0;0	0;0	4;4	0;0	0;0	2;3	0;0	2;3	0;0	0;0	104.62	0	0	0	427.08	0	0	259.61	0	247.06	0	0
novel_circ_007057	0;0	0;0	0;0	0;0	4;0	0;0	0;0	0;0	0;0	0;0	0;0	0;0	0	0	0	0	213.54	0	0	0	0	0	0	0
novel_circ_009857	0;6	0;3	0;3	0;2	0;3	0;2	0;0	0;0	0;5	0;2	0;0	0;0	313.87	173.51	175.05	110.17	160.15	102.04	0	0	301.80	98.82	0	0
novel_circ_001848	0;0	0;0	0;0	0;0	0;0	0;0	0;0	0;0	0;0	0;0	0;2	0;0	0	0	0	0	0	0	0	0	0	0	121.78	0
novel_circ_006358	0;0	0;0	0;0	0;0	0;0	0;0	0;0	0;0	0;0	2;0	0;0	0;0	0	0	0	0	0	0	0	0	0	98.82	0	0
novel_circ_001172	0;0	0;0	0;0	0;0	0;0	0;2	0;0	0;0	2;2	0;0	0;0	0;0	0	0	0	0	0	102.04	0	0	241.44	0	0	0
novel_circ_012558	0;0	0;0	3;2	0;0	0;0	0;0	0;0	0;0	0;0	0;0	0;0	0;0	0	0	291.75	0	0	0	0	0	0	0	0	0
novel_circ_003878	0;0	0;0	0;0	0;0	0;0	0;0	0;2	0;0	0;0	0;0	0;0	0;0	0	0	0	0	0	0	96.90	0	0	0	0	0
novel_circ_011791	0;0	0;0	0;0	0;0	0;0	0;0	0;0	0;0	0;0	2;0	0;0	0;0	0	0	0	0	0	0	0	0	0	98.82	0	0
novel_circ_009287	2;0	0;0	0;0	0;0	0;0	0;0	2;0	0;0	0;0	0;0	0;0	0;0	104.62	0	0	0	0	0	96.90	0	0	0	0	0
novel_circ_006264	0;2	4;5	2;3	0;0	0;0	2;2	0;2	0;0	0;0	0;0	3;2	0;2	104.62	520.53	291.75	0	0	204.07	96.90	0	0	0	304.45	134.68
novel_circ_000218	0;0	0;0	0;2	0;0	0;0	0;0	0;0	0;0	0;0	0;0	0;0	0;0	0	0	116.70	0	0	0	0	0	0	0	0	0
novel_circ_003070	0;0	0;0	2;2	0;0	0;0	5;2	3;4	0;0	3;3	0;0	0;0	4;3	0	0	233.40	0	0	357.12	339.15	0	362.17	0	0	471.38
novel_circ_008447	0;0	0;0	0;0	0;0	0;0	2;2	0;0	0;0	0;0	0;0	0;0	0;0	0	0	0	0	0	204.07	0	0	0	0	0	0
novel_circ_000530	0;0	0;0	0;0	0;0	0;0	0;0	0;0	2;0	0;0	0;0	0;0	0;2	0	0	0	0	0	0	0	103.84	0	0	0	134.68
novel_circ_014496	0;0	0;0	0;0	3;2	0;0	0;0	0;0	0;0	0;0	4;0	0;0	3;0	0	0	0	275.44	0	0	0	0	0	197.65	0	202.02
novel_circ_000914	0;0	0;0	0;0	0;0	0;0	0;2	0;0	0;0	0;0	0;0	0;0	0;0	0	0	0	0	0	102.04	0	0	0	0	0	0
novel_circ_012262	0;0	0;0	0;0	0;0	2;0	0;0	0;0	0;0	0;0	0;0	0;0	0;0	0	0	0	0	106.77	0	0	0	0	0	0	0
novel_circ_007619	0;0	0;0	0;0	0;2	0;0	0;0	0;0	0;0	0;0	0;0	0;0	0;0	0	0	0	110.17	0	0	0	0	0	0	0	0
novel_circ_012626	3;0	0;0	0;0	3;0	3;0	3;0	0;0	0;0	0;0	2;0	3;0	0;0	156.94	0	0	165.26	160.15	153.05	0	0	0	98.82	182.67	0
novel_circ_008726	0;70	7;105	0;126	2;21	0;15	0;0	4;219	2;84	2;72	7;135	11;212	5;101	3661.85	6477.73	7352.08	1267.01	800.77	0	10804.26	4465.21	4466.71	7016.50	13578.52	7138.05
novel_circ_014301	2;0	0;0	0;0	0;0	0;0	0;0	0;0	0;0	0;0	0;0	0;2	0;0	104.62	0	0	0	0	0	0	0	0	0	121.78	0
novel_circ_009689	0;0	0;0	0;0	0;0	0;0	0;0	0;0	0;0	2;3	0;0	0;0	0;0	0	0	0	0	0	0	0	0	301.80	0	0	0
novel_circ_013959	0;4	0;0	0;0	0;0	0;0	0;0	0;0	0;0	0;0	0;0	0;0	0;0	209.25	0	0	0	0	0	0	0	0	0	0	0
novel_circ_009239	0;0	3;2	0;0	0;0	0;0	0;0	0;0	0;0	0;0	0;0	0;0	0;0	0	289.18	0	0	0	0	0	0	0	0	0	0
novel_circ_012402	2;0	0;0	0;0	0;0	0;0	0;0	0;0	0;0	0;0	0;0	0;0	0;0	104.62	0	0	0	0	0	0	0	0	0	0	0
novel_circ_003136	0;0	0;0	3;0	0;0	0;0	0;0	0;0	0;0	0;0	0;0	0;0	0;0	0	0	175.05	0	0	0	0	0	0	0	0	0
novel_circ_014831	0;0	0;0	0;0	0;0	0;0	0;0	0;0	0;0	0;2	0;0	0;0	0;0	0	0	0	0	0	0	0	0	120.72	0	0	0
novel_circ_013840	0;0	0;0	0;0	0;0	0;0	0;0	0;0	0;0	0;0	0;0	0;0	5;0	0	0	0	0	0	0	0	0	0	0	0	336.70
novel_circ_014555	0;2	0;0	0;0	0;0	0;0	0;0	0;0	0;0	0;0	0;0	0;0	0;0	104.62	0	0	0	0	0	0	0	0	0	0	0
novel_circ_015027	0;0	0;0	0;0	0;0	0;0	0;0	0;0	0;0	2;2	0;0	0;0	0;0	0	0	0	0	0	0	0	0	241.44	0	0	0
novel_circ_006060	0;0	0;2	0;0	0;0	0;0	0;0	0;0	0;0	0;0	0;0	0;0	0;0	0	115.67	0	0	0	0	0	0	0	0	0	0
novel_circ_001533	0;2	0;0	0;0	0;0	0;0	0;0	0;0	0;0	0;0	0;0	0;0	0;0	104.62	0	0	0	0	0	0	0	0	0	0	0
novel_circ_006906	2;0	0;0	0;0	0;0	0;0	0;0	0;0	0;0	0;0	0;2	0;0	0;0	104.62	0	0	0	0	0	0	0	0	98.82	0	0
novel_circ_006248	0;0	0;0	0;0	0;0	0;0	0;0	0;0	0;0	0;2	0;0	0;0	0;0	0	0	0	0	0	0	0	0	120.72	0	0	0
novel_circ_009318	0;0	0;2	0;0	0;0	0;0	0;0	0;0	0;0	0;0	0;0	0;0	0;0	0	115.67	0	0	0	0	0	0	0	0	0	0
novel_circ_007653	0;0	0;0	0;0	0;0	0;0	0;0	0;0	0;0	0;2	0;0	0;0	0;0	0	0	0	0	0	0	0	0	120.72	0	0	0
novel_circ_003890	2;2	0;0	0;0	0;0	0;0	0;0	0;0	0;0	0;0	3;2	0;0	0;0	209.25	0	0	0	0	0	0	0	0	247.06	0	0
novel_circ_009648	0;0	0;0	0;0	0;0	0;0	0;0	0;0	0;0	0;0	0;0	0;2	0;0	0	0	0	0	0	0	0	0	0	0	121.78	0
novel_circ_013411	0;0	0;0	0;0	0;0	0;0	0;0	0;0	0;0	0;0	0;2	0;0	0;2	0	0	0	0	0	0	0	0	0	98.82	0	134.68
novel_circ_012937	0;0	0;0	0;0	0;0	0;0	0;0	3;4	0;0	0;0	2;2	2;2	0;0	0	0	0	0	0	0	339.15	0	0	197.65	243.56	0
novel_circ_011635	0;2	0;0	0;0	0;0	0;0	0;0	0;0	0;0	0;0	0;0	0;0	0;0	104.62	0	0	0	0	0	0	0	0	0	0	0
novel_circ_007571	0;0	0;0	0;2	0;0	2;0	0;0	0;0	0;0	0;0	0;0	0;0	0;0	0	0	116.70	0	106.77	0	0	0	0	0	0	0
novel_circ_001326	0;0	0;0	0;0	0;2	0;0	0;0	0;0	0;0	0;0	0;0	0;0	0;0	0	0	0	110.17	0	0	0	0	0	0	0	0
novel_circ_010544	0;0	0;0	0;0	0;0	0;0	0;0	0;0	0;0	0;0	0;2	0;0	0;0	0	0	0	0	0	0	0	0	0	98.82	0	0
novel_circ_013562	0;0	0;0	0;0	0;0	4;0	4;0	0;0	5;0	0;0	2;0	0;0	0;0	0	0	0	0	213.54	204.07	0	259.61	0	98.82	0	0
novel_circ_009586	8;6	0;0	4;4	8;6	0;0	0;0	6;4	2;0	5;3	4;5	0;0	0;0	732.37	0	466.80	771.22	0	0	484.50	103.84	482.89	444.71	0	0
novel_circ_003992	0;0	0;0	0;0	0;0	0;2	0;0	0;0	0;0	0;0	0;0	0;0	0;0	0	0	0	0	106.77	0	0	0	0	0	0	0
novel_circ_013540	2;2	0;0	3;3	0;0	0;0	0;0	0;0	0;0	0;0	0;0	0;0	0;0	209.25	0	350.10	0	0	0	0	0	0	0	0	0
novel_circ_011371	0;0	0;0	0;0	0;0	0;0	0;0	0;0	2;2	0;0	0;0	0;0	0;0	0	0	0	0	0	0	0	207.68	0	0	0	0
novel_circ_010121	0;0	0;0	0;0	0;0	2;0	0;0	0;0	0;0	0;0	0;2	0;0	0;0	0	0	0	0	106.77	0	0	0	0	98.82	0	0
novel_circ_006136	0;2	0;0	0;0	0;0	0;0	0;0	0;0	0;0	0;0	0;0	0;0	0;0	104.62	0	0	0	0	0	0	0	0	0	0	0
novel_circ_009304	3;2	6;5	4;4	4;4	0;0	2;4	6;4	4;4	7;6	7;5	9;6	0;0	261.56	636.21	466.80	440.70	0	306.11	484.50	415.37	784.69	592.94	913.35	0
novel_circ_009981	0;0	0;0	0;0	0;0	0;2	0;2	0;0	0;0	0;0	0;0	0;0	0;0	0	0	0	0	106.77	102.04	0	0	0	0	0	0
novel_circ_011136	0;0	3;0	0;0	0;0	0;0	0;0	0;0	0;0	0;0	0;0	0;0	0;0	0	173.51	0	0	0	0	0	0	0	0	0	0
novel_circ_004671	0;2	0;0	0;0	0;0	0;0	0;0	0;0	0;0	0;0	0;0	0;0	0;0	104.62	0	0	0	0	0	0	0	0	0	0	0
novel_circ_003624	0;0	0;0	0;0	0;0	0;0	0;0	0;0	0;2	0;0	0;0	0;0	0;0	0	0	0	0	0	0	0	103.84	0	0	0	0
novel_circ_000995	0;0	0;0	0;0	0;0	0;0	2;2	2;2	0;0	0;0	2;2	0;0	0;0	0	0	0	0	0	204.07	193.80	0	0	197.65	0	0
novel_circ_011336	0;0	0;0	0;2	0;0	0;0	0;0	0;0	0;0	0;0	0;0	0;0	0;0	0	0	116.70	0	0	0	0	0	0	0	0	0
novel_circ_005446	26;17	19;17	25;10	18;12	34;23	21;17	45;31	28;17	23;14	22;15	17;9	15;12	2249.42	2082.13	2042.25	1652.62	3042.92	1938.68	3682.17	2336.45	2233.36	1828.24	1583.15	1818.18
novel_circ_008522	0;0	0;0	0;92	0;0	0;0	0;0	0;0	0;0	0;0	0;0	0;0	0;220	0	0	5368.19	0	0	0	0	0	0	0	0	14814.81
novel_circ_012157	3;0	2;0	4;0	3;0	4;0	4;0	0;0	9;0	0;0	3;0	3;0	0;0	156.94	115.67	233.40	165.26	213.54	204.07	0	467.29	0	148.24	182.67	0
novel_circ_013303	0;0	0;0	0;0	0;0	2;0	0;0	0;0	2;0	2;0	0;0	0;0	0;0	0	0	0	0	106.77	0	0	103.84	120.72	0	0	0
novel_circ_004521	0;0	0;0	0;0	0;0	2;2	0;0	0;0	0;2	0;0	0;0	0;0	0;0	0	0	0	0	213.54	0	0	103.84	0	0	0	0
novel_circ_003576	0;0	0;0	0;0	4;4	0;0	2;2	0;0	0;2	0;0	0;0	0;0	0;0	0	0	0	440.70	0	204.07	0	103.84	0	0	0	0
novel_circ_015102	0;2	0;0	0;0	0;0	0;0	0;0	0;0	0;2	0;0	0;0	0;0	0;0	104.62	0	0	0	0	0	0	103.84	0	0	0	0
novel_circ_006106	0;0	0;0	0;0	0;0	0;0	0;2	0;0	0;0	0;0	0;0	0;0	0;0	0	0	0	0	0	102.04	0	0	0	0	0	0
novel_circ_011445	0;0	0;0	2;0	0;0	0;0	0;0	0;0	0;0	0;0	0;0	0;0	0;0	0	0	116.70	0	0	0	0	0	0	0	0	0
novel_circ_006473	2;0	0;0	2;0	2;2	0;0	3;0	0;0	3;0	2;0	4;3	0;0	0;0	104.62	0	116.70	220.35	0	153.05	0	155.76	120.72	345.88	0	0
novel_circ_001432	0;0	0;0	0;0	0;0	0;0	0;0	0;0	0;2	0;0	0;0	0;0	0;0	0	0	0	0	0	0	0	103.84	0	0	0	0
novel_circ_008981	0;0	0;0	0;0	0;0	0;0	0;0	0;0	2;0	0;0	2;0	0;0	3;2	0	0	0	0	0	0	0	103.84	0	98.82	0	336.70
novel_circ_011692	0;63	0;40	0;41	0;75	0;49	0;61	0;57	0;38	0;60	0;48	0;35	0;33	3295.67	2313.48	2392.34	4131.55	2615.84	3112.09	2761.63	1973.00	3621.66	2371.78	2131.16	2222.22
novel_circ_002653	0;0	0;0	0;0	0;0	0;2	0;0	0;0	0;0	0;0	0;0	0;0	0;0	0	0	0	0	106.77	0	0	0	0	0	0	0
novel_circ_010060	3;0	0;0	0;0	0;0	0;0	0;0	0;0	0;0	0;0	0;0	0;2	0;0	156.94	0	0	0	0	0	0	0	0	0	121.78	0
novel_circ_008572	0;0	0;0	0;0	0;0	0;0	0;0	0;0	0;0	0;2	0;0	0;0	0;0	0	0	0	0	0	0	0	0	120.72	0	0	0
novel_circ_014172	0;0	2;2	0;0	0;0	0;0	0;0	0;0	0;0	0;0	0;0	0;0	0;0	0	231.35	0	0	0	0	0	0	0	0	0	0
novel_circ_008261	0;0	0;0	0;0	0;0	0;0	0;2	0;0	0;0	0;0	0;0	0;0	0;0	0	0	0	0	0	102.04	0	0	0	0	0	0
novel_circ_009466	0;0	0;2	0;0	0;0	2;2	0;0	0;0	0;0	0;0	0;0	0;0	0;0	0	115.67	0	0	213.54	0	0	0	0	0	0	0
novel_circ_000802	7;4	8;5	12;10	8;8	11;8	15;9	7;6	8;2	11;6	9;6	12;9	5;4	575.43	751.88	1283.70	881.40	1014.31	1224.43	629.84	519.21	1026.14	741.18	1278.69	606.06
novel_circ_002822	0;2	0;0	0;0	0;0	0;0	0;0	0;0	0;0	0;0	0;0	0;0	0;0	104.62	0	0	0	0	0	0	0	0	0	0	0
novel_circ_002505	4;4	0;0	0;0	0;0	0;0	0;0	2;0	0;0	0;0	0;0	0;0	0;0	418.50	0	0	0	0	0	96.90	0	0	0	0	0
novel_circ_008774	0;0	0;0	0;0	0;0	0;0	0;0	0;0	0;0	3;0	0;0	2;0	0;0	0	0	0	0	0	0	0	0	181.08	0	121.78	0
novel_circ_011116	0;0	0;0	0;0	0;0	0;0	0;0	0;0	3;2	0;0	0;0	0;0	0;0	0	0	0	0	0	0	0	259.61	0	0	0	0
novel_circ_011711	0;0	0;0	2;2	0;0	0;0	0;0	0;0	0;0	0;0	0;0	0;0	0;0	0	0	233.40	0	0	0	0	0	0	0	0	0
novel_circ_008444	0;0	0;0	0;0	0;0	0;0	0;2	0;0	0;0	0;0	0;0	0;0	0;0	0	0	0	0	0	102.04	0	0	0	0	0	0
novel_circ_015006	2;0	0;0	0;0	0;0	0;0	0;0	3;0	2;0	3;0	3;3	0;0	0;0	104.62	0	0	0	0	0	145.35	103.84	181.08	296.47	0	0
novel_circ_004351	0;0	0;0	0;0	0;0	0;0	0;0	0;0	0;2	0;0	0;0	0;0	0;0	0	0	0	0	0	0	0	103.84	0	0	0	0
novel_circ_009175	3;2	5;2	4;0	4;0	6;0	2;0	2;0	2;0	2;0	4;0	3;0	5;2	261.56	404.86	233.40	220.35	320.31	102.04	96.90	103.84	120.72	197.65	182.67	471.38
novel_circ_002129	0;0	0;0	0;0	0;0	0;0	0;0	0;0	0;2	0;0	0;0	0;0	0;0	0	0	0	0	0	0	0	103.84	0	0	0	0
novel_circ_011785	0;0	0;0	0;0	0;0	0;0	0;0	0;0	2;2	0;0	0;0	0;0	0;0	0	0	0	0	0	0	0	207.68	0	0	0	0
novel_circ_009152	0;0	0;0	3;0	0;0	0;0	0;0	0;0	3;0	0;0	2;0	0;0	0;0	0	0	175.05	0	0	0	0	155.76	0	98.82	0	0
novel_circ_007792	0;0	0;0	0;0	0;0	0;0	0;0	0;0	0;0	2;0	0;0	0;0	0;0	0	0	0	0	0	0	0	0	120.72	0	0	0
novel_circ_011605	0;0	0;0	0;0	0;0	0;0	0;0	0;0	0;0	2;0	0;0	0;0	0;0	0	0	0	0	0	0	0	0	120.72	0	0	0
novel_circ_003604	0;0	0;0	0;0	0;0	0;0	0;0	0;0	2;0	0;0	0;0	0;0	0;0	0	0	0	0	0	0	0	103.84	0	0	0	0
novel_circ_005818	3;0	0;0	3;2	5;4	3;3	5;2	5;2	3;4	3;3	4;6	3;0	3;0	156.94	0	291.75	495.79	320.31	357.12	339.15	363.45	362.17	494.12	182.67	202.02
novel_circ_001424	0;0	0;0	0;0	0;0	0;0	0;2	0;0	0;0	2;0	0;0	0;0	0;0	0	0	0	0	0	102.04	0	0	120.72	0	0	0
novel_circ_002549	0;0	0;0	3;0	5;0	3;0	3;0	5;2	5;4	3;2	2;0	0;0	0;0	0	0	175.05	275.44	160.15	153.05	339.15	467.29	301.80	98.82	0	0
novel_circ_000077	3;0	0;0	2;0	0;0	2;2	0;0	3;2	0;0	0;0	2;2	0;0	2;0	156.94	0	116.70	0	213.54	0	242.25	0	0	197.65	0	134.68
novel_circ_009654	0;0	0;0	0;0	0;0	0;0	0;0	0;0	2;0	0;0	0;0	0;0	0;2	0	0	0	0	0	0	0	103.84	0	0	0	134.68
novel_circ_006565	0;0	0;0	0;0	0;0	0;0	0;0	0;0	0;0	0;0	0;2	0;0	0;0	0	0	0	0	0	0	0	0	0	98.82	0	0
novel_circ_008246	0;2	0;0	0;0	0;0	0;0	0;0	0;0	0;0	0;0	0;0	0;0	0;0	104.62	0	0	0	0	0	0	0	0	0	0	0
novel_circ_015564	0;0	0;0	0;0	0;2	0;4	0;0	0;3	0;0	0;0	0;0	0;2	0;2	0	0	0	110.17	213.54	0	145.35	0	0	0	121.78	134.68
novel_circ_002980	0;0	0;0	0;0	0;0	0;0	0;0	0;2	0;0	0;0	0;0	0;0	0;0	0	0	0	0	0	0	96.90	0	0	0	0	0
novel_circ_011239	0;0	0;0	0;0	0;0	0;0	0;0	0;0	0;0	0;0	2;2	0;0	0;0	0	0	0	0	0	0	0	0	0	197.65	0	0
novel_circ_000851	0;0	0;0	0;0	0;0	0;0	0;0	0;0	0;0	0;0	0;0	0;2	0;0	0	0	0	0	0	0	0	0	0	0	121.78	0
novel_circ_003759	0;0	0;0	0;0	0;0	0;0	0;0	0;0	0;2	0;0	0;0	0;0	3;2	0	0	0	0	0	0	0	103.84	0	0	0	336.70
novel_circ_002174	0;0	0;2	0;0	0;0	0;0	0;0	0;0	0;0	0;0	0;0	0;0	0;0	0	115.67	0	0	0	0	0	0	0	0	0	0
novel_circ_015224	0;0	0;0	0;0	0;0	0;0	0;0	0;0	0;0	0;0	0;2	0;0	0;0	0	0	0	0	0	0	0	0	0	98.82	0	0
novel_circ_004741	0;0	0;66	0;27	0;3	0;17	0;5	0;159	0;67	0;47	0;57	0;0	0;0	0	3817.24	1575.45	165.26	907.54	255.09	7703.49	3478.71	2836.97	2816.48	0	0
novel_circ_004988	0;0	0;0	0;0	0;0	0;0	0;0	0;0	0;0	0;0	0;0	0;0	0;2	0	0	0	0	0	0	0	0	0	0	0	134.68
novel_circ_013895	0;0	0;0	0;0	2;2	0;0	2;0	0;0	0;0	0;0	2;2	0;0	0;0	0	0	0	220.35	0	102.04	0	0	0	197.65	0	0
novel_circ_005544	0;0	0;0	0;0	0;0	0;0	0;0	0;0	0;0	0;0	0;0	0;0	0;2	0	0	0	0	0	0	0	0	0	0	0	134.68
novel_circ_005949	0;2	0;0	0;0	0;0	0;0	0;0	0;0	0;0	0;0	0;0	0;0	0;0	104.62	0	0	0	0	0	0	0	0	0	0	0
novel_circ_002100	0;0	0;0	0;0	0;2	0;0	0;0	0;0	0;0	0;0	0;0	0;0	0;0	0	0	0	110.17	0	0	0	0	0	0	0	0
novel_circ_005387	0;2	0;0	0;0	0;0	0;0	0;0	0;0	0;0	0;0	0;0	0;0	0;0	104.62	0	0	0	0	0	0	0	0	0	0	0
novel_circ_003798	0;0	0;0	0;0	0;0	4;2	0;0	0;0	0;0	0;0	0;0	0;0	0;0	0	0	0	0	320.31	0	0	0	0	0	0	0
novel_circ_007740	0;0	0;0	0;2	0;2	0;0	0;0	0;0	0;0	0;0	0;0	0;0	0;0	0	0	116.70	110.17	0	0	0	0	0	0	0	0
novel_circ_013511	0;0	0;2	0;0	0;0	0;0	0;0	0;0	0;0	0;0	0;0	0;0	0;0	0	115.67	0	0	0	0	0	0	0	0	0	0
novel_circ_012973	0;0	0;0	0;0	0;0	0;0	0;0	0;0	0;0	2;0	2;2	0;0	0;0	0	0	0	0	0	0	0	0	120.72	197.65	0	0
novel_circ_004315	0;0	0;0	0;0	0;0	0;2	0;0	0;0	0;0	0;0	0;0	0;0	0;0	0	0	0	0	106.77	0	0	0	0	0	0	0
novel_circ_014081	0;0	0;0	0;0	0;0	0;0	3;0	0;0	0;0	0;0	0;0	0;0	4;3	0	0	0	0	0	153.05	0	0	0	0	0	471.38
novel_circ_004114	0;0	0;0	0;0	0;2	0;0	0;0	0;0	0;0	0;0	0;0	0;0	0;0	0	0	0	110.17	0	0	0	0	0	0	0	0
novel_circ_001181	0;0	0;0	0;0	0;0	0;0	0;0	0;0	2;0	0;0	0;0	0;0	0;0	0	0	0	0	0	0	0	103.84	0	0	0	0
novel_circ_007750	0;0	0;0	0;0	0;0	0;0	0;0	0;0	0;2	0;0	0;0	0;0	0;0	0	0	0	0	0	0	0	103.84	0	0	0	0
novel_circ_011363	0;2	0;0	0;0	0;0	0;2	0;0	0;0	0;0	0;0	0;0	0;0	0;0	104.62	0	0	0	106.77	0	0	0	0	0	0	0
novel_circ_008860	0;0	0;0	0;0	0;0	0;2	0;0	0;0	0;0	0;0	0;0	0;0	0;0	0	0	0	0	106.77	0	0	0	0	0	0	0
novel_circ_001841	2;0	0;0	4;0	0;0	0;0	0;0	3;0	2;0	5;2	0;0	0;0	0;0	104.62	0	233.40	0	0	0	145.35	103.84	422.53	0	0	0
novel_circ_007244	0;0	0;0	0;0	0;2	2;2	0;0	2;2	0;3	0;0	0;0	0;0	0;0	0	0	0	110.17	213.54	0	193.80	155.76	0	0	0	0
novel_circ_009775	0;0	0;0	0;0	0;0	0;2	0;0	0;0	0;0	0;0	0;0	0;0	0;0	0	0	0	0	106.77	0	0	0	0	0	0	0
novel_circ_000765	0;0	0;0	0;0	0;0	0;2	0;0	0;0	0;0	0;0	0;0	0;0	0;0	0	0	0	0	106.77	0	0	0	0	0	0	0
novel_circ_008023	0;0	0;0	0;0	0;0	0;0	0;0	0;0	0;0	0;0	0;0	0;0	0;2	0	0	0	0	0	0	0	0	0	0	0	134.68
novel_circ_005492	0;0	0;0	0;0	0;0	0;0	0;0	0;0	0;0	0;0	2;0	0;0	0;0	0	0	0	0	0	0	0	0	0	98.82	0	0
novel_circ_003653	0;0	0;0	5;0	0;0	3;0	2;0	3;0	4;0	0;0	2;0	0;0	0;0	0	0	291.75	0	160.15	102.04	145.35	207.68	0	98.82	0	0
novel_circ_006741	0;0	0;2	0;0	0;0	0;0	0;0	0;0	0;0	0;0	0;0	0;0	0;0	0	115.67	0	0	0	0	0	0	0	0	0	0
novel_circ_009223	0;0	0;0	0;0	0;0	0;0	0;2	0;0	0;0	0;0	0;0	0;0	0;0	0	0	0	0	0	102.04	0	0	0	0	0	0
novel_circ_013518	0;0	0;0	0;2	0;0	0;0	0;0	0;0	0;0	0;0	0;0	0;0	0;0	0	0	116.70	0	0	0	0	0	0	0	0	0
novel_circ_010267	0;0	0;0	2;0	0;0	0;0	0;0	0;0	0;0	0;0	0;0	2;2	0;0	0	0	116.70	0	0	0	0	0	0	0	243.56	0
novel_circ_011050	0;0	7;7	3;3	0;0	7;4	0;0	5;5	3;2	2;0	0;0	4;2	0;0	0	809.72	350.10	0	587.23	0	484.50	259.61	120.72	0	365.34	0
novel_circ_009338	0;0	0;0	2;2	2;2	0;0	0;0	0;0	2;3	0;0	0;0	0;0	0;0	0	0	233.40	220.35	0	0	0	259.61	0	0	0	0
novel_circ_008061	0;0	0;0	3;2	4;4	2;0	0;0	2;2	0;0	2;0	0;0	5;4	0;0	0	0	291.75	440.70	106.77	0	193.80	0	120.72	0	548.01	0
novel_circ_011969	0;0	0;0	0;0	0;0	0;0	0;0	0;2	0;0	2;0	2;2	0;2	0;2	0	0	0	0	0	0	96.90	0	120.72	197.65	121.78	134.68
novel_circ_006674	0;0	0;0	0;0	0;2	0;0	0;0	0;0	0;0	0;0	0;0	0;0	0;0	0	0	0	110.17	0	0	0	0	0	0	0	0
novel_circ_002696	0;0	0;0	0;0	0;2	0;0	0;0	0;0	0;0	0;0	0;0	0;0	0;0	0	0	0	110.17	0	0	0	0	0	0	0	0
novel_circ_014577	0;0	0;0	0;0	2;2	0;0	0;0	0;0	0;0	0;0	2;0	0;0	2;0	0	0	0	220.35	0	0	0	0	0	98.82	0	134.68
novel_circ_000447	0;0	0;0	0;0	0;0	0;2	0;0	0;0	0;0	0;0	0;0	0;0	0;0	0	0	0	0	106.77	0	0	0	0	0	0	0
novel_circ_007789	0;0	0;0	0;0	0;0	0;0	0;0	0;0	0;0	0;0	0;0	0;0	0;2	0	0	0	0	0	0	0	0	0	0	0	134.68
novel_circ_013400	0;0	0;0	0;0	0;0	0;0	0;0	2;0	0;0	0;0	0;0	0;0	0;0	0	0	0	0	0	0	96.90	0	0	0	0	0
novel_circ_011020	0;0	0;0	0;0	0;0	0;0	0;0	0;2	0;0	0;0	0;0	0;0	0;0	0	0	0	0	0	0	96.90	0	0	0	0	0
novel_circ_010157	0;0	0;0	0;0	0;2	0;0	0;0	0;0	0;0	0;0	0;0	0;0	0;0	0	0	0	110.17	0	0	0	0	0	0	0	0
novel_circ_006066	0;0	0;0	0;0	0;0	0;0	0;0	0;0	0;0	0;0	2;0	0;0	0;0	0	0	0	0	0	0	0	0	0	98.82	0	0
novel_circ_003752	0;0	0;0	0;0	0;0	0;0	0;2	0;0	0;0	0;0	0;0	0;0	0;0	0	0	0	0	0	102.04	0	0	0	0	0	0
novel_circ_012124	0;0	0;0	0;0	0;0	0;0	0;0	3;3	0;0	0;0	0;0	0;0	0;0	0	0	0	0	0	0	290.70	0	0	0	0	0
novel_circ_015387	8;5	7;5	9;5	11;7	16;15	7;2	11;9	8;6	9;8	8;9	11;7	7;9	680.06	694.04	816.90	991.57	1654.92	459.16	968.99	726.90	1026.14	840.00	1096.02	1077.44
novel_circ_001704	0;0	0;0	0;0	0;0	0;0	0;2	0;0	0;0	0;0	0;0	0;0	0;0	0	0	0	0	0	102.04	0	0	0	0	0	0
novel_circ_012302	0;0	0;0	0;0	0;0	3;3	0;0	0;0	2;2	0;0	2;0	0;0	0;0	0	0	0	0	320.31	0	0	207.68	0	98.82	0	0
novel_circ_003048	0;0	0;0	0;0	0;2	2;2	0;0	0;0	0;0	0;0	0;0	2;2	0;0	0	0	0	110.17	213.54	0	0	0	0	0	243.56	0
novel_circ_008327	0;2	0;0	0;0	0;0	0;0	0;0	0;0	0;0	0;0	0;0	0;0	0;0	104.62	0	0	0	0	0	0	0	0	0	0	0
novel_circ_007802	0;0	0;0	0;0	0;2	0;0	0;0	0;0	0;0	0;0	0;0	0;0	0;0	0	0	0	110.17	0	0	0	0	0	0	0	0
novel_circ_009947	3;0	6;4	7;6	3;4	13;15	14;11	13;12	12;13	4;5	10;11	0;0	5;4	156.94	578.37	758.55	385.61	1494.77	1275.45	1211.24	1298.03	543.25	1037.65	0	606.06
novel_circ_012417	0;0	0;0	0;2	0;0	0;0	0;0	0;0	0;0	0;0	0;0	0;0	0;0	0	0	116.70	0	0	0	0	0	0	0	0	0
novel_circ_000082	0;0	0;0	0;0	0;0	0;0	0;0	0;0	0;0	0;0	0;0	0;2	0;0	0	0	0	0	0	0	0	0	0	0	121.78	0
novel_circ_010314	0;0	0;0	0;0	0;0	2;0	6;0	3;0	2;0	0;0	3;2	0;0	0;0	0	0	0	0	106.77	306.11	145.35	103.84	0	247.06	0	0
novel_circ_005538	0;0	0;0	0;0	0;0	0;0	0;0	0;0	0;0	0;0	0;0	0;0	0;2	0	0	0	0	0	0	0	0	0	0	0	134.68
novel_circ_007467	0;0	0;0	0;0	2;0	0;0	5;6	2;3	0;0	0;0	0;0	0;0	0;0	0	0	0	110.17	0	561.20	242.25	0	0	0	0	0
novel_circ_014751	0;0	0;0	0;0	0;0	0;0	0;0	0;0	0;0	0;0	0;0	0;0	0;2	0	0	0	0	0	0	0	0	0	0	0	134.68
novel_circ_000255	0;0	0;0	0;0	0;0	2;2	0;0	0;0	0;0	0;0	0;0	0;0	0;0	0	0	0	0	213.54	0	0	0	0	0	0	0
novel_circ_008287	0;0	0;0	0;0	0;0	0;0	0;0	0;0	0;0	0;0	0;0	0;0	2;2	0	0	0	0	0	0	0	0	0	0	0	269.36
novel_circ_001493	0;0	0;0	0;0	0;0	0;0	0;0	0;0	0;0	0;0	0;0	0;0	3;0	0	0	0	0	0	0	0	0	0	0	0	202.02
novel_circ_000760	0;0	0;0	0;0	0;0	0;0	0;0	0;0	0;0	0;0	0;2	0;0	0;0	0	0	0	0	0	0	0	0	0	98.82	0	0
novel_circ_007010	0;0	0;0	0;0	0;0	0;0	2;2	0;0	0;0	0;0	0;0	0;0	0;0	0	0	0	0	0	204.07	0	0	0	0	0	0
novel_circ_000858	2;0	0;0	0;0	0;0	0;0	0;0	2;0	0;0	0;0	0;0	0;0	0;0	104.62	0	0	0	0	0	96.90	0	0	0	0	0
novel_circ_014395	8;5	6;4	3;0	5;0	5;0	6;2	0;0	8;3	5;6	7;5	7;7	7;6	680.06	578.37	175.05	275.44	266.92	408.14	0	571.13	663.97	592.94	852.46	875.42
novel_circ_002829	0;0	0;0	0;0	0;2	0;0	0;0	2;2	0;0	0;2	4;3	0;0	0;0	0	0	0	110.17	0	0	193.80	0	120.72	345.88	0	0
novel_circ_008812	0;0	0;0	0;0	0;0	0;0	0;0	0;0	0;0	0;0	0;0	0;0	0;2	0	0	0	0	0	0	0	0	0	0	0	134.68
novel_circ_009187	0;4	0;0	0;0	0;0	0;0	0;0	0;0	0;0	0;0	0;0	0;0	0;0	209.25	0	0	0	0	0	0	0	0	0	0	0
novel_circ_013118	0;0	0;0	0;0	0;0	0;0	0;0	0;0	0;0	0;0	0;2	0;0	0;0	0	0	0	0	0	0	0	0	0	98.82	0	0
novel_circ_007441	0;2	0;0	0;0	0;0	0;0	0;0	0;0	0;0	0;0	0;0	0;0	0;0	104.62	0	0	0	0	0	0	0	0	0	0	0
novel_circ_014578	2;3	0;0	0;0	0;0	0;0	0;0	0;0	0;0	0;0	0;0	0;0	0;0	261.56	0	0	0	0	0	0	0	0	0	0	0
novel_circ_005943	2;0	0;0	0;0	0;0	0;0	3;4	0;2	0;0	0;0	0;0	0;0	0;0	104.62	0	0	0	0	357.12	96.90	0	0	0	0	0
novel_circ_003101	0;0	0;0	0;0	2;0	0;0	0;0	0;0	0;0	0;0	0;0	0;0	0;0	0	0	0	110.17	0	0	0	0	0	0	0	0
novel_circ_002567	0;0	0;0	0;0	0;0	0;0	0;0	0;0	0;0	0;0	0;0	0;2	0;0	0	0	0	0	0	0	0	0	0	0	121.78	0
novel_circ_006682	0;2	0;0	0;0	0;0	0;0	0;0	0;0	0;0	0;0	0;0	0;0	0;0	104.62	0	0	0	0	0	0	0	0	0	0	0
novel_circ_004133	0;0	0;0	0;0	0;0	0;0	0;0	0;0	0;0	0;0	0;0	0;0	0;2	0	0	0	0	0	0	0	0	0	0	0	134.68
novel_circ_014983	0;0	0;0	0;0	0;0	0;0	0;0	0;0	0;0	0;0	0;0	2;2	0;0	0	0	0	0	0	0	0	0	0	0	243.56	0
novel_circ_014256	0;0	0;0	0;0	0;2	0;2	0;0	0;0	0;0	0;0	0;0	0;0	0;0	0	0	0	110.17	106.77	0	0	0	0	0	0	0
novel_circ_007691	2;2	0;0	0;0	0;0	0;0	0;0	0;0	0;0	0;0	0;0	0;0	0;0	209.25	0	0	0	0	0	0	0	0	0	0	0
novel_circ_000796	0;0	0;0	0;0	0;0	0;0	0;0	0;0	0;0	0;0	0;0	0;2	0;0	0	0	0	0	0	0	0	0	0	0	121.78	0
novel_circ_000767	0;0	0;0	0;0	0;0	0;0	0;0	0;0	0;0	0;0	0;2	0;0	0;0	0	0	0	0	0	0	0	0	0	98.82	0	0
novel_circ_008039	0;0	0;0	0;0	0;0	0;0	0;0	0;0	0;0	4;4	0;2	0;0	0;0	0	0	0	0	0	0	0	0	482.89	98.82	0	0
novel_circ_006297	0;0	0;0	0;0	0;0	0;0	0;0	0;0	0;0	0;2	0;0	0;0	0;0	0	0	0	0	0	0	0	0	120.72	0	0	0
novel_circ_008231	0;0	0;0	0;0	0;2	0;0	0;0	0;2	0;2	0;0	0;3	0;0	0;0	0	0	0	110.17	0	0	96.90	103.84	0	148.24	0	0
novel_circ_000073	0;0	0;4	0;0	0;0	0;0	0;0	0;0	0;0	0;0	0;0	0;0	0;0	0	231.35	0	0	0	0	0	0	0	0	0	0
novel_circ_000973	0;2	0;0	0;0	0;0	0;0	0;0	0;0	0;0	0;0	0;0	0;0	0;0	104.62	0	0	0	0	0	0	0	0	0	0	0
novel_circ_006507	0;0	0;0	0;0	0;0	0;0	0;0	0;0	0;2	0;0	0;0	0;0	0;0	0	0	0	0	0	0	0	103.84	0	0	0	0
novel_circ_007234	0;0	0;0	0;0	0;0	0;0	0;0	0;2	0;0	0;0	0;0	0;0	0;0	0	0	0	0	0	0	96.90	0	0	0	0	0
novel_circ_015510	4;4	0;0	4;4	0;0	6;2	0;0	0;0	3;3	2;0	0;0	0;0	0;0	418.50	0	466.80	0	427.08	0	0	311.53	120.72	0	0	0
novel_circ_000619	0;0	0;0	0;0	0;0	0;0	0;0	0;0	0;0	0;0	0;0	0;2	0;0	0	0	0	0	0	0	0	0	0	0	121.78	0
novel_circ_005495	0;0	2;2	0;0	0;0	0;0	0;0	0;0	0;0	0;0	2;0	0;0	0;0	0	231.35	0	0	0	0	0	0	0	98.82	0	0
novel_circ_000624	0;0	0;0	0;0	0;0	0;0	0;0	0;0	0;0	0;2	0;0	0;0	0;0	0	0	0	0	0	0	0	0	120.72	0	0	0
novel_circ_010482	0;0	0;0	0;0	0;0	0;0	0;0	0;0	0;0	2;0	0;0	0;0	0;0	0	0	0	0	0	0	0	0	120.72	0	0	0
novel_circ_008883	2;0	0;0	0;0	5;3	4;4	0;0	2;0	0;0	2;0	0;0	0;0	0;0	104.62	0	0	440.70	427.08	0	96.90	0	120.72	0	0	0
novel_circ_014027	2;0	0;0	0;0	0;0	0;0	0;0	0;0	0;0	0;0	0;0	0;0	0;0	104.62	0	0	0	0	0	0	0	0	0	0	0
novel_circ_014126	0;2	0;0	0;0	0;0	0;0	0;0	0;0	0;0	0;0	0;0	0;0	0;0	104.62	0	0	0	0	0	0	0	0	0	0	0
novel_circ_010838	0;0	0;0	0;0	0;0	0;0	0;0	0;2	0;3	0;0	0;0	0;0	0;0	0	0	0	0	0	0	96.90	155.76	0	0	0	0
novel_circ_006334	0;0	0;0	0;0	0;0	0;0	0;0	2;2	0;0	0;0	0;0	0;0	0;0	0	0	0	0	0	0	193.80	0	0	0	0	0
novel_circ_005441	0;0	0;0	0;0	2;3	0;0	0;0	0;0	0;2	0;0	0;0	0;0	0;0	0	0	0	275.44	0	0	0	103.84	0	0	0	0
novel_circ_004899	0;2	2;3	0;0	0;0	0;0	0;0	0;0	0;0	0;0	0;0	0;0	0;0	104.62	289.18	0	0	0	0	0	0	0	0	0	0
novel_circ_009695	0;0	0;0	0;0	0;0	0;0	0;0	0;0	0;0	0;0	0;2	0;0	0;0	0	0	0	0	0	0	0	0	0	98.82	0	0
novel_circ_007536	0;0	0;0	0;0	0;0	0;0	0;0	2;0	0;0	0;0	0;0	0;0	0;0	0	0	0	0	0	0	96.90	0	0	0	0	0
novel_circ_009291	0;0	0;0	4;4	0;2	0;0	3;2	3;2	0;0	0;0	0;0	0;0	0;0	0	0	466.80	110.17	0	255.09	242.25	0	0	0	0	0
novel_circ_015376	0;0	0;0	0;0	0;0	0;2	0;0	0;0	0;0	0;0	0;0	0;0	0;0	0	0	0	0	106.77	0	0	0	0	0	0	0
novel_circ_000168	0;0	0;0	0;0	0;0	0;0	0;0	2;3	0;0	0;0	0;2	0;0	0;0	0	0	0	0	0	0	242.25	0	0	98.82	0	0
novel_circ_002926	0;0	0;0	0;0	0;0	0;0	0;2	0;0	0;0	0;0	0;0	0;0	0;0	0	0	0	0	0	102.04	0	0	0	0	0	0
novel_circ_006756	0;0	3;3	0;0	0;2	0;0	0;0	0;0	0;0	0;0	0;0	0;0	0;0	0	347.02	0	110.17	0	0	0	0	0	0	0	0
novel_circ_006717	0;0	0;0	0;0	0;0	0;0	0;2	0;0	0;0	0;0	0;0	0;0	0;0	0	0	0	0	0	102.04	0	0	0	0	0	0
novel_circ_006963	0;0	0;0	0;0	0;0	0;0	0;0	0;0	0;2	0;0	0;0	0;0	0;0	0	0	0	0	0	0	0	103.84	0	0	0	0
novel_circ_003060	0;0	0;0	0;0	0;0	2;0	0;0	0;0	0;0	0;0	0;0	0;0	0;0	0	0	0	0	106.77	0	0	0	0	0	0	0
novel_circ_007284	0;0	0;2	0;0	0;0	0;0	0;0	0;0	0;0	0;0	0;0	0;0	0;0	0	115.67	0	0	0	0	0	0	0	0	0	0
novel_circ_001927	0;0	0;2	0;0	0;0	0;0	0;0	0;0	0;0	0;0	0;0	0;0	0;0	0	115.67	0	0	0	0	0	0	0	0	0	0
novel_circ_000326	2;0	5;0	4;2	6;2	10;5	6;4	6;3	4;2	5;3	3;2	3;3	0;0	104.62	289.18	350.10	440.70	800.77	510.18	436.05	311.53	482.89	247.06	365.34	0
novel_circ_006874	0;0	0;0	0;0	0;0	0;0	0;0	0;0	0;0	0;0	0;2	0;0	0;0	0	0	0	0	0	0	0	0	0	98.82	0	0
novel_circ_001952	0;0	0;0	0;3	0;0	0;0	0;0	0;0	0;0	4;3	0;0	0;0	0;0	0	0	175.05	0	0	0	0	0	422.53	0	0	0
novel_circ_004494	0;0	2;0	0;0	0;0	0;0	0;0	0;0	0;0	0;0	0;0	0;0	0;0	0	115.67	0	0	0	0	0	0	0	0	0	0
novel_circ_014285	0;0	0;0	0;0	0;0	0;0	0;0	0;0	0;0	0;0	0;0	0;0	3;3	0	0	0	0	0	0	0	0	0	0	0	404.04
novel_circ_003712	0;0	0;0	0;0	0;0	0;0	0;0	2;2	0;0	0;0	0;0	0;0	0;0	0	0	0	0	0	0	193.80	0	0	0	0	0
novel_circ_014593	0;2	0;0	0;0	0;0	0;0	0;0	0;0	0;0	0;0	0;0	0;0	0;0	104.62	0	0	0	0	0	0	0	0	0	0	0
novel_circ_005670	0;0	0;0	0;0	0;0	0;0	0;0	0;0	0;0	0;0	0;0	0;0	2;0	0	0	0	0	0	0	0	0	0	0	0	134.68
novel_circ_007903	0;0	0;0	0;0	0;0	0;0	0;0	0;2	0;0	0;0	0;0	0;0	0;0	0	0	0	0	0	0	96.90	0	0	0	0	0
novel_circ_006758	5;6	3;2	0;0	2;2	0;0	2;2	0;0	3;2	4;4	0;6	2;4	0;0	575.43	289.18	0	220.35	0	204.07	0	259.61	482.89	296.47	365.34	0
novel_circ_006310	0;0	0;0	0;0	0;0	0;0	2;0	0;0	2;2	0;0	0;0	0;0	0;0	0	0	0	0	0	102.04	0	207.68	0	0	0	0
novel_circ_003735	2;0	0;0	0;0	0;0	0;0	0;0	0;0	0;0	0;0	0;0	0;0	0;0	104.62	0	0	0	0	0	0	0	0	0	0	0
novel_circ_002323	0;0	0;0	0;0	0;0	0;0	0;0	0;0	0;0	0;0	0;0	2;0	0;0	0	0	0	0	0	0	0	0	0	0	121.78	0
novel_circ_011903	2;2	0;0	0;0	0;0	0;0	0;0	0;0	0;0	0;0	0;0	0;0	0;0	209.25	0	0	0	0	0	0	0	0	0	0	0
novel_circ_007583	0;0	0;0	0;0	0;0	0;0	0;0	0;0	0;0	0;0	0;2	0;0	0;0	0	0	0	0	0	0	0	0	0	98.82	0	0
novel_circ_010989	0;0	0;0	0;0	0;2	0;0	0;0	0;0	0;0	0;0	0;0	0;0	0;0	0	0	0	110.17	0	0	0	0	0	0	0	0
novel_circ_013805	0;0	0;0	0;2	0;0	3;2	0;0	0;0	0;0	0;0	0;0	0;0	0;0	0	0	116.70	0	266.92	0	0	0	0	0	0	0
novel_circ_013120	0;0	0;0	2;0	0;0	0;0	0;0	0;0	0;0	0;0	0;0	0;0	0;0	0	0	116.70	0	0	0	0	0	0	0	0	0
novel_circ_004450	0;0	0;0	0;0	0;0	0;0	0;0	0;0	0;0	0;0	0;0	0;2	0;0	0	0	0	0	0	0	0	0	0	0	121.78	0
novel_circ_002974	0;0	0;0	0;0	0;0	0;0	0;2	0;0	0;0	0;0	0;0	0;0	0;0	0	0	0	0	0	102.04	0	0	0	0	0	0
novel_circ_010831	0;0	0;0	0;0	0;0	0;2	0;0	0;0	0;0	2;2	0;0	0;0	0;0	0	0	0	0	106.77	0	0	0	241.44	0	0	0
novel_circ_000963	0;0	0;0	0;0	0;0	0;0	0;0	0;0	0;0	0;0	0;0	0;0	2;2	0	0	0	0	0	0	0	0	0	0	0	269.36
novel_circ_013944	2;2	2;2	3;3	0;0	0;0	0;0	2;2	0;0	0;0	0;0	3;3	0;0	209.25	231.35	350.10	0	0	0	193.80	0	0	0	365.34	0
novel_circ_006464	0;0	0;0	0;0	0;0	0;0	0;0	2;3	0;0	0;0	0;0	0;0	0;0	0	0	0	0	0	0	242.25	0	0	0	0	0
novel_circ_006724	2;2	0;0	0;0	0;0	0;0	2;3	0;0	2;2	2;3	0;0	2;0	0;0	209.25	0	0	0	0	255.09	0	207.68	301.80	0	121.78	0
novel_circ_002205	0;0	0;0	0;0	0;0	0;0	0;0	0;0	0;2	0;0	0;0	0;0	0;0	0	0	0	0	0	0	0	103.84	0	0	0	0
novel_circ_013183	0;0	2;0	0;0	0;0	0;0	0;0	0;0	0;0	0;0	0;0	0;0	0;0	0	115.67	0	0	0	0	0	0	0	0	0	0
novel_circ_009255	2;0	0;0	0;0	0;0	0;0	0;0	2;2	4;5	0;0	2;2	4;2	3;3	104.62	0	0	0	0	0	193.80	467.29	0	197.65	365.34	404.04
novel_circ_004654	2;2	2;2	0;0	0;0	0;0	0;0	0;0	3;4	0;0	0;0	0;2	0;0	209.25	231.35	0	0	0	0	0	363.45	0	0	121.78	0
novel_circ_013201	0;0	0;0	0;0	0;0	0;0	0;0	0;0	0;0	0;0	0;0	0;0	0;2	0	0	0	0	0	0	0	0	0	0	0	134.68
novel_circ_006526	0;0	0;0	0;0	0;0	0;0	0;0	0;0	0;0	0;0	0;0	0;0	0;2	0	0	0	0	0	0	0	0	0	0	0	134.68
novel_circ_000741	0;0	0;0	0;0	0;2	0;0	0;0	0;0	0;0	0;0	0;0	0;0	0;0	0	0	0	110.17	0	0	0	0	0	0	0	0
novel_circ_001768	0;0	0;0	0;0	0;0	0;0	0;0	0;0	0;0	0;0	0;0	0;2	0;0	0	0	0	0	0	0	0	0	0	0	121.78	0
novel_circ_014703	3;2	0;0	0;0	4;3	0;0	2;3	3;3	0;0	4;7	2;2	3;3	2;3	261.56	0	0	385.61	0	255.09	290.70	0	663.97	197.65	365.34	336.70
novel_circ_003089	2;0	0;0	0;0	0;0	0;0	0;0	0;0	0;0	0;0	0;0	0;0	0;0	104.62	0	0	0	0	0	0	0	0	0	0	0
novel_circ_011206	0;0	0;0	0;0	0;0	0;0	0;0	0;2	0;0	0;0	0;0	0;0	0;0	0	0	0	0	0	0	96.90	0	0	0	0	0
novel_circ_011875	4;0	8;3	6;0	0;0	13;4	4;0	5;0	3;0	6;0	2;0	0;0	0;0	209.25	636.21	350.10	0	907.54	204.07	242.25	155.76	362.17	98.82	0	0
novel_circ_012665	0;0	0;0	0;0	0;0	0;0	0;0	0;0	0;0	0;0	0;0	0;0	0;2	0	0	0	0	0	0	0	0	0	0	0	134.68
novel_circ_002385	0;0	0;0	0;0	0;0	0;0	0;0	0;0	0;0	0;0	0;2	0;0	0;0	0	0	0	0	0	0	0	0	0	98.82	0	0
novel_circ_012436	3;4	2;4	0;0	4;6	0;0	0;0	0;0	0;0	0;0	0;2	2;0	0;0	366.19	347.02	0	550.87	0	0	0	0	0	98.82	121.78	0
novel_circ_015079	0;0	0;0	0;2	0;0	0;0	0;0	0;0	0;0	0;0	0;0	0;0	0;0	0	0	116.70	0	0	0	0	0	0	0	0	0
novel_circ_004658	0;0	0;0	0;0	0;0	0;0	0;0	0;0	2;2	0;0	0;2	0;0	0;0	0	0	0	0	0	0	0	207.68	0	98.82	0	0
novel_circ_003201	0;0	0;0	0;2	0;0	0;0	0;0	0;0	0;0	0;0	0;0	0;0	0;0	0	0	116.70	0	0	0	0	0	0	0	0	0
novel_circ_010230	3;2	0;0	0;0	0;0	0;0	0;0	0;4	0;0	0;0	0;0	0;0	0;0	261.56	0	0	0	0	0	193.80	0	0	0	0	0
novel_circ_013849	0;0	0;0	2;0	0;0	0;0	0;0	0;0	0;0	0;0	0;0	0;0	0;0	0	0	116.70	0	0	0	0	0	0	0	0	0
novel_circ_007840	0;0	0;0	0;0	0;2	0;0	0;0	0;0	0;0	0;0	0;0	0;0	0;0	0	0	0	110.17	0	0	0	0	0	0	0	0
novel_circ_013263	3;3	0;0	0;0	0;0	0;0	0;0	0;0	0;0	0;0	0;0	4;4	0;0	313.87	0	0	0	0	0	0	0	0	0	487.12	0
novel_circ_002099	0;0	0;0	0;0	0;0	0;0	0;0	0;0	0;0	0;0	0;0	0;3	0;0	0	0	0	0	0	0	0	0	0	0	182.67	0
novel_circ_009262	0;0	0;2	0;0	0;0	0;0	0;0	0;0	0;0	0;2	0;0	0;0	0;0	0	115.67	0	0	0	0	0	0	120.72	0	0	0
novel_circ_003163	0;0	0;0	0;0	0;0	0;0	0;0	0;0	0;0	0;2	0;0	0;0	0;0	0	0	0	0	0	0	0	0	120.72	0	0	0
novel_circ_004687	0;0	0;0	0;0	0;0	0;0	0;0	0;2	0;0	0;0	0;0	0;0	0;0	0	0	0	0	0	0	96.90	0	0	0	0	0
novel_circ_011273	0;0	0;0	0;2	0;0	0;0	0;0	0;0	0;0	0;0	0;0	0;0	0;0	0	0	116.70	0	0	0	0	0	0	0	0	0
novel_circ_008586	0;0	0;0	0;0	0;0	0;0	0;0	0;0	0;0	0;0	0;2	0;0	0;0	0	0	0	0	0	0	0	0	0	98.82	0	0
novel_circ_013233	0;0	0;0	0;0	0;0	0;0	0;2	0;0	0;0	0;0	0;0	0;0	0;0	0	0	0	0	0	102.04	0	0	0	0	0	0
novel_circ_012164	0;0	0;0	0;2	0;0	0;0	0;0	0;0	0;0	0;0	0;0	0;0	0;0	0	0	116.70	0	0	0	0	0	0	0	0	0
novel_circ_009922	0;0	0;0	0;0	0;0	0;0	0;0	0;0	0;2	0;0	0;0	0;0	0;0	0	0	0	0	0	0	0	103.84	0	0	0	0
novel_circ_011034	0;0	0;0	0;0	0;0	2;2	0;0	0;0	0;0	0;0	0;0	0;0	0;0	0	0	0	0	213.54	0	0	0	0	0	0	0
novel_circ_002598	0;2	0;0	0;0	0;0	0;0	0;2	0;0	0;0	0;0	0;0	0;0	0;0	104.62	0	0	0	0	102.04	0	0	0	0	0	0
novel_circ_003431	0;0	0;2	0;0	0;0	0;0	0;0	0;0	0;0	0;0	0;0	0;0	0;0	0	115.67	0	0	0	0	0	0	0	0	0	0
novel_circ_003159	0;0	0;0	0;0	0;0	0;0	0;0	0;0	0;0	0;2	0;0	0;0	0;0	0	0	0	0	0	0	0	0	120.72	0	0	0
novel_circ_015546	0;0	0;3	0;0	0;0	0;0	0;0	0;0	0;0	0;0	0;0	0;0	0;0	0	173.51	0	0	0	0	0	0	0	0	0	0
novel_circ_004540	0;0	0;0	0;0	0;0	0;0	0;0	0;0	0;0	0;0	0;0	3;2	0;0	0	0	0	0	0	0	0	0	0	0	304.45	0
novel_circ_007674	0;0	0;0	0;0	0;0	0;0	0;0	0;0	0;0	0;0	0;0	0;2	0;0	0	0	0	0	0	0	0	0	0	0	121.78	0
novel_circ_006640	0;0	0;0	0;0	0;0	0;0	0;0	0;2	0;0	0;0	0;0	0;0	0;0	0	0	0	0	0	0	96.90	0	0	0	0	0
novel_circ_007534	3;4	0;0	2;2	0;0	0;0	0;0	0;0	2;3	0;0	0;0	0;0	0;0	366.19	0	233.40	0	0	0	0	259.61	0	0	0	0
novel_circ_013791	0;0	0;0	0;0	0;0	0;0	0;0	0;0	0;0	0;0	0;0	0;0	0;2	0	0	0	0	0	0	0	0	0	0	0	134.68
novel_circ_006667	0;0	0;0	0;0	0;0	0;0	0;0	0;0	0;0	0;2	0;0	0;0	0;0	0	0	0	0	0	0	0	0	120.72	0	0	0
novel_circ_004412	0;0	0;0	0;0	0;0	0;0	0;0	0;0	0;0	0;0	0;0	0;0	0;2	0	0	0	0	0	0	0	0	0	0	0	134.68
novel_circ_008595	0;0	0;0	2;0	0;0	2;2	0;0	0;0	0;2	2;2	0;0	2;0	2;2	0	0	116.70	0	213.54	0	0	103.84	241.44	0	121.78	269.36
novel_circ_014656	0;2	0;0	2;0	0;0	0;0	0;0	0;0	0;0	2;0	0;0	2;2	0;0	104.62	0	116.70	0	0	0	0	0	120.72	0	243.56	0
novel_circ_006545	2;2	0;0	0;0	0;0	0;0	0;0	2;2	0;0	0;0	2;0	0;0	0;0	209.25	0	0	0	0	0	193.80	0	0	98.82	0	0
novel_circ_001563	0;0	0;0	0;0	0;0	0;0	0;0	0;0	0;0	0;2	0;0	0;0	0;0	0	0	0	0	0	0	0	0	120.72	0	0	0
novel_circ_003186	0;0	0;0	0;0	0;0	5;0	0;0	0;0	3;0	2;0	0;0	0;0	0;0	0	0	0	0	266.92	0	0	155.76	120.72	0	0	0
novel_circ_013058	0;0	0;0	0;0	0;0	0;0	0;0	0;0	0;2	0;0	0;0	0;0	0;0	0	0	0	0	0	0	0	103.84	0	0	0	0
novel_circ_008850	0;2	0;0	0;0	0;0	0;0	0;0	0;0	0;0	2;0	0;2	0;0	0;0	104.62	0	0	0	0	0	0	0	120.72	98.82	0	0
novel_circ_002097	0;0	0;0	0;0	0;0	0;0	0;0	0;2	0;0	0;0	0;0	0;0	0;0	0	0	0	0	0	0	96.90	0	0	0	0	0
novel_circ_005741	0;0	0;0	0;0	0;0	0;0	0;0	0;2	0;0	0;0	0;0	0;0	0;0	0	0	0	0	0	0	96.90	0	0	0	0	0
novel_circ_013832	0;0	0;0	0;0	0;0	0;0	2;0	0;0	0;0	0;0	0;0	0;0	0;0	0	0	0	0	0	102.04	0	0	0	0	0	0
novel_circ_011472	0;0	0;0	0;0	0;0	4;2	2;3	4;2	0;0	0;0	2;0	0;0	5;3	0	0	0	0	320.31	255.09	290.70	0	0	98.82	0	538.72
novel_circ_000503	0;0	0;0	0;0	0;0	0;2	0;0	0;0	0;0	0;0	0;0	0;0	0;0	0	0	0	0	106.77	0	0	0	0	0	0	0
novel_circ_011522	0;0	0;0	0;0	0;0	0;0	0;0	0;0	2;0	0;0	2;0	0;0	0;0	0	0	0	0	0	0	0	103.84	0	98.82	0	0
novel_circ_005513	0;0	0;0	0;0	0;0	0;2	0;0	0;0	0;0	0;0	0;0	0;0	0;0	0	0	0	0	106.77	0	0	0	0	0	0	0
novel_circ_003380	0;0	0;0	0;0	0;0	2;0	0;0	0;0	0;0	0;0	0;0	0;0	0;0	0	0	0	0	106.77	0	0	0	0	0	0	0
novel_circ_007507	0;0	0;0	2;0	0;0	0;0	0;0	0;0	0;0	0;0	2;0	0;0	0;0	0	0	116.70	0	0	0	0	0	0	98.82	0	0
novel_circ_007329	0;0	0;2	0;0	0;0	0;0	0;0	0;0	0;0	0;0	0;0	0;0	0;0	0	115.67	0	0	0	0	0	0	0	0	0	0
novel_circ_007678	0;2	0;0	0;0	0;0	0;0	0;0	0;0	0;0	0;0	0;0	0;0	0;0	104.62	0	0	0	0	0	0	0	0	0	0	0
novel_circ_001944	0;0	0;4	0;0	2;0	0;0	0;0	3;3	0;0	0;0	0;0	0;0	0;0	0	231.35	0	110.17	0	0	290.70	0	0	0	0	0
novel_circ_010845	0;0	0;0	0;0	0;0	0;0	0;0	0;0	0;0	0;0	0;0	0;2	0;0	0	0	0	0	0	0	0	0	0	0	121.78	0
novel_circ_007587	0;0	0;0	0;0	0;0	0;0	0;0	0;0	0;2	0;0	0;0	0;0	0;0	0	0	0	0	0	0	0	103.84	0	0	0	0
novel_circ_009777	0;0	0;0	0;0	2;0	0;0	0;0	0;0	0;0	0;0	0;0	0;0	0;0	0	0	0	110.17	0	0	0	0	0	0	0	0
novel_circ_002662	0;0	0;0	3;2	2;0	2;0	4;0	0;0	0;0	0;0	2;2	0;0	0;0	0	0	291.75	110.17	106.77	204.07	0	0	0	197.65	0	0
novel_circ_011939	0;2	0;0	0;0	0;0	0;0	0;0	0;0	0;0	0;0	0;0	0;0	0;0	104.62	0	0	0	0	0	0	0	0	0	0	0
novel_circ_012950	2;2	0;0	0;0	0;0	0;2	0;0	0;0	0;0	0;0	0;0	0;0	0;0	209.25	0	0	0	106.77	0	0	0	0	0	0	0
novel_circ_010091	0;0	0;0	0;0	0;0	0;0	0;0	0;2	0;0	0;0	0;0	0;0	0;0	0	0	0	0	0	0	96.90	0	0	0	0	0
novel_circ_000687	0;2	0;0	0;0	0;0	0;0	0;0	0;0	0;0	0;0	0;0	0;0	0;0	104.62	0	0	0	0	0	0	0	0	0	0	0
novel_circ_003211	0;0	0;0	0;0	2;2	0;0	0;0	0;0	0;0	0;0	0;0	0;0	0;0	0	0	0	220.35	0	0	0	0	0	0	0	0
novel_circ_011042	0;0	0;0	0;0	0;0	0;0	4;0	0;0	4;0	0;0	0;0	2;0	2;2	0	0	0	0	0	204.07	0	207.68	0	0	121.78	269.36
novel_circ_005664	0;0	0;0	0;0	0;2	2;0	0;2	2;3	2;2	0;2	0;2	3;2	0;0	0	0	0	110.17	106.77	102.04	242.25	207.68	120.72	98.82	304.45	0
novel_circ_015489	0;0	0;2	0;0	0;0	0;0	0;0	0;0	0;0	0;0	0;0	0;0	0;0	0	115.67	0	0	0	0	0	0	0	0	0	0
novel_circ_011247	0;0	2;0	0;0	0;0	0;0	0;0	0;0	0;0	0;0	0;0	0;0	0;0	0	115.67	0	0	0	0	0	0	0	0	0	0
novel_circ_005555	0;0	0;2	0;0	0;0	0;0	0;0	0;2	0;3	0;0	0;0	0;0	0;0	0	115.67	0	0	0	0	96.90	155.76	0	0	0	0
novel_circ_002758	0;0	0;0	0;0	0;0	0;0	0;0	0;0	0;0	0;0	0;0	0;0	0;4	0	0	0	0	0	0	0	0	0	0	0	269.36
novel_circ_014874	0;0	0;0	0;0	0;0	0;0	0;0	0;2	0;0	0;0	0;0	0;0	0;0	0	0	0	0	0	0	96.90	0	0	0	0	0
novel_circ_013379	0;0	0;0	0;0	57;0	0;0	0;0	0;0	0;0	0;0	0;0	0;0	0;0	0	0	0	3139.98	0	0	0	0	0	0	0	0
novel_circ_010510	0;0	2;0	0;0	0;0	4;3	0;0	0;0	0;0	0;0	2;0	0;0	0;0	0	115.67	0	0	373.69	0	0	0	0	98.82	0	0
novel_circ_011925	0;0	0;0	0;0	0;0	0;0	0;0	0;0	0;0	0;0	0;0	0;0	0;2	0	0	0	0	0	0	0	0	0	0	0	134.68
novel_circ_015447	0;0	0;0	0;0	0;0	0;0	0;0	0;0	0;2	0;0	0;0	0;0	0;0	0	0	0	0	0	0	0	103.84	0	0	0	0
novel_circ_011401	0;0	0;0	0;0	0;0	4;4	0;0	0;0	0;0	0;0	0;0	0;0	0;0	0	0	0	0	427.08	0	0	0	0	0	0	0
novel_circ_006658	0;0	0;0	0;0	2;0	0;0	0;0	0;0	0;0	0;0	0;0	0;0	0;0	0	0	0	110.17	0	0	0	0	0	0	0	0
novel_circ_014998	0;0	0;0	0;2	0;0	0;0	0;0	0;0	0;0	0;2	0;0	0;0	0;0	0	0	116.70	0	0	0	0	0	120.72	0	0	0
novel_circ_008493	0;0	2;0	0;0	0;0	0;0	2;2	2;2	0;0	0;0	0;0	0;0	0;0	0	115.67	0	0	0	204.07	193.80	0	0	0	0	0
novel_circ_000681	2;2	3;3	3;3	3;3	0;0	2;0	0;0	0;0	3;0	0;0	0;2	0;0	209.25	347.02	350.10	330.52	0	102.04	0	0	181.08	0	121.78	0
novel_circ_002074	0;0	0;0	0;2	0;0	0;0	0;0	0;0	0;0	0;0	0;0	0;0	0;0	0	0	116.70	0	0	0	0	0	0	0	0	0
novel_circ_015008	0;0	0;0	0;0	0;0	0;0	0;0	0;0	0;0	0;0	0;0	2;2	0;0	0	0	0	0	0	0	0	0	0	0	243.56	0
novel_circ_004485	0;0	0;0	0;0	0;0	0;0	0;0	0;0	0;0	0;2	0;0	0;0	0;0	0	0	0	0	0	0	0	0	120.72	0	0	0
novel_circ_004223	2;3	0;0	2;0	0;0	4;3	2;2	0;2	2;2	0;0	5;5	0;0	0;0	261.56	0	116.70	0	373.69	204.07	96.90	207.68	0	494.12	0	0
novel_circ_012986	0;0	0;0	0;0	0;0	0;0	0;0	0;0	0;0	0;0	0;0	0;2	0;0	0	0	0	0	0	0	0	0	0	0	121.78	0
novel_circ_004835	0;0	0;0	0;0	0;0	0;0	0;0	4;0	0;0	0;0	0;0	0;0	0;0	0	0	0	0	0	0	193.80	0	0	0	0	0
novel_circ_005550	0;0	0;0	0;0	0;0	0;0	0;2	0;0	0;0	0;0	0;0	0;0	0;0	0	0	0	0	0	102.04	0	0	0	0	0	0
novel_circ_006301	0;0	0;0	0;0	0;0	0;4	0;0	0;0	0;0	0;0	0;0	0;0	0;0	0	0	0	0	213.54	0	0	0	0	0	0	0
novel_circ_006922	0;0	0;0	0;0	0;0	0;0	0;2	0;0	0;0	0;0	0;0	0;0	0;0	0	0	0	0	0	102.04	0	0	0	0	0	0
novel_circ_003684	0;0	0;0	0;2	0;0	0;0	0;0	0;0	0;0	0;0	0;0	0;0	0;0	0	0	116.70	0	0	0	0	0	0	0	0	0
novel_circ_011951	0;0	0;0	3;0	0;0	0;0	0;0	0;2	0;0	0;0	0;0	0;0	0;0	0	0	175.05	0	0	0	96.90	0	0	0	0	0
novel_circ_007661	0;0	0;0	0;0	0;0	0;0	0;0	0;0	2;0	0;0	0;0	0;0	0;0	0	0	0	0	0	0	0	103.84	0	0	0	0
novel_circ_011434	0;0	0;0	0;2	0;0	0;0	0;0	0;0	0;0	0;0	0;0	0;0	0;0	0	0	116.70	0	0	0	0	0	0	0	0	0
novel_circ_009431	0;0	0;0	0;0	0;0	0;0	0;0	0;0	3;2	0;0	0;0	0;0	0;0	0	0	0	0	0	0	0	259.61	0	0	0	0
novel_circ_005849	0;0	0;0	0;0	0;0	0;0	0;0	2;2	0;0	0;0	0;0	0;0	0;0	0	0	0	0	0	0	193.80	0	0	0	0	0
novel_circ_007800	0;0	0;0	0;0	0;0	0;0	0;0	0;0	0;0	0;0	0;0	0;2	0;0	0	0	0	0	0	0	0	0	0	0	121.78	0
novel_circ_001091	0;0	2;2	7;6	5;6	2;2	5;5	7;6	6;5	6;5	7;9	5;8	0;0	0	231.35	758.55	605.96	213.54	510.18	629.84	571.13	663.97	790.59	791.57	0
novel_circ_002422	0;2	0;0	0;0	0;0	0;0	0;0	0;0	0;0	0;0	0;0	0;0	0;0	104.62	0	0	0	0	0	0	0	0	0	0	0
novel_circ_015077	0;0	0;0	0;0	2;2	0;0	0;0	0;0	0;0	0;0	0;0	0;0	0;0	0	0	0	220.35	0	0	0	0	0	0	0	0
novel_circ_003641	0;0	0;0	0;0	0;0	0;0	0;0	0;0	0;0	0;0	0;2	0;0	0;0	0	0	0	0	0	0	0	0	0	98.82	0	0
novel_circ_003820	0;0	0;0	0;0	0;0	0;0	0;0	0;0	0;0	2;0	0;0	0;0	0;0	0	0	0	0	0	0	0	0	120.72	0	0	0
novel_circ_011535	0;2	0;0	0;0	0;0	0;0	0;0	0;0	0;0	0;0	0;0	0;0	0;0	104.62	0	0	0	0	0	0	0	0	0	0	0
novel_circ_002047	0;0	0;0	0;0	0;0	0;0	0;0	0;0	0;0	0;0	0;0	0;0	0;2	0	0	0	0	0	0	0	0	0	0	0	134.68
novel_circ_013112	0;0	0;0	0;0	0;0	0;0	0;0	0;0	2;2	0;0	2;3	0;0	0;0	0	0	0	0	0	0	0	207.68	0	247.06	0	0
novel_circ_007127	0;0	0;0	0;0	0;0	0;0	0;0	0;2	0;0	0;0	0;0	0;0	0;0	0	0	0	0	0	0	96.90	0	0	0	0	0
novel_circ_006796	0;0	0;0	0;0	0;0	0;0	0;0	0;0	0;0	0;0	0;0	2;2	0;0	0	0	0	0	0	0	0	0	0	0	243.56	0
novel_circ_000525	0;0	0;0	0;0	0;0	2;2	0;0	0;0	0;0	0;0	0;0	0;0	0;0	0	0	0	0	213.54	0	0	0	0	0	0	0
novel_circ_003213	0;0	0;0	0;0	2;2	3;3	0;0	0;0	2;2	0;0	2;0	0;0	3;2	0	0	0	220.35	320.31	0	0	207.68	0	98.82	0	336.70
novel_circ_011399	2;0	0;0	0;0	0;0	0;0	0;0	0;0	0;0	0;0	0;0	0;0	0;0	104.62	0	0	0	0	0	0	0	0	0	0	0
novel_circ_006148	0;0	2;2	0;0	0;0	0;0	0;0	0;0	0;0	3;0	0;0	0;0	0;0	0	231.35	0	0	0	0	0	0	181.08	0	0	0
novel_circ_007733	0;0	0;0	0;0	0;0	0;0	0;0	0;0	0;0	0;0	0;0	0;2	0;0	0	0	0	0	0	0	0	0	0	0	121.78	0
novel_circ_012383	0;0	0;2	0;0	0;0	0;0	0;0	0;0	0;0	0;0	0;0	0;0	0;0	0	115.67	0	0	0	0	0	0	0	0	0	0
novel_circ_001603	0;0	0;0	0;0	0;0	0;0	0;0	0;0	0;0	0;0	0;0	0;2	0;0	0	0	0	0	0	0	0	0	0	0	121.78	0
novel_circ_007710	0;0	0;0	0;2	0;0	0;0	0;0	0;0	0;0	0;0	0;0	0;0	0;0	0	0	116.70	0	0	0	0	0	0	0	0	0
novel_circ_007302	0;0	0;2	0;2	2;2	0;0	0;0	3;4	2;0	0;0	0;0	0;2	0;0	0	115.67	116.70	220.35	0	0	339.15	103.84	0	0	121.78	0
novel_circ_004470	0;0	0;0	0;0	0;0	0;0	0;2	0;0	0;0	0;0	0;0	0;0	0;0	0	0	0	0	0	102.04	0	0	0	0	0	0
novel_circ_015316	0;0	0;0	0;2	0;0	0;0	0;0	0;0	0;0	0;0	0;0	0;0	0;0	0	0	116.70	0	0	0	0	0	0	0	0	0
novel_circ_009641	0;0	0;0	0;0	0;0	0;0	2;0	0;0	0;0	0;0	0;0	0;0	0;0	0	0	0	0	0	102.04	0	0	0	0	0	0
novel_circ_000600	0;0	0;0	0;0	0;0	0;0	0;0	0;0	0;0	2;0	0;0	0;0	0;0	0	0	0	0	0	0	0	0	120.72	0	0	0
novel_circ_012082	0;0	0;0	0;0	0;0	0;0	0;0	0;2	0;0	0;2	0;0	0;0	0;0	0	0	0	0	0	0	96.90	0	120.72	0	0	0
novel_circ_005244	0;0	0;0	0;0	0;0	0;0	0;0	0;0	0;0	0;0	3;3	0;0	0;0	0	0	0	0	0	0	0	0	0	296.47	0	0
novel_circ_005925	0;0	0;0	0;0	0;0	0;0	0;0	0;0	0;0	0;0	0;0	0;0	0;2	0	0	0	0	0	0	0	0	0	0	0	134.68
novel_circ_009882	0;0	0;2	0;0	0;0	0;0	0;0	0;0	0;0	0;0	0;0	0;0	0;0	0	115.67	0	0	0	0	0	0	0	0	0	0
novel_circ_005985	0;0	0;0	0;0	0;0	0;0	0;0	0;0	0;2	0;0	0;0	0;0	0;0	0	0	0	0	0	0	0	103.84	0	0	0	0
novel_circ_008254	0;0	0;0	0;0	0;0	0;2	0;0	0;0	0;0	0;0	0;0	0;0	0;0	0	0	0	0	106.77	0	0	0	0	0	0	0
novel_circ_013132	0;0	0;0	0;0	0;0	3;4	0;0	0;2	0;0	0;0	0;0	0;0	2;2	0	0	0	0	373.69	0	96.90	0	0	0	0	269.36
novel_circ_006573	0;0	0;0	0;0	0;0	0;2	0;0	0;0	0;0	0;0	0;0	0;0	0;0	0	0	0	0	106.77	0	0	0	0	0	0	0
novel_circ_007682	0;0	0;0	2;0	0;0	0;0	0;0	0;0	0;0	0;0	0;0	0;0	0;0	0	0	116.70	0	0	0	0	0	0	0	0	0
novel_circ_010719	0;0	0;2	0;0	0;0	0;0	0;0	0;0	0;0	0;0	0;0	0;0	0;0	0	115.67	0	0	0	0	0	0	0	0	0	0
novel_circ_010357	0;0	2;2	2;3	0;0	3;2	0;0	0;0	0;0	0;0	0;0	0;0	0;0	0	231.35	291.75	0	266.92	0	0	0	0	0	0	0
novel_circ_001617	0;2	0;0	0;0	0;0	0;0	0;0	0;0	0;0	0;0	0;0	0;0	0;0	104.62	0	0	0	0	0	0	0	0	0	0	0
novel_circ_009762	0;0	0;0	0;0	0;0	0;0	0;2	0;0	0;0	0;0	0;0	0;0	0;0	0	0	0	0	0	102.04	0	0	0	0	0	0
novel_circ_002390	0;0	0;0	0;2	0;0	0;0	0;0	0;0	0;0	0;0	0;0	0;0	0;0	0	0	116.70	0	0	0	0	0	0	0	0	0
novel_circ_015424	0;0	0;0	0;0	0;0	0;0	0;0	0;0	0;0	0;0	0;0	0;0	0;2	0	0	0	0	0	0	0	0	0	0	0	134.68
novel_circ_005024	0;0	0;0	0;0	0;2	0;0	0;0	0;0	0;0	0;0	0;0	0;0	0;0	0	0	0	110.17	0	0	0	0	0	0	0	0
novel_circ_000694	0;0	0;0	0;0	0;0	0;0	0;0	0;0	0;0	0;2	0;0	0;0	0;0	0	0	0	0	0	0	0	0	120.72	0	0	0
novel_circ_009782	0;0	0;0	0;0	0;0	0;0	0;0	0;0	0;0	0;0	0;0	0;0	0;2	0	0	0	0	0	0	0	0	0	0	0	134.68
novel_circ_010829	0;0	0;0	0;0	0;0	0;0	0;0	0;2	0;0	0;0	0;0	0;0	0;0	0	0	0	0	0	0	96.90	0	0	0	0	0
novel_circ_002546	0;0	0;0	0;0	0;0	0;0	2;0	0;0	0;0	0;0	0;2	0;0	0;0	0	0	0	0	0	102.04	0	0	0	98.82	0	0
novel_circ_005526	0;0	0;0	0;0	0;0	0;2	0;0	0;0	0;0	0;0	0;0	0;0	0;0	0	0	0	0	106.77	0	0	0	0	0	0	0
novel_circ_002321	0;2	0;0	0;0	0;0	0;0	2;2	0;0	0;0	0;0	0;0	0;0	0;0	104.62	0	0	0	0	204.07	0	0	0	0	0	0
novel_circ_014895	0;0	0;0	0;0	0;0	0;0	0;0	0;0	0;0	2;2	0;0	0;0	0;0	0	0	0	0	0	0	0	0	241.44	0	0	0
novel_circ_008925	0;0	0;0	0;0	0;0	0;0	0;2	0;0	0;0	0;0	0;0	0;0	0;0	0	0	0	0	0	102.04	0	0	0	0	0	0
novel_circ_002755	0;0	0;0	0;0	0;0	2;2	0;0	0;0	0;0	0;0	0;0	0;0	0;0	0	0	0	0	213.54	0	0	0	0	0	0	0
novel_circ_010030	0;0	2;2	0;0	0;0	0;0	0;0	0;0	0;0	0;0	0;0	0;0	0;0	0	231.35	0	0	0	0	0	0	0	0	0	0
novel_circ_000404	3;3	0;0	0;0	0;0	0;0	0;0	0;0	0;0	0;0	0;0	0;0	0;0	313.87	0	0	0	0	0	0	0	0	0	0	0
novel_circ_002665	3;0	0;0	4;0	0;0	2;0	0;0	0;0	2;0	2;0	0;0	0;0	0;0	156.94	0	233.40	0	106.77	0	0	103.84	120.72	0	0	0
novel_circ_014266	0;0	0;0	0;0	0;0	0;0	0;0	0;0	0;0	0;0	0;0	0;0	0;2	0	0	0	0	0	0	0	0	0	0	0	134.68
novel_circ_005062	0;0	0;0	0;0	0;0	2;2	0;0	0;0	0;2	0;0	0;0	0;0	0;0	0	0	0	0	213.54	0	0	103.84	0	0	0	0
novel_circ_008032	0;0	0;0	0;0	2;2	0;0	0;0	0;0	0;0	0;0	2;2	0;0	0;0	0	0	0	220.35	0	0	0	0	0	197.65	0	0
novel_circ_002173	0;2	0;0	0;0	0;0	0;0	0;0	0;0	0;0	0;0	0;0	0;0	0;0	104.62	0	0	0	0	0	0	0	0	0	0	0
novel_circ_009852	2;0	2;2	2;3	0;0	3;3	0;2	3;2	0;0	2;3	0;0	0;0	0;2	104.62	231.35	291.75	0	320.31	102.04	242.25	0	301.80	0	0	134.68
novel_circ_013537	0;0	0;0	0;0	0;0	3;0	0;0	0;0	0;0	0;0	0;0	0;0	0;0	0	0	0	0	160.15	0	0	0	0	0	0	0
novel_circ_012193	0;0	0;0	0;0	0;0	0;0	0;0	0;0	0;0	0;0	0;3	0;0	0;0	0	0	0	0	0	0	0	0	0	148.24	0	0
novel_circ_003463	0;0	0;0	0;0	0;0	0;0	0;0	0;0	0;0	0;0	0;0	0;0	0;2	0	0	0	0	0	0	0	0	0	0	0	134.68
novel_circ_000031	0;0	0;0	0;0	0;0	2;2	0;0	0;0	0;0	0;4	0;0	0;0	0;0	0	0	0	0	213.54	0	0	0	241.44	0	0	0
novel_circ_011166	0;0	0;2	0;0	0;0	0;0	0;0	0;0	0;0	0;0	0;0	0;0	0;0	0	115.67	0	0	0	0	0	0	0	0	0	0
novel_circ_006158	3;2	0;0	0;0	0;0	0;0	0;0	0;0	0;0	3;0	0;0	0;0	0;0	261.56	0	0	0	0	0	0	0	181.08	0	0	0
novel_circ_010804	0;0	0;0	0;0	0;0	0;0	0;0	0;0	0;0	0;2	0;0	0;0	0;0	0	0	0	0	0	0	0	0	120.72	0	0	0
novel_circ_011190	0;0	0;0	0;0	0;0	0;0	0;0	0;0	0;0	0;0	0;0	0;2	0;6	0	0	0	0	0	0	0	0	0	0	121.78	404.04
novel_circ_001206	0;0	0;0	0;2	0;0	0;0	0;0	0;0	0;0	0;0	0;0	0;0	0;0	0	0	116.70	0	0	0	0	0	0	0	0	0
novel_circ_000337	11;8	14;10	2;3	8;6	14;8	8;2	13;9	11;8	12;9	18;12	12;9	3;0	993.93	1388.09	291.75	771.22	1174.46	510.18	1065.89	986.50	1267.58	1482.36	1278.69	202.02
novel_circ_005893	0;0	0;0	0;0	0;0	0;0	0;2	0;0	0;0	0;0	0;0	0;0	0;0	0	0	0	0	0	102.04	0	0	0	0	0	0
novel_circ_002834	0;0	0;0	0;0	0;0	0;0	0;0	0;0	0;0	0;2	0;0	0;0	0;0	0	0	0	0	0	0	0	0	120.72	0	0	0
novel_circ_013433	0;0	0;0	0;0	0;0	0;0	0;0	0;0	0;0	0;0	0;2	0;0	0;0	0	0	0	0	0	0	0	0	0	98.82	0	0
novel_circ_003695	0;0	0;0	0;0	0;0	0;0	0;0	0;0	0;0	0;0	2;2	0;0	0;0	0	0	0	0	0	0	0	0	0	197.65	0	0
novel_circ_004701	0;0	0;0	0;0	0;15	0;0	0;0	0;0	0;0	0;6	0;0	0;0	0;3	0	0	0	826.31	0	0	0	0	362.17	0	0	202.02
novel_circ_008873	0;0	2;0	0;0	0;0	0;0	0;0	0;0	0;0	0;0	0;0	0;0	0;0	0	115.67	0	0	0	0	0	0	0	0	0	0
novel_circ_003522	3;2	0;0	0;0	0;0	0;0	0;0	0;0	0;0	0;0	0;0	0;0	0;0	261.56	0	0	0	0	0	0	0	0	0	0	0
novel_circ_007095	0;0	0;0	0;0	0;0	0;0	0;0	0;0	0;0	0;0	0;0	0;0	0;2	0	0	0	0	0	0	0	0	0	0	0	134.68
novel_circ_001574	0;0	0;0	0;0	0;0	0;0	0;2	0;0	0;0	0;0	0;0	0;0	0;0	0	0	0	0	0	102.04	0	0	0	0	0	0
novel_circ_006419	10;8	14;10	8;8	6;6	11;9	7;6	8;2	15;12	4;3	7;5	9;9	6;5	941.62	1388.09	933.60	661.05	1067.69	663.23	484.50	1401.87	422.53	592.94	1096.02	740.74
novel_circ_002614	0;0	0;0	0;0	0;0	0;0	0;0	0;0	0;0	0;0	0;2	0;0	0;0	0	0	0	0	0	0	0	0	0	98.82	0	0
novel_circ_012525	0;0	0;0	0;0	0;0	0;0	0;0	0;0	0;0	2;0	0;0	0;0	0;0	0	0	0	0	0	0	0	0	120.72	0	0	0
novel_circ_008355	0;0	0;0	0;0	0;0	0;0	0;0	2;0	0;0	0;0	0;0	0;0	0;0	0	0	0	0	0	0	96.90	0	0	0	0	0
novel_circ_014417	0;0	0;0	0;0	0;0	0;0	0;0	0;2	2;2	0;0	0;0	0;0	0;0	0	0	0	0	0	0	96.90	207.68	0	0	0	0
novel_circ_008095	0;0	0;0	0;0	0;0	0;0	0;2	0;0	0;0	0;0	0;0	0;0	0;0	0	0	0	0	0	102.04	0	0	0	0	0	0
novel_circ_011747	0;0	0;0	0;2	0;0	0;0	0;0	0;0	0;0	0;0	0;0	0;0	0;0	0	0	116.70	0	0	0	0	0	0	0	0	0
novel_circ_003679	0;0	0;0	0;0	0;0	0;0	0;2	0;0	0;0	0;0	0;0	0;0	0;0	0	0	0	0	0	102.04	0	0	0	0	0	0
novel_circ_009509	0;0	0;0	0;0	0;0	0;0	0;2	0;0	0;0	0;0	0;0	0;0	0;0	0	0	0	0	0	102.04	0	0	0	0	0	0
novel_circ_009454	0;0	0;0	0;0	0;0	0;0	0;0	0;0	0;0	0;0	0;0	0;2	0;0	0	0	0	0	0	0	0	0	0	0	121.78	0
novel_circ_003594	0;0	0;0	0;0	0;0	0;0	0;0	0;0	0;0	0;2	0;0	0;0	0;0	0	0	0	0	0	0	0	0	120.72	0	0	0
novel_circ_000535	2;2	2;0	0;0	0;0	0;0	0;0	3;3	0;0	0;0	0;0	0;0	0;0	209.25	115.67	0	0	0	0	290.70	0	0	0	0	0
novel_circ_015310	0;0	0;0	0;0	0;0	0;0	0;0	0;0	0;0	0;0	2;2	0;0	0;0	0	0	0	0	0	0	0	0	0	197.65	0	0
novel_circ_007088	0;0	11;0	0;0	0;0	0;0	0;0	0;0	0;0	0;0	0;0	0;0	0;0	0	636.21	0	0	0	0	0	0	0	0	0	0
novel_circ_015369	0;4	0;0	0;2	0;2	0;3	0;3	0;0	0;0	0;0	0;0	0;0	0;0	209.25	0	116.70	110.17	160.15	153.05	0	0	0	0	0	0
novel_circ_006855	0;0	0;0	0;0	0;0	0;0	0;0	0;0	0;0	0;0	0;3	0;0	0;0	0	0	0	0	0	0	0	0	0	148.24	0	0
novel_circ_006509	0;0	0;0	0;0	0;0	0;0	4;4	0;0	0;0	0;0	0;0	0;0	0;0	0	0	0	0	0	408.14	0	0	0	0	0	0
novel_circ_002068	0;0	0;0	0;0	0;0	0;0	0;0	0;0	0;0	0;0	0;0	2;3	0;0	0	0	0	0	0	0	0	0	0	0	304.45	0
novel_circ_010390	0;0	0;0	0;0	0;0	0;0	0;0	0;0	0;0	0;0	0;4	0;0	0;0	0	0	0	0	0	0	0	0	0	197.65	0	0
novel_circ_003121	20;10	11;7	9;3	10;5	17;8	13;7	30;18	11;7	7;5	19;10	8;4	8;6	1569.37	1041.06	700.20	826.31	1334.61	1020.36	2325.58	934.58	724.33	1432.95	730.68	942.76
novel_circ_011837	0;0	0;0	0;0	0;2	0;0	0;0	0;0	0;0	0;0	2;0	0;0	0;0	0	0	0	110.17	0	0	0	0	0	98.82	0	0
novel_circ_013752	4;4	0;0	6;4	0;0	3;3	3;2	5;4	3;4	0;0	0;0	10;12	3;2	418.50	0	583.50	0	320.31	255.09	436.05	363.45	0	0	1339.58	336.70
novel_circ_007648	2;3	0;0	2;2	3;2	0;0	0;0	0;0	0;0	0;0	0;0	0;0	0;0	261.56	0	233.40	275.44	0	0	0	0	0	0	0	0
novel_circ_008537	0;0	0;2	0;0	0;0	0;0	0;0	0;0	0;0	0;0	0;0	0;0	0;0	0	115.67	0	0	0	0	0	0	0	0	0	0
novel_circ_002785	7;0	11;3	9;3	6;0	7;0	14;0	12;0	6;2	11;0	12;3	20;0	14;0	366.19	809.72	700.20	330.52	373.69	714.25	581.40	415.37	663.97	741.18	1217.80	942.76
novel_circ_012987	0;0	0;0	2;3	0;0	0;0	0;0	0;0	0;0	0;0	0;0	0;0	0;0	0	0	291.75	0	0	0	0	0	0	0	0	0
novel_circ_010949	0;0	0;0	0;2	0;0	0;0	0;0	0;0	0;0	0;0	0;2	0;0	0;0	0	0	116.70	0	0	0	0	0	0	98.82	0	0
novel_circ_009511	14;11	12;8	17;9	12;7	10;9	15;9	11;6	14;7	12;9	14;12	6;5	13;8	1307.80	1156.74	1517.10	1046.66	1014.31	1224.43	823.64	1090.34	1267.58	1284.71	669.79	1414.14
novel_circ_009592	0;0	0;0	0;0	0;0	2;2	0;0	0;0	0;0	0;0	0;0	0;0	0;0	0	0	0	0	213.54	0	0	0	0	0	0	0
novel_circ_006390	0;0	0;0	3;2	0;0	0;0	0;0	5;4	2;2	0;6	0;3	0;0	2;2	0	0	291.75	0	0	0	436.05	207.68	362.17	148.24	0	269.36
novel_circ_013574	0;0	0;0	0;0	0;0	0;0	0;0	0;0	0;0	3;0	0;0	0;0	0;0	0	0	0	0	0	0	0	0	181.08	0	0	0
novel_circ_004721	0;0	0;0	2;0	0;0	0;0	0;0	0;0	0;0	0;0	0;0	0;0	0;0	0	0	116.70	0	0	0	0	0	0	0	0	0
novel_circ_004512	0;0	0;0	0;0	0;2	0;0	0;0	0;0	0;0	0;0	0;0	0;0	0;0	0	0	0	110.17	0	0	0	0	0	0	0	0
novel_circ_003354	0;0	0;0	0;0	0;0	0;0	0;0	0;0	0;0	0;0	0;0	0;0	0;2	0	0	0	0	0	0	0	0	0	0	0	134.68
novel_circ_004777	0;0	0;0	0;0	0;0	0;0	0;0	0;0	0;0	0;0	0;0	0;2	0;0	0	0	0	0	0	0	0	0	0	0	121.78	0
novel_circ_012563	0;0	0;0	0;0	0;0	0;0	2;0	0;2	0;0	0;2	0;0	0;0	0;0	0	0	0	0	0	102.04	96.90	0	120.72	0	0	0
novel_circ_012061	0;0	0;0	0;0	0;0	0;0	2;2	0;0	2;2	0;0	0;0	0;0	0;0	0	0	0	0	0	204.07	0	207.68	0	0	0	0
novel_circ_012794	4;6	0;0	0;0	0;0	0;0	0;0	0;0	2;0	0;0	0;0	0;0	0;0	523.12	0	0	0	0	0	0	103.84	0	0	0	0
novel_circ_013306	0;0	0;0	0;0	0;0	0;0	0;0	0;0	0;2	0;0	0;0	0;0	0;0	0	0	0	0	0	0	0	103.84	0	0	0	0
novel_circ_000109	0;0	2;0	0;0	0;0	0;0	0;0	0;0	0;0	0;0	0;0	0;0	0;0	0	115.67	0	0	0	0	0	0	0	0	0	0
novel_circ_010326	0;0	0;0	0;0	0;0	0;0	0;0	3;3	0;0	0;0	0;0	0;0	0;0	0	0	0	0	0	0	290.70	0	0	0	0	0
novel_circ_000025	0;0	2;2	0;0	0;0	0;0	0;0	0;0	0;0	0;0	0;0	0;0	0;0	0	231.35	0	0	0	0	0	0	0	0	0	0
novel_circ_010166	0;0	0;0	0;0	0;0	0;0	0;0	0;2	0;0	0;0	0;0	0;0	0;0	0	0	0	0	0	0	96.90	0	0	0	0	0
novel_circ_014073	0;0	0;0	0;0	0;0	0;0	0;2	0;0	0;0	0;0	0;0	0;0	0;0	0	0	0	0	0	102.04	0	0	0	0	0	0
novel_circ_010305	0;0	0;0	0;0	0;0	0;0	0;0	0;0	0;0	0;0	0;0	0;0	0;2	0	0	0	0	0	0	0	0	0	0	0	134.68
novel_circ_007150	0;0	0;0	0;0	0;0	0;0	0;0	0;0	0;0	0;0	0;0	2;0	0;0	0	0	0	0	0	0	0	0	0	0	121.78	0
novel_circ_012220	0;0	0;0	0;0	0;0	0;2	0;0	0;0	0;0	0;0	0;0	0;0	0;0	0	0	0	0	106.77	0	0	0	0	0	0	0
novel_circ_001950	0;0	2;0	0;0	0;0	0;0	0;0	0;0	0;0	0;0	0;0	5;6	0;0	0	115.67	0	0	0	0	0	0	0	0	669.79	0
novel_circ_006577	0;0	0;0	0;0	0;2	0;0	0;0	0;0	0;0	0;0	0;0	0;0	0;0	0	0	0	110.17	0	0	0	0	0	0	0	0
novel_circ_003379	0;0	0;0	0;0	0;0	0;0	0;0	0;0	0;0	0;2	0;0	0;0	0;0	0	0	0	0	0	0	0	0	120.72	0	0	0
novel_circ_002290	0;0	0;0	2;2	0;0	0;0	0;0	0;0	0;0	0;0	0;0	0;0	0;0	0	0	233.40	0	0	0	0	0	0	0	0	0
novel_circ_013060	0;0	0;0	0;0	0;0	0;0	0;0	0;0	2;0	0;0	0;0	0;0	0;0	0	0	0	0	0	0	0	103.84	0	0	0	0
novel_circ_003389	0;0	0;0	2;3	0;0	0;2	0;0	0;0	0;0	0;0	0;2	0;0	0;0	0	0	291.75	0	106.77	0	0	0	0	98.82	0	0
novel_circ_003302	2;2	0;0	0;0	4;4	0;0	0;0	0;0	5;4	0;0	0;2	0;0	0;0	209.25	0	0	440.70	0	0	0	467.29	0	98.82	0	0
novel_circ_008680	0;0	0;0	0;0	0;0	0;0	0;0	0;0	0;0	0;0	0;0	5;5	0;0	0	0	0	0	0	0	0	0	0	0	608.90	0
novel_circ_013163	0;0	0;0	0;0	0;0	0;0	0;0	0;0	0;0	0;2	0;0	0;0	0;2	0	0	0	0	0	0	0	0	120.72	0	0	134.68
novel_circ_008905	0;0	0;0	0;0	0;0	0;0	0;0	0;0	0;0	0;0	2;0	0;0	0;0	0	0	0	0	0	0	0	0	0	98.82	0	0
novel_circ_006607	0;0	0;0	0;0	0;0	0;0	0;0	2;2	0;0	0;0	0;0	0;0	0;0	0	0	0	0	0	0	193.80	0	0	0	0	0
novel_circ_010767	0;0	0;3	0;0	0;0	0;0	0;0	0;0	0;0	0;0	0;0	0;0	0;0	0	173.51	0	0	0	0	0	0	0	0	0	0
novel_circ_014530	0;0	0;0	0;0	0;0	0;0	0;0	0;0	0;0	0;0	0;2	0;0	0;0	0	0	0	0	0	0	0	0	0	98.82	0	0
novel_circ_011844	0;0	3;3	0;0	0;0	0;0	0;0	0;0	0;0	0;0	0;0	0;0	0;0	0	347.02	0	0	0	0	0	0	0	0	0	0
novel_circ_008809	0;0	0;0	0;0	0;0	0;0	0;0	0;0	0;0	0;0	2;0	0;0	0;0	0	0	0	0	0	0	0	0	0	98.82	0	0
novel_circ_002488	0;0	0;0	0;0	0;0	2;2	0;0	0;0	0;0	0;0	0;0	0;0	0;0	0	0	0	0	213.54	0	0	0	0	0	0	0
novel_circ_009406	0;0	0;0	0;0	0;0	0;0	0;0	0;0	0;0	0;2	0;0	0;0	0;0	0	0	0	0	0	0	0	0	120.72	0	0	0
novel_circ_004508	0;0	0;0	0;0	0;0	0;0	0;0	0;0	0;0	0;0	2;2	0;0	0;0	0	0	0	0	0	0	0	0	0	197.65	0	0
novel_circ_004399	0;0	0;0	3;3	2;2	3;2	3;4	0;0	0;0	0;0	0;0	0;0	0;0	0	0	350.10	220.35	266.92	357.12	0	0	0	0	0	0
novel_circ_008697	0;2	0;0	0;0	0;0	0;0	0;0	0;0	0;0	0;0	0;0	0;0	0;0	104.62	0	0	0	0	0	0	0	0	0	0	0
novel_circ_001929	2;0	0;0	0;0	2;0	2;0	0;0	0;0	0;0	0;0	0;0	0;0	0;0	104.62	0	0	110.17	106.77	0	0	0	0	0	0	0
novel_circ_003362	0;0	2;2	0;0	0;2	0;0	0;0	0;0	0;2	0;0	0;0	0;0	0;0	0	231.35	0	110.17	0	0	0	103.84	0	0	0	0
novel_circ_003491	0;0	0;0	0;0	2;0	0;0	0;0	0;0	0;0	0;0	0;0	0;0	0;0	0	0	0	110.17	0	0	0	0	0	0	0	0
novel_circ_012539	10;3	8;2	9;3	7;0	0;0	0;0	11;4	8;2	10;2	6;3	3;0	7;0	680.06	578.37	700.20	385.61	0	0	726.74	519.21	724.33	444.71	182.67	471.38
novel_circ_003110	0;0	3;2	0;0	0;0	2;0	0;0	2;0	3;2	3;2	3;2	4;4	0;0	0	289.18	0	0	106.77	0	96.90	259.61	301.80	247.06	487.12	0
novel_circ_000674	0;0	0;2	0;0	0;0	0;0	0;0	0;0	0;0	0;0	0;0	0;0	0;0	0	115.67	0	0	0	0	0	0	0	0	0	0
novel_circ_010009	0;0	0;0	0;0	0;0	3;2	0;0	0;0	0;0	0;0	0;0	0;0	0;0	0	0	0	0	266.92	0	0	0	0	0	0	0
novel_circ_008159	10;0	7;2	7;0	7;0	8;0	7;0	11;0	9;2	4;0	11;0	10;0	3;0	523.12	520.53	408.45	385.61	427.08	357.12	532.95	571.13	241.44	543.53	608.90	202.02
novel_circ_013887	0;0	0;0	0;0	0;0	0;0	0;0	4;3	2;2	3;0	0;0	0;0	0;0	0	0	0	0	0	0	339.15	207.68	181.08	0	0	0
novel_circ_006736	3;0	0;0	0;0	0;0	0;0	2;2	0;0	0;0	0;0	0;0	0;0	0;0	156.94	0	0	0	0	204.07	0	0	0	0	0	0
novel_circ_002923	0;0	0;0	0;0	0;2	0;0	0;0	0;0	0;0	0;0	2;0	0;0	0;0	0	0	0	110.17	0	0	0	0	0	98.82	0	0
novel_circ_011251	0;0	0;0	0;0	0;0	0;0	0;0	0;0	2;2	0;0	0;0	0;0	0;0	0	0	0	0	0	0	0	207.68	0	0	0	0
novel_circ_007591	0;0	0;0	0;0	0;0	0;0	0;0	0;0	0;0	0;0	0;0	0;0	2;2	0	0	0	0	0	0	0	0	0	0	0	269.36
novel_circ_002565	0;0	0;0	0;0	0;0	0;0	0;0	0;0	2;3	0;0	0;0	0;0	0;0	0	0	0	0	0	0	0	259.61	0	0	0	0
novel_circ_012490	0;0	0;0	0;0	0;0	0;0	0;0	0;2	0;0	0;0	0;0	0;0	0;0	0	0	0	0	0	0	96.90	0	0	0	0	0
novel_circ_004097	0;0	0;0	0;0	0;0	0;2	0;0	0;0	0;0	0;0	0;0	0;0	0;2	0	0	0	0	106.77	0	0	0	0	0	0	134.68
novel_circ_013475	0;0	0;0	0;0	0;2	0;0	0;0	0;0	0;0	0;0	0;0	0;0	0;0	0	0	0	110.17	0	0	0	0	0	0	0	0
novel_circ_007445	0;0	0;0	0;2	0;2	0;0	0;0	0;0	0;0	0;0	0;0	0;0	0;0	0	0	116.70	110.17	0	0	0	0	0	0	0	0
novel_circ_011551	0;0	0;2	0;0	0;0	0;0	0;0	0;0	0;0	0;0	0;0	0;0	0;0	0	115.67	0	0	0	0	0	0	0	0	0	0
novel_circ_008147	0;0	0;0	0;0	0;0	0;0	0;0	0;0	0;0	0;0	0;0	2;3	0;0	0	0	0	0	0	0	0	0	0	0	304.45	0
novel_circ_015064	0;0	0;0	0;0	0;0	0;0	3;2	0;0	0;0	0;0	0;0	0;0	0;0	0	0	0	0	0	255.09	0	0	0	0	0	0
novel_circ_009841	0;0	0;0	0;0	0;2	0;0	0;0	0;0	0;0	0;0	0;0	0;0	0;0	0	0	0	110.17	0	0	0	0	0	0	0	0
novel_circ_003925	6;4	3;2	0;0	0;0	0;0	0;0	5;4	3;2	5;4	3;4	0;0	0;0	523.12	289.18	0	0	0	0	436.05	259.61	543.25	345.88	0	0
novel_circ_010854	0;0	0;0	0;0	0;2	0;0	0;0	0;0	0;0	0;0	0;0	0;0	0;0	0	0	0	110.17	0	0	0	0	0	0	0	0
novel_circ_011783	0;0	0;2	0;0	9;9	0;0	0;0	4;2	0;0	4;3	0;0	0;0	4;3	0	115.67	0	991.57	0	0	290.70	0	422.53	0	0	471.38
novel_circ_011662	2;0	0;0	0;0	0;0	3;0	0;0	0;0	0;0	0;0	0;0	0;0	0;0	104.62	0	0	0	160.15	0	0	0	0	0	0	0
novel_circ_003559	0;0	0;0	0;0	2;2	0;0	0;0	0;0	3;0	2;0	0;0	0;0	0;0	0	0	0	220.35	0	0	0	155.76	120.72	0	0	0
novel_circ_008640	0;0	0;0	0;0	0;2	0;0	0;0	0;0	0;0	0;0	0;0	0;0	0;0	0	0	0	110.17	0	0	0	0	0	0	0	0
novel_circ_000140	0;0	0;0	0;0	0;0	0;0	0;0	0;0	2;0	0;0	0;0	0;0	0;0	0	0	0	0	0	0	0	103.84	0	0	0	0
novel_circ_010437	2;2	0;0	0;0	0;0	0;0	0;0	0;0	0;0	0;0	0;0	0;0	0;0	209.25	0	0	0	0	0	0	0	0	0	0	0
novel_circ_007293	9;3	0;2	4;3	4;3	6;5	5;5	0;0	6;3	8;5	10;5	0;0	3;0	627.75	115.67	408.45	385.61	587.23	510.18	0	467.29	784.69	741.18	0	202.02
novel_circ_013370	0;0	0;0	0;0	2;0	0;0	0;0	0;0	0;0	0;0	0;0	0;0	0;0	0	0	0	110.17	0	0	0	0	0	0	0	0
novel_circ_011033	0;0	0;0	0;0	0;0	0;0	0;2	0;0	0;0	0;0	0;0	0;0	0;0	0	0	0	0	0	102.04	0	0	0	0	0	0
novel_circ_015261	0;0	0;0	0;0	0;0	0;0	2;2	0;0	2;2	0;0	5;3	0;0	0;2	0	0	0	0	0	204.07	0	207.68	0	395.30	0	134.68
novel_circ_012078	0;0	0;0	0;0	0;0	0;0	0;0	0;0	3;4	0;0	0;0	0;2	0;0	0	0	0	0	0	0	0	363.45	0	0	121.78	0
novel_circ_013109	0;0	0;0	0;0	0;0	2;3	0;0	0;0	0;0	0;0	0;0	0;0	0;0	0	0	0	0	266.92	0	0	0	0	0	0	0
novel_circ_011126	0;0	0;0	0;0	0;2	0;0	0;0	0;0	0;0	0;0	0;0	0;0	0;0	0	0	0	110.17	0	0	0	0	0	0	0	0
novel_circ_004153	0;0	0;0	0;0	0;0	0;0	0;0	0;0	0;0	0;2	0;0	0;0	0;0	0	0	0	0	0	0	0	0	120.72	0	0	0
novel_circ_015497	0;0	0;0	0;0	0;0	0;0	0;0	0;0	0;2	0;0	0;0	0;0	0;0	0	0	0	0	0	0	0	103.84	0	0	0	0
novel_circ_012829	0;0	0;2	0;0	0;0	0;0	0;0	0;0	0;0	0;0	0;0	0;0	0;0	0	115.67	0	0	0	0	0	0	0	0	0	0
novel_circ_001679	0;0	0;0	0;0	0;0	0;0	0;0	0;0	0;0	0;0	0;0	2;0	0;0	0	0	0	0	0	0	0	0	0	0	121.78	0
novel_circ_009063	0;0	0;0	0;0	0;0	0;0	0;0	0;0	0;0	0;0	2;0	0;0	0;0	0	0	0	0	0	0	0	0	0	98.82	0	0
novel_circ_010685	3;0	0;0	0;0	0;0	0;0	0;0	0;0	0;0	0;0	0;0	0;0	0;0	156.94	0	0	0	0	0	0	0	0	0	0	0
novel_circ_014705	0;0	0;0	0;0	0;0	0;0	0;0	0;0	0;0	0;2	0;0	3;2	2;0	0	0	0	0	0	0	0	0	120.72	0	304.45	134.68
novel_circ_004234	0;2	0;0	0;0	0;0	0;0	0;0	0;0	0;0	0;0	0;0	0;0	0;0	104.62	0	0	0	0	0	0	0	0	0	0	0
novel_circ_007416	0;0	0;0	0;0	0;0	0;0	0;0	0;0	0;0	0;0	0;0	0;0	0;2	0	0	0	0	0	0	0	0	0	0	0	134.68
novel_circ_005478	0;0	0;0	0;0	0;0	0;0	0;0	0;0	0;0	0;0	2;0	0;0	0;0	0	0	0	0	0	0	0	0	0	98.82	0	0
novel_circ_006257	0;0	0;2	0;0	0;0	0;0	0;0	0;0	0;0	0;0	0;0	0;0	0;0	0	115.67	0	0	0	0	0	0	0	0	0	0
novel_circ_000466	0;0	0;0	0;0	0;0	0;0	0;0	0;0	0;0	0;0	0;0	2;0	0;0	0	0	0	0	0	0	0	0	0	0	121.78	0
novel_circ_012811	0;0	0;0	0;0	0;0	0;0	0;0	0;3	0;0	0;0	0;0	0;0	0;0	0	0	0	0	0	0	145.35	0	0	0	0	0
novel_circ_004461	0;0	0;0	0;0	0;0	0;0	2;2	0;0	0;0	0;0	0;2	0;0	0;0	0	0	0	0	0	204.07	0	0	0	98.82	0	0
novel_circ_000740	0;0	0;0	0;0	0;0	2;2	0;0	2;2	0;0	0;0	0;0	0;0	0;0	0	0	0	0	213.54	0	193.80	0	0	0	0	0
novel_circ_004218	0;0	0;0	0;0	0;2	0;0	2;3	0;0	0;0	0;0	0;0	0;0	0;0	0	0	0	110.17	0	255.09	0	0	0	0	0	0
novel_circ_013198	0;0	0;2	0;0	0;0	0;0	0;0	0;0	0;0	0;0	0;0	0;0	0;0	0	115.67	0	0	0	0	0	0	0	0	0	0
novel_circ_004302	0;0	0;0	0;0	0;0	0;0	0;0	0;0	2;2	0;0	0;0	0;0	0;0	0	0	0	0	0	0	0	207.68	0	0	0	0
novel_circ_012907	0;0	0;0	0;0	0;0	0;0	0;0	0;0	0;0	0;0	2;2	0;0	0;0	0	0	0	0	0	0	0	0	0	197.65	0	0
novel_circ_002691	0;0	2;0	0;0	0;0	0;0	0;0	0;0	0;0	0;0	0;0	0;0	0;0	0	115.67	0	0	0	0	0	0	0	0	0	0
novel_circ_006782	2;0	0;0	0;0	0;0	0;0	0;0	0;0	0;0	0;0	0;0	0;0	0;0	104.62	0	0	0	0	0	0	0	0	0	0	0
novel_circ_009178	0;0	0;0	0;0	0;0	0;2	0;0	0;0	0;0	0;0	0;0	0;0	0;0	0	0	0	0	106.77	0	0	0	0	0	0	0
novel_circ_007927	0;0	0;0	0;0	0;0	0;0	0;0	0;0	0;2	0;0	0;0	0;0	0;0	0	0	0	0	0	0	0	103.84	0	0	0	0
novel_circ_006631	0;0	0;0	0;0	0;0	0;0	0;2	0;0	0;0	0;0	0;0	0;0	4;7	0	0	0	0	0	102.04	0	0	0	0	0	740.74
novel_circ_004794	0;0	0;0	0;0	0;0	0;0	0;0	0;0	0;0	0;0	0;2	0;0	0;0	0	0	0	0	0	0	0	0	0	98.82	0	0
novel_circ_004549	0;0	0;0	3;2	2;2	0;0	0;0	0;0	0;0	0;0	0;0	0;0	4;4	0	0	291.75	220.35	0	0	0	0	0	0	0	538.72
novel_circ_002844	0;0	2;0	0;0	0;0	0;0	0;0	0;0	0;0	0;0	0;0	0;0	0;0	0	115.67	0	0	0	0	0	0	0	0	0	0
novel_circ_000613	5;4	0;4	0;0	0;0	0;0	0;0	2;3	0;0	0;0	3;2	2;4	0;2	470.81	231.35	0	0	0	0	242.25	0	0	247.06	365.34	134.68
novel_circ_008702	3;3	0;0	0;0	2;0	4;5	2;2	0;0	0;0	2;2	3;2	0;0	0;0	313.87	0	0	110.17	480.46	204.07	0	0	241.44	247.06	0	0
novel_circ_001380	0;0	0;0	0;0	0;0	0;0	0;0	0;0	0;0	0;0	0;0	0;2	0;0	0	0	0	0	0	0	0	0	0	0	121.78	0
novel_circ_006017	0;0	0;0	0;0	0;0	0;0	0;0	0;0	0;0	0;0	0;2	0;0	0;0	0	0	0	0	0	0	0	0	0	98.82	0	0
novel_circ_002468	0;0	0;0	0;0	0;0	0;0	0;0	0;0	3;3	0;0	0;0	0;0	0;0	0	0	0	0	0	0	0	311.53	0	0	0	0
novel_circ_002411	0;0	0;0	0;0	0;0	0;0	0;2	0;0	0;0	0;0	0;0	0;0	0;0	0	0	0	0	0	102.04	0	0	0	0	0	0
novel_circ_001115	0;2	0;0	0;0	0;0	0;0	0;0	0;0	0;0	0;0	0;0	0;0	0;0	104.62	0	0	0	0	0	0	0	0	0	0	0
novel_circ_013678	0;0	0;0	0;0	2;0	0;0	0;0	0;0	2;0	0;0	0;0	0;0	0;0	0	0	0	110.17	0	0	0	103.84	0	0	0	0
novel_circ_003578	0;0	0;0	2;2	2;0	0;0	0;0	3;3	0;0	0;0	0;0	0;0	2;2	0	0	233.40	110.17	0	0	290.70	0	0	0	0	269.36
novel_circ_007398	0;0	0;0	0;0	0;0	0;0	3;0	0;0	0;0	2;0	2;3	0;0	0;0	0	0	0	0	0	153.05	0	0	120.72	247.06	0	0
novel_circ_009549	0;0	0;0	0;0	0;4	0;0	0;0	0;0	0;0	0;0	0;0	0;0	0;0	0	0	0	220.35	0	0	0	0	0	0	0	0
novel_circ_001901	0;2	0;0	0;0	0;2	0;0	0;0	0;0	0;0	0;0	0;0	0;0	0;0	104.62	0	0	110.17	0	0	0	0	0	0	0	0
novel_circ_012466	0;0	0;0	0;0	0;0	0;0	2;0	0;0	0;0	0;0	0;0	0;0	0;0	0	0	0	0	0	102.04	0	0	0	0	0	0
novel_circ_005488	0;0	0;0	0;0	0;0	0;0	0;0	0;2	0;0	0;0	0;0	0;0	0;0	0	0	0	0	0	0	96.90	0	0	0	0	0
novel_circ_006635	0;0	0;0	3;0	0;0	0;0	0;0	0;0	0;0	0;0	0;0	0;0	0;0	0	0	175.05	0	0	0	0	0	0	0	0	0
novel_circ_001089	0;0	0;0	0;0	0;0	0;0	0;0	0;0	0;0	0;0	0;2	0;0	0;0	0	0	0	0	0	0	0	0	0	98.82	0	0
novel_circ_001399	6;0	0;0	0;0	0;0	3;0	0;0	0;0	0;0	4;0	0;0	0;0	0;0	313.87	0	0	0	160.15	0	0	0	241.44	0	0	0
novel_circ_007155	0;2	0;0	0;0	0;0	0;0	0;0	0;0	0;0	0;0	0;0	0;0	0;0	104.62	0	0	0	0	0	0	0	0	0	0	0
novel_circ_015626	0;0	0;0	0;0	0;0	0;0	0;0	0;0	0;0	0;0	0;0	0;0	0;2	0	0	0	0	0	0	0	0	0	0	0	134.68
novel_circ_000912	0;0	0;0	0;0	0;0	0;0	0;0	0;0	0;2	0;0	0;0	0;0	0;0	0	0	0	0	0	0	0	103.84	0	0	0	0
novel_circ_006466	0;0	0;0	0;0	0;2	0;0	0;0	0;2	0;0	0;0	0;0	0;0	0;0	0	0	0	110.17	0	0	96.90	0	0	0	0	0
novel_circ_003513	0;0	0;0	0;2	0;0	0;0	0;0	0;0	0;0	0;0	0;0	0;0	0;0	0	0	116.70	0	0	0	0	0	0	0	0	0
novel_circ_006695	0;0	0;0	2;2	0;0	0;0	0;0	0;0	0;0	0;0	0;0	0;0	0;0	0	0	233.40	0	0	0	0	0	0	0	0	0
novel_circ_006080	16;15	11;9	8;9	8;5	8;5	8;9	16;13	13;15	5;3	10;12	9;9	16;17	1621.68	1156.74	991.95	716.14	694.00	867.30	1405.04	1453.79	482.89	1087.06	1096.02	2222.22
novel_circ_012534	0;0	0;0	0;0	0;2	0;0	0;0	0;0	0;0	0;0	0;0	0;0	0;0	0	0	0	110.17	0	0	0	0	0	0	0	0
novel_circ_002724	0;0	0;0	0;0	0;0	0;0	0;0	0;0	2;2	0;0	0;0	0;0	0;0	0	0	0	0	0	0	0	207.68	0	0	0	0
novel_circ_006047	0;0	0;0	0;0	0;0	0;0	0;0	0;0	0;0	0;3	0;0	0;0	0;0	0	0	0	0	0	0	0	0	181.08	0	0	0
novel_circ_010076	0;0	0;0	0;0	0;0	2;2	0;0	0;0	0;0	0;0	0;0	0;0	0;0	0	0	0	0	213.54	0	0	0	0	0	0	0
novel_circ_005257	2;2	0;0	0;0	2;0	0;0	0;0	0;0	0;0	3;3	0;0	0;0	3;0	209.25	0	0	110.17	0	0	0	0	362.17	0	0	202.02
novel_circ_000820	0;0	0;0	0;0	0;0	0;0	0;0	0;0	0;0	0;2	0;0	0;0	0;0	0	0	0	0	0	0	0	0	120.72	0	0	0
novel_circ_013188	0;0	4;2	2;3	0;0	4;2	3;3	3;2	0;0	0;2	0;0	3;4	2;3	0	347.02	291.75	0	320.31	306.11	242.25	0	120.72	0	426.23	336.70
novel_circ_007969	3;2	0;0	2;0	3;0	0;0	0;0	0;0	0;0	0;0	2;3	0;0	0;0	261.56	0	116.70	165.26	0	0	0	0	0	247.06	0	0
novel_circ_004079	2;3	0;0	0;2	0;0	0;0	0;0	0;0	3;3	0;0	3;4	0;2	0;0	261.56	0	116.70	0	0	0	0	311.53	0	345.88	121.78	0
novel_circ_010871	0;0	0;0	0;0	0;0	0;0	0;0	0;0	0;0	2;3	0;0	0;0	0;0	0	0	0	0	0	0	0	0	301.80	0	0	0
novel_circ_003507	0;0	0;0	0;0	0;0	0;0	0;2	0;0	0;0	0;0	0;0	0;0	0;0	0	0	0	0	0	102.04	0	0	0	0	0	0
novel_circ_008609	0;0	0;0	0;0	3;0	0;0	0;0	0;0	2;0	0;0	0;0	0;0	0;0	0	0	0	165.26	0	0	0	103.84	0	0	0	0
novel_circ_014199	0;0	0;0	0;0	0;2	0;0	0;0	0;0	0;0	0;0	0;0	0;0	0;0	0	0	0	110.17	0	0	0	0	0	0	0	0
novel_circ_008831	0;0	0;0	0;2	0;0	0;0	0;0	0;0	0;0	0;0	0;0	0;0	0;0	0	0	116.70	0	0	0	0	0	0	0	0	0
novel_circ_008713	0;0	3;0	2;0	2;2	0;0	0;0	2;0	0;0	3;0	0;0	0;0	0;0	0	173.51	116.70	220.35	0	0	96.90	0	181.08	0	0	0
novel_circ_009577	0;0	0;0	0;0	0;0	0;0	0;0	0;0	0;0	3;2	0;0	0;0	0;0	0	0	0	0	0	0	0	0	301.80	0	0	0
novel_circ_004554	0;0	0;0	0;2	0;0	0;0	0;0	0;0	0;0	0;0	0;0	0;0	0;0	0	0	116.70	0	0	0	0	0	0	0	0	0
novel_circ_011186	0;0	0;0	0;0	0;0	0;0	0;0	0;0	0;0	2;0	0;0	0;0	0;0	0	0	0	0	0	0	0	0	120.72	0	0	0
novel_circ_006405	0;0	0;0	0;0	0;2	0;0	0;0	0;0	0;0	0;0	0;0	0;0	0;0	0	0	0	110.17	0	0	0	0	0	0	0	0
novel_circ_008824	0;0	0;0	2;2	0;0	0;0	0;0	0;0	0;0	0;0	0;0	0;0	0;0	0	0	233.40	0	0	0	0	0	0	0	0	0
novel_circ_000642	0;2	0;0	0;0	0;0	0;0	0;0	0;0	0;0	0;0	0;0	0;0	0;0	104.62	0	0	0	0	0	0	0	0	0	0	0
novel_circ_013625	0;0	0;0	0;0	0;0	0;0	0;0	0;0	0;0	3;3	0;0	0;0	0;0	0	0	0	0	0	0	0	0	362.17	0	0	0
novel_circ_007318	0;0	0;2	0;0	0;0	0;0	0;0	0;0	0;0	0;0	0;0	0;0	0;0	0	115.67	0	0	0	0	0	0	0	0	0	0
novel_circ_004965	2;2	0;0	0;0	2;3	0;0	5;5	0;2	0;0	0;0	0;0	0;0	2;2	209.25	0	0	275.44	0	510.18	96.90	0	0	0	0	269.36
novel_circ_003659	0;0	0;0	0;0	0;0	2;0	0;0	0;0	2;0	0;0	0;0	0;0	0;0	0	0	0	0	106.77	0	0	103.84	0	0	0	0
novel_circ_000175	0;0	0;0	0;0	0;0	0;0	0;0	2;2	0;0	0;0	0;0	0;0	0;0	0	0	0	0	0	0	193.80	0	0	0	0	0
novel_circ_005169	0;0	0;0	0;0	0;0	0;0	0;0	0;0	0;0	0;0	0;0	2;2	0;0	0	0	0	0	0	0	0	0	0	0	243.56	0
novel_circ_008737	0;0	0;0	0;0	2;0	0;0	0;0	0;0	0;0	0;0	0;2	0;0	0;0	0	0	0	110.17	0	0	0	0	0	98.82	0	0
novel_circ_011394	0;0	0;0	3;2	4;3	0;0	2;2	4;3	4;3	0;0	0;0	3;2	0;0	0	0	291.75	385.61	0	204.07	339.15	363.45	0	0	304.45	0
novel_circ_014760	0;0	0;0	0;0	0;0	0;0	2;0	0;0	0;0	0;0	0;0	0;0	0;0	0	0	0	0	0	102.04	0	0	0	0	0	0
novel_circ_013892	0;2	0;0	0;0	0;0	0;0	0;0	0;0	0;0	0;0	0;0	0;0	0;0	104.62	0	0	0	0	0	0	0	0	0	0	0
novel_circ_006600	2;0	0;0	0;0	4;2	2;0	3;0	3;0	6;0	0;0	3;0	3;2	0;0	104.62	0	0	330.52	106.77	153.05	145.35	311.53	0	148.24	304.45	0
novel_circ_010246	0;0	0;2	0;0	0;0	0;0	0;0	0;0	0;0	0;0	0;0	0;0	0;0	0	115.67	0	0	0	0	0	0	0	0	0	0
novel_circ_009830	0;0	0;0	0;0	0;0	0;0	0;0	0;0	0;0	0;0	2;0	0;0	0;0	0	0	0	0	0	0	0	0	0	98.82	0	0
novel_circ_002437	0;0	0;0	0;0	0;0	0;0	0;0	0;0	0;2	0;0	0;0	0;0	0;0	0	0	0	0	0	0	0	103.84	0	0	0	0
novel_circ_015610	0;0	0;0	0;0	0;0	0;2	0;0	0;0	0;0	0;0	0;0	0;0	0;0	0	0	0	0	106.77	0	0	0	0	0	0	0
novel_circ_014054	0;0	0;0	0;0	0;0	0;0	0;0	0;0	0;0	0;0	0;0	0;0	2;3	0	0	0	0	0	0	0	0	0	0	0	336.70
novel_circ_006479	0;0	0;0	0;0	0;0	0;0	0;0	0;2	0;0	0;0	0;0	0;0	0;0	0	0	0	0	0	0	96.90	0	0	0	0	0
novel_circ_006410	0;0	3;0	0;0	0;0	0;0	0;0	0;0	0;0	0;0	0;0	0;0	0;0	0	173.51	0	0	0	0	0	0	0	0	0	0
novel_circ_001559	0;0	0;2	0;0	0;0	0;0	0;0	0;0	0;0	0;0	0;0	0;0	0;0	0	115.67	0	0	0	0	0	0	0	0	0	0
novel_circ_007208	0;0	2;3	0;0	2;2	2;0	0;0	0;0	0;0	0;0	0;0	2;2	2;3	0	289.18	0	220.35	106.77	0	0	0	0	0	243.56	336.70
novel_circ_012512	0;0	2;0	0;0	0;0	0;0	0;0	0;0	0;0	0;0	0;0	0;0	0;0	0	115.67	0	0	0	0	0	0	0	0	0	0
novel_circ_007860	0;0	0;0	0;0	0;0	0;0	0;0	0;0	0;0	0;0	0;0	0;0	0;2	0	0	0	0	0	0	0	0	0	0	0	134.68
novel_circ_010666	0;0	0;0	0;0	0;0	0;0	0;0	0;0	0;0	0;0	0;0	0;2	0;0	0	0	0	0	0	0	0	0	0	0	121.78	0
novel_circ_005622	0;0	0;0	0;0	0;0	0;0	0;0	0;0	0;0	0;0	2;2	0;0	0;0	0	0	0	0	0	0	0	0	0	197.65	0	0
novel_circ_001689	0;0	0;0	0;0	0;0	0;0	0;0	0;0	0;2	0;0	0;0	0;0	0;0	0	0	0	0	0	0	0	103.84	0	0	0	0
novel_circ_014589	0;0	0;0	0;0	0;0	0;0	0;0	0;2	0;0	0;0	0;0	0;0	0;0	0	0	0	0	0	0	96.90	0	0	0	0	0
novel_circ_005588	0;0	0;0	0;0	0;0	0;0	0;0	0;0	0;0	0;2	0;0	0;0	0;0	0	0	0	0	0	0	0	0	120.72	0	0	0
novel_circ_011862	0;0	0;0	0;0	0;0	0;0	0;0	0;0	0;0	0;0	0;0	0;2	0;0	0	0	0	0	0	0	0	0	0	0	121.78	0
novel_circ_007666	0;0	0;0	0;0	0;0	0;0	0;0	0;2	0;0	0;0	0;0	0;0	0;0	0	0	0	0	0	0	96.90	0	0	0	0	0
novel_circ_010862	0;0	0;0	0;0	2;0	0;0	3;3	0;0	0;0	0;0	2;2	2;3	4;4	0	0	0	110.17	0	306.11	0	0	0	197.65	304.45	538.72
novel_circ_005733	0;0	2;0	0;0	0;2	0;0	0;0	0;0	0;0	0;0	3;4	0;0	0;0	0	115.67	0	110.17	0	0	0	0	0	345.88	0	0
novel_circ_005069	0;0	0;0	0;0	0;0	0;0	0;0	0;2	0;0	0;0	0;0	0;0	0;0	0	0	0	0	0	0	96.90	0	0	0	0	0
novel_circ_000303	0;2	0;0	0;0	0;0	0;0	0;0	0;0	0;0	0;2	0;0	0;0	0;0	104.62	0	0	0	0	0	0	0	120.72	0	0	0
novel_circ_002426	0;0	0;0	0;0	0;0	0;0	0;0	0;0	0;0	0;0	0;2	0;0	0;0	0	0	0	0	0	0	0	0	0	98.82	0	0
novel_circ_008121	0;0	0;0	0;0	0;0	0;18	0;10	0;8	0;0	0;0	0;0	0;7	0;0	0	0	0	0	960.92	510.18	387.60	0	0	0	426.23	0
novel_circ_004894	3;0	0;0	0;0	0;0	0;0	0;0	0;0	0;0	2;0	0;0	0;0	0;0	156.94	0	0	0	0	0	0	0	120.72	0	0	0
novel_circ_000725	0;0	0;2	0;0	0;0	0;0	0;0	0;0	0;0	0;0	0;0	0;0	0;0	0	115.67	0	0	0	0	0	0	0	0	0	0
novel_circ_012866	0;0	0;0	0;0	0;0	0;0	0;0	0;0	0;0	0;0	0;0	0;2	0;0	0	0	0	0	0	0	0	0	0	0	121.78	0
novel_circ_013067	0;0	0;0	0;0	0;0	0;0	0;0	0;0	0;0	0;0	0;2	0;0	0;0	0	0	0	0	0	0	0	0	0	98.82	0	0
novel_circ_015033	0;0	0;0	0;0	0;0	0;0	0;0	0;0	0;0	2;0	0;0	0;0	0;0	0	0	0	0	0	0	0	0	120.72	0	0	0
novel_circ_004103	0;0	0;0	0;0	3;2	0;0	0;0	0;0	0;0	0;0	0;0	0;0	0;0	0	0	0	275.44	0	0	0	0	0	0	0	0
novel_circ_001665	0;0	0;0	0;0	0;0	0;0	0;0	0;0	0;0	0;0	0;0	0;2	0;0	0	0	0	0	0	0	0	0	0	0	121.78	0
novel_circ_001902	0;0	0;0	0;2	0;0	0;0	2;2	3;0	0;0	0;0	3;0	2;2	0;0	0	0	116.70	0	0	204.07	145.35	0	0	148.24	243.56	0
novel_circ_003395	3;0	0;0	0;0	0;0	0;0	0;0	0;0	3;0	0;0	0;0	0;0	0;0	156.94	0	0	0	0	0	0	155.76	0	0	0	0
novel_circ_011197	0;0	2;0	0;0	0;0	0;0	0;0	0;0	0;0	0;0	0;0	0;0	0;0	0	115.67	0	0	0	0	0	0	0	0	0	0
novel_circ_007920	13;4	11;7	7;6	8;5	12;4	11;6	15;12	9;5	5;4	25;16	8;4	8;3	889.31	1041.06	758.55	716.14	854.15	867.30	1308.14	726.90	543.25	2025.89	730.68	740.74
novel_circ_007517	0;0	0;0	0;0	0;0	0;0	0;0	0;0	0;0	0;0	0;0	0;2	0;0	0	0	0	0	0	0	0	0	0	0	121.78	0
novel_circ_011820	0;0	0;0	0;0	0;2	0;0	0;2	0;0	0;0	0;0	0;0	0;0	0;0	0	0	0	110.17	0	102.04	0	0	0	0	0	0
novel_circ_010736	0;0	0;2	0;0	0;0	0;0	0;0	0;0	0;0	0;0	0;0	0;0	0;0	0	115.67	0	0	0	0	0	0	0	0	0	0
novel_circ_005181	2;0	0;0	0;0	0;0	0;0	0;0	0;0	0;0	0;0	0;0	0;0	0;0	104.62	0	0	0	0	0	0	0	0	0	0	0
novel_circ_007381	0;2	0;0	0;0	0;0	0;0	0;0	0;0	0;0	0;0	0;0	0;0	0;0	104.62	0	0	0	0	0	0	0	0	0	0	0
novel_circ_000388	2;2	2;2	0;0	0;0	0;0	0;0	0;2	0;0	0;0	0;0	2;3	0;0	209.25	231.35	0	0	0	0	96.90	0	0	0	304.45	0
novel_circ_006865	0;0	0;0	0;0	0;0	0;0	0;0	0;0	0;0	0;0	0;0	0;0	0;2	0	0	0	0	0	0	0	0	0	0	0	134.68
novel_circ_003481	0;2	0;0	0;0	0;0	0;0	0;0	0;0	0;0	0;0	0;0	0;0	0;0	104.62	0	0	0	0	0	0	0	0	0	0	0
novel_circ_014191	0;0	2;0	0;0	0;0	0;0	0;0	0;0	0;0	0;0	0;0	0;0	0;0	0	115.67	0	0	0	0	0	0	0	0	0	0
novel_circ_001278	0;0	0;0	0;0	0;0	0;0	0;0	0;0	0;0	0;0	0;0	2;0	0;0	0	0	0	0	0	0	0	0	0	0	121.78	0
novel_circ_003099	0;0	0;0	0;0	2;0	0;0	0;0	0;0	0;0	0;0	2;0	0;0	0;0	0	0	0	110.17	0	0	0	0	0	98.82	0	0
novel_circ_009112	3;3	4;5	5;4	12;8	4;2	7;6	7;6	7;6	8;5	7;8	0;0	3;3	313.87	520.53	525.15	1101.75	320.31	663.23	629.84	674.97	784.69	741.18	0	404.04
novel_circ_005017	2;2	0;0	0;0	0;0	2;2	0;0	0;0	0;0	0;0	0;0	0;0	0;0	209.25	0	0	0	213.54	0	0	0	0	0	0	0
novel_circ_002018	0;0	0;0	0;2	0;0	0;0	0;0	0;0	0;0	0;0	0;0	0;0	0;0	0	0	116.70	0	0	0	0	0	0	0	0	0
novel_circ_003668	0;0	0;0	0;0	0;0	0;0	2;0	0;0	0;0	2;0	0;2	0;0	0;0	0	0	0	0	0	102.04	0	0	120.72	98.82	0	0
novel_circ_006913	0;0	0;2	0;0	0;0	0;0	0;0	0;0	0;0	0;0	0;0	0;0	0;0	0	115.67	0	0	0	0	0	0	0	0	0	0
novel_circ_011284	3;0	0;0	0;0	0;0	0;0	0;0	0;2	0;0	0;0	0;0	0;0	0;0	156.94	0	0	0	0	0	96.90	0	0	0	0	0
novel_circ_003017	0;0	0;0	0;0	0;0	0;0	0;0	0;0	0;0	0;0	0;0	0;0	0;2	0	0	0	0	0	0	0	0	0	0	0	134.68
novel_circ_012346	0;0	0;0	0;0	2;2	0;0	0;0	0;0	0;0	0;0	0;0	0;0	0;0	0	0	0	220.35	0	0	0	0	0	0	0	0
novel_circ_009927	0;0	2;2	0;0	0;0	0;0	0;0	0;0	0;0	0;0	0;0	0;0	0;0	0	231.35	0	0	0	0	0	0	0	0	0	0
novel_circ_006990	0;0	0;0	0;0	0;0	0;0	0;0	0;0	0;0	0;0	0;2	0;0	0;0	0	0	0	0	0	0	0	0	0	98.82	0	0
novel_circ_006031	0;0	0;0	0;0	0;0	0;0	0;0	0;2	0;0	0;0	0;0	0;0	0;0	0	0	0	0	0	0	96.90	0	0	0	0	0
novel_circ_014068	0;0	0;2	0;0	0;0	0;0	0;0	0;0	0;0	0;0	0;0	0;0	0;0	0	115.67	0	0	0	0	0	0	0	0	0	0
novel_circ_002041	4;6	0;0	0;0	2;0	3;2	3;2	0;2	3;3	5;5	2;0	3;3	0;2	523.12	0	0	110.17	266.92	255.09	96.90	311.53	603.61	98.82	365.34	134.68
novel_circ_008846	0;0	0;0	3;2	0;0	3;3	0;0	0;0	0;0	3;2	0;2	0;2	0;0	0	0	291.75	0	320.31	0	0	0	301.80	98.82	121.78	0
novel_circ_011174	0;0	0;0	2;0	0;0	0;0	0;0	0;0	0;0	0;0	0;0	0;0	0;0	0	0	116.70	0	0	0	0	0	0	0	0	0
novel_circ_011980	0;0	0;0	0;2	0;0	0;0	0;0	0;0	0;0	0;0	0;0	0;0	0;0	0	0	116.70	0	0	0	0	0	0	0	0	0
novel_circ_003895	0;0	0;0	0;0	0;0	0;0	0;0	2;0	0;0	0;0	0;0	2;0	0;0	0	0	0	0	0	0	96.90	0	0	0	121.78	0
novel_circ_011504	0;0	0;0	0;2	0;0	0;0	0;0	0;2	0;0	0;0	0;0	0;2	0;0	0	0	116.70	0	0	0	96.90	0	0	0	121.78	0
novel_circ_001087	0;0	0;2	0;0	0;0	0;0	0;0	0;0	0;0	0;0	0;0	0;0	0;0	0	115.67	0	0	0	0	0	0	0	0	0	0
novel_circ_014650	0;0	0;0	0;0	0;0	0;0	0;0	0;0	3;3	0;0	0;0	0;0	0;0	0	0	0	0	0	0	0	311.53	0	0	0	0
novel_circ_012732	0;0	0;0	0;0	0;0	0;0	0;0	0;2	0;0	0;0	0;0	0;0	0;0	0	0	0	0	0	0	96.90	0	0	0	0	0
novel_circ_009225	0;0	0;0	0;0	0;0	0;0	0;2	0;0	0;0	0;0	2;0	0;0	0;0	0	0	0	0	0	102.04	0	0	0	98.82	0	0
novel_circ_001068	0;0	0;2	0;0	0;0	0;0	0;0	0;0	0;0	0;0	0;0	0;0	0;0	0	115.67	0	0	0	0	0	0	0	0	0	0
novel_circ_015135	3;2	3;0	3;3	3;2	0;0	2;2	3;3	4;3	0;0	3;2	2;0	0;0	261.56	173.51	350.10	275.44	0	204.07	290.70	363.45	0	247.06	121.78	0
novel_circ_013322	0;0	0;0	0;0	0;0	0;0	0;0	0;0	0;0	0;0	3;4	0;0	0;0	0	0	0	0	0	0	0	0	0	345.88	0	0
novel_circ_003805	0;0	0;0	0;0	0;0	0;0	0;0	2;0	0;0	0;0	0;0	0;0	0;0	0	0	0	0	0	0	96.90	0	0	0	0	0
novel_circ_000294	0;0	0;0	0;0	0;0	0;0	2;0	0;0	0;0	0;0	0;0	0;0	0;0	0	0	0	0	0	102.04	0	0	0	0	0	0
novel_circ_000942	2;2	3;4	2;0	6;4	5;5	5;5	4;4	10;8	4;4	3;2	0;0	0;0	209.25	404.86	116.70	550.87	533.85	510.18	387.60	934.58	482.89	247.06	0	0
novel_circ_013931	0;0	0;0	0;0	0;0	0;0	0;0	0;0	0;0	0;0	0;0	0;0	0;2	0	0	0	0	0	0	0	0	0	0	0	134.68
novel_circ_011946	0;0	0;0	0;0	0;0	3;3	0;0	0;0	0;0	0;0	0;0	0;0	0;0	0	0	0	0	320.31	0	0	0	0	0	0	0
novel_circ_006743	0;0	2;2	0;0	0;0	0;0	0;0	2;2	0;0	0;0	0;0	0;0	0;0	0	231.35	0	0	0	0	193.80	0	0	0	0	0
novel_circ_000193	0;0	0;0	0;0	2;0	0;0	0;0	4;0	2;0	0;0	0;0	0;0	0;0	0	0	0	110.17	0	0	193.80	103.84	0	0	0	0
novel_circ_010744	2;0	0;0	0;0	0;0	0;0	0;0	0;0	0;0	0;0	0;0	0;0	0;0	104.62	0	0	0	0	0	0	0	0	0	0	0
novel_circ_006074	0;0	0;0	0;0	0;0	0;0	0;0	0;2	0;0	0;0	0;0	0;0	0;0	0	0	0	0	0	0	96.90	0	0	0	0	0
novel_circ_009198	0;0	0;0	0;0	0;0	0;0	2;2	0;0	0;0	0;0	3;5	0;0	0;0	0	0	0	0	0	204.07	0	0	0	395.30	0	0
novel_circ_003317	0;0	0;2	0;0	0;0	0;0	0;0	0;0	0;0	0;0	0;0	0;0	0;0	0	115.67	0	0	0	0	0	0	0	0	0	0
novel_circ_013426	0;0	0;0	0;0	0;0	0;0	0;2	0;0	0;0	0;0	0;0	0;0	0;0	0	0	0	0	0	102.04	0	0	0	0	0	0
novel_circ_001726	0;0	0;0	0;2	0;0	0;0	0;0	0;0	0;0	0;0	0;0	0;0	0;0	0	0	116.70	0	0	0	0	0	0	0	0	0
novel_circ_013317	0;2	0;0	3;3	0;0	0;0	0;0	0;0	0;0	0;0	0;0	0;0	0;0	104.62	0	350.10	0	0	0	0	0	0	0	0	0
novel_circ_010607	4;3	3;3	4;3	4;3	0;0	2;2	0;0	5;3	0;0	0;0	0;0	0;0	366.19	347.02	408.45	385.61	0	204.07	0	415.37	0	0	0	0
novel_circ_011462	3;2	0;0	0;0	0;0	2;0	0;0	3;3	0;0	2;3	0;0	0;0	0;0	261.56	0	0	0	106.77	0	290.70	0	301.80	0	0	0
novel_circ_002262	0;2	0;0	0;0	0;0	0;0	0;0	0;0	0;0	0;0	0;0	0;0	0;0	104.62	0	0	0	0	0	0	0	0	0	0	0
novel_circ_003436	9;8	5;6	3;4	6;6	6;5	4;6	0;2	9;7	3;3	9;9	4;2	5;3	889.31	636.21	408.45	661.05	587.23	510.18	96.90	830.74	362.17	889.42	365.34	538.72
novel_circ_015059	0;0	0;0	0;0	0;0	0;0	0;0	0;0	0;0	0;0	0;2	0;0	0;0	0	0	0	0	0	0	0	0	0	98.82	0	0
novel_circ_008914	0;0	0;0	3;3	0;0	0;0	0;0	6;2	3;2	0;0	0;0	3;2	2;0	0	0	350.10	0	0	0	387.60	259.61	0	0	304.45	134.68
novel_circ_000149	3;0	0;0	0;0	0;0	0;0	0;0	0;0	0;0	0;0	0;0	0;0	0;0	156.94	0	0	0	0	0	0	0	0	0	0	0
novel_circ_015060	0;0	0;0	0;0	0;0	0;2	0;0	0;0	0;0	0;0	0;0	0;0	0;0	0	0	0	0	106.77	0	0	0	0	0	0	0
novel_circ_003326	0;0	0;0	0;0	0;0	0;2	0;0	0;0	0;0	0;0	0;0	0;0	0;0	0	0	0	0	106.77	0	0	0	0	0	0	0
novel_circ_012020	0;0	0;0	0;0	0;0	0;0	0;0	0;0	0;0	0;0	0;0	0;0	0;2	0	0	0	0	0	0	0	0	0	0	0	134.68
novel_circ_003122	0;0	0;0	0;0	0;0	0;0	0;0	2;2	0;0	0;0	0;0	0;0	0;0	0	0	0	0	0	0	193.80	0	0	0	0	0
novel_circ_014334	3;3	3;3	3;3	3;3	0;0	4;2	0;2	4;4	2;0	3;3	3;3	0;0	313.87	347.02	350.10	330.52	0	306.11	96.90	415.37	120.72	296.47	365.34	0
novel_circ_000349	0;0	0;0	0;0	0;2	0;0	0;0	0;0	0;0	0;0	0;0	0;0	0;0	0	0	0	110.17	0	0	0	0	0	0	0	0
novel_circ_005801	0;0	0;0	0;0	0;2	0;3	0;2	0;0	0;0	0;2	0;0	0;0	0;3	0	0	0	110.17	160.15	102.04	0	0	120.72	0	0	202.02
novel_circ_011652	0;0	0;0	0;0	0;2	0;0	0;2	0;0	0;0	0;0	0;0	0;0	0;0	0	0	0	110.17	0	102.04	0	0	0	0	0	0
novel_circ_011240	0;0	0;0	2;0	0;0	2;0	0;0	0;0	3;0	2;0	0;0	0;0	0;0	0	0	116.70	0	106.77	0	0	155.76	120.72	0	0	0
novel_circ_002532	0;0	0;0	0;0	0;0	0;0	0;0	0;0	0;0	0;2	0;0	0;0	0;0	0	0	0	0	0	0	0	0	120.72	0	0	0
novel_circ_002703	0;0	0;0	0;0	0;0	0;0	0;0	0;0	0;0	0;0	0;0	2;0	0;0	0	0	0	0	0	0	0	0	0	0	121.78	0
novel_circ_011697	0;0	0;0	0;0	0;0	0;0	2;0	0;0	0;0	0;0	0;0	0;0	0;0	0	0	0	0	0	102.04	0	0	0	0	0	0
novel_circ_011958	0;0	0;0	0;0	0;2	0;0	0;0	0;0	0;0	0;0	0;0	0;0	0;0	0	0	0	110.17	0	0	0	0	0	0	0	0
novel_circ_005507	0;0	0;0	0;0	0;0	0;0	0;0	0;0	0;0	0;0	0;0	0;0	0;2	0	0	0	0	0	0	0	0	0	0	0	134.68
novel_circ_006313	0;0	0;0	0;0	0;0	0;0	3;2	0;0	0;0	0;0	0;0	0;0	0;0	0	0	0	0	0	255.09	0	0	0	0	0	0
novel_circ_000779	0;0	0;2	0;0	0;0	0;0	0;0	0;0	0;0	0;0	0;0	0;0	0;0	0	115.67	0	0	0	0	0	0	0	0	0	0
novel_circ_012820	0;0	0;0	0;0	0;0	0;2	0;0	0;0	0;0	0;0	0;0	0;0	0;0	0	0	0	0	106.77	0	0	0	0	0	0	0
novel_circ_015259	2;2	0;0	0;0	0;0	0;2	0;0	0;0	2;0	0;0	3;2	0;0	0;0	209.25	0	0	0	106.77	0	0	103.84	0	247.06	0	0
novel_circ_011633	3;2	0;0	2;0	0;0	0;0	0;0	0;0	0;0	0;0	0;0	0;0	0;0	261.56	0	116.70	0	0	0	0	0	0	0	0	0
novel_circ_010421	4;4	2;3	4;6	0;0	2;3	4;3	3;2	7;7	4;4	0;0	3;2	3;0	418.50	289.18	583.50	0	266.92	357.12	242.25	726.90	482.89	0	304.45	202.02
novel_circ_000666	0;0	0;0	2;0	0;0	0;0	0;0	0;0	0;0	0;0	0;0	0;0	0;0	0	0	116.70	0	0	0	0	0	0	0	0	0
novel_circ_015458	0;2	0;0	0;0	0;0	0;0	0;0	0;0	0;0	0;0	0;0	0;0	0;0	104.62	0	0	0	0	0	0	0	0	0	0	0
novel_circ_012837	3;2	0;2	0;0	0;0	4;7	0;0	0;2	4;4	0;0	6;8	2;3	2;2	261.56	115.67	0	0	587.23	0	96.90	415.37	0	691.77	304.45	269.36
novel_circ_001550	3;0	0;2	7;5	3;0	3;3	0;0	2;2	0;0	3;3	3;3	2;2	0;0	156.94	115.67	700.20	165.26	320.31	0	193.80	0	362.17	296.47	243.56	0
novel_circ_000654	0;0	0;0	0;0	0;0	0;0	3;3	0;0	2;0	0;0	0;0	0;2	0;0	0	0	0	0	0	306.11	0	103.84	0	0	121.78	0
novel_circ_015165	0;0	0;0	0;0	0;0	0;0	0;0	0;0	0;0	0;0	0;0	0;0	0;4	0	0	0	0	0	0	0	0	0	0	0	269.36
novel_circ_014117	0;0	0;0	0;0	0;0	2;0	0;0	0;0	0;0	0;0	0;0	0;0	0;0	0	0	0	0	106.77	0	0	0	0	0	0	0
novel_circ_003267	0;0	0;0	0;0	0;2	2;0	0;0	2;0	0;0	0;0	0;0	0;2	0;2	0	0	0	110.17	106.77	0	96.90	0	0	0	121.78	134.68
novel_circ_014684	2;2	0;2	0;0	0;0	0;0	0;0	0;0	0;0	0;0	0;0	0;0	0;0	209.25	115.67	0	0	0	0	0	0	0	0	0	0
novel_circ_015147	0;0	0;2	0;0	0;0	0;2	5;5	0;2	0;2	0;0	0;0	2;0	0;0	0	115.67	0	0	106.77	510.18	96.90	103.84	0	0	121.78	0
novel_circ_003615	0;2	0;0	0;0	0;0	0;0	0;0	0;0	0;0	0;0	0;0	0;0	0;0	104.62	0	0	0	0	0	0	0	0	0	0	0
novel_circ_001381	0;0	0;0	0;0	0;0	0;0	0;2	0;0	0;0	0;0	0;0	0;0	0;0	0	0	0	0	0	102.04	0	0	0	0	0	0
novel_circ_008724	0;0	0;0	0;0	0;0	0;0	0;0	0;0	0;0	0;0	0;2	0;0	0;0	0	0	0	0	0	0	0	0	0	98.82	0	0
novel_circ_009899	0;0	0;0	0;0	0;0	0;0	0;0	3;0	0;0	2;0	0;0	0;0	0;0	0	0	0	0	0	0	145.35	0	120.72	0	0	0
novel_circ_005826	0;0	0;0	0;0	0;0	3;3	0;0	0;0	0;0	0;0	0;0	0;0	0;0	0	0	0	0	320.31	0	0	0	0	0	0	0
novel_circ_002070	3;3	0;0	6;2	5;7	5;5	2;3	3;3	4;3	0;0	2;0	0;0	0;0	313.87	0	466.80	661.05	533.85	255.09	290.70	363.45	0	98.82	0	0
novel_circ_011732	0;0	0;0	0;0	2;2	0;0	0;0	0;0	0;0	0;0	0;0	0;0	0;0	0	0	0	220.35	0	0	0	0	0	0	0	0
novel_circ_002804	0;0	0;0	0;0	0;0	0;0	0;0	0;0	0;0	0;0	0;0	0;2	0;0	0	0	0	0	0	0	0	0	0	0	121.78	0
novel_circ_006814	0;0	0;0	0;0	0;0	0;0	0;0	0;2	0;0	0;0	0;0	0;0	0;0	0	0	0	0	0	0	96.90	0	0	0	0	0
novel_circ_010595	0;0	0;0	0;0	0;0	0;2	0;0	0;0	0;0	0;0	0;0	0;0	0;0	0	0	0	0	106.77	0	0	0	0	0	0	0
novel_circ_009428	0;0	0;0	0;0	0;0	0;2	0;0	0;0	0;0	0;0	0;0	0;0	0;0	0	0	0	0	106.77	0	0	0	0	0	0	0
novel_circ_008188	0;0	0;0	0;0	0;0	0;0	0;0	0;0	0;0	0;0	0;0	0;2	0;0	0	0	0	0	0	0	0	0	0	0	121.78	0
novel_circ_010039	0;0	0;0	0;0	0;2	0;0	0;0	0;0	0;0	0;0	0;0	0;0	0;0	0	0	0	110.17	0	0	0	0	0	0	0	0
novel_circ_001803	2;0	0;0	0;0	0;0	0;0	0;0	0;0	0;0	0;0	0;0	2;3	0;0	104.62	0	0	0	0	0	0	0	0	0	304.45	0
novel_circ_013006	0;0	0;0	0;0	0;0	0;0	0;0	0;0	0;0	0;0	0;0	0;2	0;0	0	0	0	0	0	0	0	0	0	0	121.78	0
novel_circ_005419	0;0	0;0	0;0	0;0	0;0	0;0	0;0	0;2	0;0	0;0	0;0	0;0	0	0	0	0	0	0	0	103.84	0	0	0	0
novel_circ_009859	0;0	0;0	0;0	0;0	0;0	0;2	0;0	0;0	0;0	0;0	0;0	0;0	0	0	0	0	0	102.04	0	0	0	0	0	0
novel_circ_000813	0;0	0;0	2;2	0;0	0;0	0;0	0;0	0;0	0;0	0;0	0;0	0;0	0	0	233.40	0	0	0	0	0	0	0	0	0
novel_circ_013336	0;0	0;0	0;0	0;0	0;0	0;0	0;0	0;0	0;0	4;0	0;0	0;0	0	0	0	0	0	0	0	0	0	197.65	0	0
novel_circ_012438	2;2	0;0	0;0	0;0	0;0	0;0	0;0	0;0	0;0	0;0	0;0	0;0	209.25	0	0	0	0	0	0	0	0	0	0	0
novel_circ_013363	0;0	0;0	0;0	0;0	0;0	0;0	0;0	0;0	0;0	0;0	0;0	0;2	0	0	0	0	0	0	0	0	0	0	0	134.68
novel_circ_001518	0;0	0;0	0;0	0;0	0;0	0;0	0;0	0;0	0;2	0;0	0;0	0;0	0	0	0	0	0	0	0	0	120.72	0	0	0
novel_circ_010172	2;0	0;0	2;2	0;0	2;0	0;0	3;3	2;0	0;0	0;0	0;0	0;0	104.62	0	233.40	0	106.77	0	290.70	103.84	0	0	0	0
novel_circ_006356	0;0	0;0	0;0	0;0	0;0	0;0	0;0	0;0	0;0	0;0	0;0	2;0	0	0	0	0	0	0	0	0	0	0	0	134.68
novel_circ_012517	0;0	0;0	2;0	0;0	0;0	0;0	0;0	0;0	0;0	0;0	0;0	0;0	0	0	116.70	0	0	0	0	0	0	0	0	0
novel_circ_011246	0;0	0;0	0;0	0;0	0;0	0;0	0;0	0;0	0;0	0;0	0;0	3;2	0	0	0	0	0	0	0	0	0	0	0	336.70
novel_circ_009311	8;9	3;3	5;6	3;4	0;2	3;5	6;10	7;9	2;3	0;0	5;8	3;4	889.31	347.02	641.85	385.61	106.77	408.14	775.19	830.74	301.80	0	791.57	471.38
novel_circ_001450	0;0	0;0	0;0	0;0	0;0	0;0	0;0	0;0	0;0	0;0	0;2	0;0	0	0	0	0	0	0	0	0	0	0	121.78	0
novel_circ_015148	0;0	0;0	0;0	0;0	0;0	3;2	0;0	0;0	0;0	0;0	0;0	0;0	0	0	0	0	0	255.09	0	0	0	0	0	0
novel_circ_013771	0;0	0;0	0;0	0;0	0;0	0;0	2;2	0;0	0;0	0;0	0;0	0;0	0	0	0	0	0	0	193.80	0	0	0	0	0
novel_circ_000216	0;0	0;2	0;0	0;0	0;0	0;0	0;0	0;0	0;0	0;0	0;0	0;0	0	115.67	0	0	0	0	0	0	0	0	0	0
novel_circ_002719	0;0	0;0	0;0	0;0	0;0	0;0	0;0	0;2	0;0	0;0	0;0	0;0	0	0	0	0	0	0	0	103.84	0	0	0	0
novel_circ_011408	0;0	0;2	0;0	0;0	0;0	0;0	0;0	0;0	0;0	0;0	0;0	0;0	0	115.67	0	0	0	0	0	0	0	0	0	0
novel_circ_013605	0;0	0;0	0;0	0;0	0;2	0;0	0;0	0;0	0;0	0;0	0;0	0;0	0	0	0	0	106.77	0	0	0	0	0	0	0
novel_circ_010113	0;0	0;0	0;2	0;2	0;0	0;0	0;0	0;0	0;3	0;2	0;0	0;2	0	0	116.70	110.17	0	0	0	0	181.08	98.82	0	134.68
novel_circ_005563	0;0	0;0	0;0	0;0	0;0	2;0	0;0	0;0	0;0	0;0	0;0	0;0	0	0	0	0	0	102.04	0	0	0	0	0	0
novel_circ_008658	0;0	0;0	0;2	0;0	0;0	0;0	0;0	0;0	0;0	0;0	0;0	0;0	0	0	116.70	0	0	0	0	0	0	0	0	0
novel_circ_011232	0;0	2;2	0;0	0;0	0;0	0;0	0;0	0;0	0;0	0;0	0;0	0;0	0	231.35	0	0	0	0	0	0	0	0	0	0
novel_circ_000509	0;0	0;0	3;3	3;2	3;0	0;0	4;4	0;0	0;2	0;0	0;0	0;0	0	0	350.10	275.44	160.15	0	387.60	0	120.72	0	0	0
novel_circ_006999	0;0	0;0	0;0	0;2	0;0	0;0	0;0	0;0	0;0	0;0	0;0	0;0	0	0	0	110.17	0	0	0	0	0	0	0	0
novel_circ_012843	5;0	0;0	3;2	0;0	2;0	0;0	3;0	0;0	0;0	0;0	0;2	3;4	261.56	0	291.75	0	106.77	0	145.35	0	0	0	121.78	471.38
novel_circ_006492	0;0	0;0	0;0	2;0	0;0	0;0	0;0	2;2	0;0	0;0	0;0	0;0	0	0	0	110.17	0	0	0	207.68	0	0	0	0
novel_circ_008938	0;0	0;0	0;0	0;2	0;0	0;0	0;0	0;0	0;0	0;0	0;0	0;0	0	0	0	110.17	0	0	0	0	0	0	0	0
novel_circ_011735	0;0	3;0	0;0	0;0	0;0	0;0	0;0	0;0	0;0	0;0	0;0	0;0	0	173.51	0	0	0	0	0	0	0	0	0	0
novel_circ_012714	0;0	0;0	0;0	0;0	0;0	0;0	0;0	0;0	0;0	0;0	0;2	0;0	0	0	0	0	0	0	0	0	0	0	121.78	0
novel_circ_005294	0;0	0;0	0;0	0;0	0;2	0;0	0;0	0;0	0;0	0;0	0;0	0;0	0	0	0	0	106.77	0	0	0	0	0	0	0
novel_circ_012457	0;0	0;0	0;0	0;2	0;0	0;0	0;0	0;0	0;0	0;0	0;0	0;0	0	0	0	110.17	0	0	0	0	0	0	0	0
novel_circ_007433	0;0	0;0	0;2	0;0	0;0	0;0	0;0	0;0	0;0	0;0	0;0	0;0	0	0	116.70	0	0	0	0	0	0	0	0	0
novel_circ_010954	0;0	0;0	0;0	0;0	0;0	0;0	2;0	0;0	0;0	0;0	0;0	0;0	0	0	0	0	0	0	96.90	0	0	0	0	0
novel_circ_011571	0;0	0;0	0;0	2;2	0;0	0;0	0;0	0;0	0;2	0;0	0;0	0;0	0	0	0	220.35	0	0	0	0	120.72	0	0	0
novel_circ_002745	0;2	0;0	0;0	0;0	0;0	0;0	0;0	0;0	0;0	0;0	0;0	0;0	104.62	0	0	0	0	0	0	0	0	0	0	0
novel_circ_006325	0;0	0;0	0;0	0;0	2;2	0;0	0;2	0;0	0;0	0;0	0;0	0;0	0	0	0	0	213.54	0	96.90	0	0	0	0	0
novel_circ_006446	6;2	11;7	9;6	3;0	6;4	3;0	5;3	7;2	8;4	8;3	10;6	5;2	418.50	1041.06	875.25	165.26	533.85	153.05	387.60	467.29	724.33	543.53	974.24	471.38
novel_circ_003960	0;0	0;0	0;0	2;0	0;0	0;0	0;0	0;0	0;0	0;0	0;0	0;0	0	0	0	110.17	0	0	0	0	0	0	0	0
novel_circ_011293	2;0	0;0	0;0	0;0	0;2	0;0	0;0	0;0	0;0	2;0	0;0	0;0	104.62	0	0	0	106.77	0	0	0	0	98.82	0	0
novel_circ_010537	0;0	0;0	0;0	0;2	0;0	0;0	0;0	0;0	0;0	0;0	0;0	0;0	0	0	0	110.17	0	0	0	0	0	0	0	0
novel_circ_000163	0;2	0;0	0;0	0;0	0;0	0;0	0;0	0;0	0;0	0;0	0;0	0;0	104.62	0	0	0	0	0	0	0	0	0	0	0
novel_circ_009903	0;0	0;0	0;0	0;0	0;0	0;0	0;0	0;0	2;0	0;0	0;0	0;0	0	0	0	0	0	0	0	0	120.72	0	0	0
novel_circ_004381	0;0	0;5	0;0	0;0	0;2	0;0	0;3	0;0	0;0	0;0	0;0	0;0	0	289.18	0	0	106.77	0	145.35	0	0	0	0	0
novel_circ_004294	7;5	0;0	0;0	0;0	2;0	0;0	0;0	0;0	2;0	0;0	0;0	0;0	627.75	0	0	0	106.77	0	0	0	120.72	0	0	0
novel_circ_002410	0;0	0;0	0;0	0;0	0;0	2;0	0;0	0;0	0;0	0;0	0;0	0;0	0	0	0	0	0	102.04	0	0	0	0	0	0
novel_circ_014955	2;2	0;0	4;3	0;0	0;0	0;0	0;0	0;0	4;3	2;0	0;0	0;0	209.25	0	408.45	0	0	0	0	0	422.53	98.82	0	0
novel_circ_003871	0;0	0;0	0;0	0;0	0;0	2;3	0;0	0;0	0;0	0;0	0;0	0;0	0	0	0	0	0	255.09	0	0	0	0	0	0
novel_circ_007162	0;0	2;0	0;0	0;0	0;0	0;0	0;0	0;0	0;0	0;0	0;0	0;0	0	115.67	0	0	0	0	0	0	0	0	0	0
novel_circ_004601	0;0	0;0	0;0	0;0	0;0	0;0	0;0	0;0	0;0	0;0	2;0	0;0	0	0	0	0	0	0	0	0	0	0	121.78	0
novel_circ_007556	0;0	0;0	0;0	0;0	0;0	0;0	0;0	0;0	0;0	2;0	0;0	0;0	0	0	0	0	0	0	0	0	0	98.82	0	0
novel_circ_009757	0;0	0;0	2;0	0;0	0;0	0;0	0;0	0;0	0;0	0;0	0;0	0;0	0	0	116.70	0	0	0	0	0	0	0	0	0
novel_circ_009950	10;6	0;0	8;5	2;0	10;7	10;6	9;5	5;4	0;0	4;2	0;0	0;2	837.00	0	758.55	110.17	907.54	816.28	678.29	467.29	0	296.47	0	134.68
novel_circ_010131	0;0	0;0	0;0	0;0	0;0	0;0	0;0	0;0	0;2	0;0	0;0	0;0	0	0	0	0	0	0	0	0	120.72	0	0	0
novel_circ_010196	0;0	2;2	0;0	0;2	0;0	0;0	0;0	0;0	0;2	0;0	0;0	6;3	0	231.35	0	110.17	0	0	0	0	120.72	0	0	606.06
novel_circ_015606	0;0	0;0	0;0	0;0	0;0	0;0	0;0	0;0	0;2	0;0	0;0	0;0	0	0	0	0	0	0	0	0	120.72	0	0	0
novel_circ_009367	0;0	0;0	0;0	0;2	0;0	0;0	0;0	0;0	0;0	0;0	0;0	0;0	0	0	0	110.17	0	0	0	0	0	0	0	0
novel_circ_004392	0;0	0;0	0;0	0;0	2;2	0;0	0;0	0;0	0;0	0;0	0;0	0;0	0	0	0	0	213.54	0	0	0	0	0	0	0
novel_circ_008294	0;0	0;0	0;0	2;0	0;0	0;0	0;0	0;0	0;0	0;0	0;0	0;0	0	0	0	110.17	0	0	0	0	0	0	0	0
novel_circ_001733	0;0	0;2	0;0	0;0	0;0	0;0	0;0	0;0	0;0	0;0	0;0	0;0	0	115.67	0	0	0	0	0	0	0	0	0	0
novel_circ_001811	0;0	0;0	0;0	0;0	0;0	0;0	0;0	0;0	0;0	0;2	0;0	0;0	0	0	0	0	0	0	0	0	0	98.82	0	0
novel_circ_004240	0;0	0;0	0;0	0;0	0;0	0;0	0;0	0;0	0;0	0;0	0;0	0;2	0	0	0	0	0	0	0	0	0	0	0	134.68
novel_circ_006140	0;0	0;0	0;0	0;0	0;0	0;0	0;0	0;0	0;0	0;0	0;0	0;4	0	0	0	0	0	0	0	0	0	0	0	269.36
novel_circ_001835	0;0	0;2	0;0	0;0	0;0	0;0	0;0	0;0	0;2	0;0	0;0	0;0	0	115.67	0	0	0	0	0	0	120.72	0	0	0
novel_circ_004051	0;0	0;0	0;0	0;0	0;0	0;0	0;0	0;0	0;0	0;2	0;0	0;2	0	0	0	0	0	0	0	0	0	98.82	0	134.68
novel_circ_001164	0;0	0;0	0;0	0;2	0;0	3;3	4;4	0;0	0;0	0;0	0;0	0;0	0	0	0	110.17	0	306.11	387.60	0	0	0	0	0
novel_circ_004660	0;0	0;0	0;0	0;0	0;0	0;0	0;0	0;0	0;2	0;0	0;0	0;0	0	0	0	0	0	0	0	0	120.72	0	0	0
novel_circ_005888	0;0	0;2	0;0	0;0	0;0	0;0	0;0	0;0	0;0	0;0	0;0	0;0	0	115.67	0	0	0	0	0	0	0	0	0	0
novel_circ_010652	0;2	0;0	0;0	0;0	0;0	0;0	0;0	0;0	0;0	0;0	0;0	0;0	104.62	0	0	0	0	0	0	0	0	0	0	0
novel_circ_012695	0;0	0;0	0;0	0;0	0;0	0;0	0;0	0;0	0;0	0;0	0;0	0;2	0	0	0	0	0	0	0	0	0	0	0	134.68
novel_circ_012893	0;0	0;0	0;0	0;2	0;0	0;0	0;0	0;0	0;0	0;0	0;0	0;0	0	0	0	110.17	0	0	0	0	0	0	0	0
novel_circ_000412	0;0	2;3	0;0	0;0	0;0	0;0	2;4	0;0	0;0	2;0	0;0	0;0	0	289.18	0	0	0	0	290.70	0	0	98.82	0	0
novel_circ_013144	0;0	0;0	0;0	0;0	2;2	0;0	0;0	0;0	0;0	0;0	0;0	0;0	0	0	0	0	213.54	0	0	0	0	0	0	0
novel_circ_009347	0;0	0;0	0;0	0;0	2;0	0;0	2;0	0;0	3;2	3;2	3;2	0;0	0	0	0	0	106.77	0	96.90	0	301.80	247.06	304.45	0
novel_circ_005739	0;0	0;0	0;0	0;0	0;0	0;0	0;0	0;0	0;0	0;0	0;2	0;0	0	0	0	0	0	0	0	0	0	0	121.78	0
novel_circ_005012	0;0	0;0	0;0	0;0	0;0	0;0	5;4	0;0	0;0	2;0	0;0	0;0	0	0	0	0	0	0	436.05	0	0	98.82	0	0
novel_circ_007450	0;0	2;0	0;0	0;0	0;0	0;0	0;0	0;0	0;0	0;0	0;0	0;0	0	115.67	0	0	0	0	0	0	0	0	0	0
novel_circ_001193	0;0	0;0	0;0	0;0	0;2	0;0	0;0	0;0	0;0	0;0	0;0	0;0	0	0	0	0	106.77	0	0	0	0	0	0	0
novel_circ_005802	0;0	0;0	4;3	2;0	5;4	3;3	3;2	2;2	5;4	0;0	2;2	4;4	0	0	408.45	110.17	480.46	306.11	242.25	207.68	543.25	0	243.56	538.72
novel_circ_010817	0;0	0;0	0;0	2;0	0;0	0;0	0;0	0;0	0;0	0;0	0;0	0;0	0	0	0	110.17	0	0	0	0	0	0	0	0
novel_circ_014610	11;8	11;6	5;2	8;6	12;7	10;4	7;3	8;7	12;6	11;8	6;3	7;5	993.93	983.23	408.45	771.22	1014.31	714.25	484.50	778.82	1086.50	938.83	548.01	808.08
novel_circ_013748	0;0	2;0	0;0	0;0	0;0	0;0	0;0	0;0	0;0	0;0	0;0	0;0	0	115.67	0	0	0	0	0	0	0	0	0	0
novel_circ_004434	0;0	0;0	0;0	0;0	0;0	0;0	0;0	0;0	0;0	3;0	0;0	0;0	0	0	0	0	0	0	0	0	0	148.24	0	0
novel_circ_012498	0;0	0;2	0;0	0;0	0;0	0;0	0;0	0;0	0;0	0;0	0;0	0;0	0	115.67	0	0	0	0	0	0	0	0	0	0
novel_circ_013971	0;0	0;0	0;0	0;0	0;2	0;0	0;0	0;0	0;0	0;0	0;0	0;0	0	0	0	0	106.77	0	0	0	0	0	0	0
novel_circ_012110	0;0	0;0	0;0	0;0	0;0	0;0	0;2	0;0	0;0	0;0	0;0	0;0	0	0	0	0	0	0	96.90	0	0	0	0	0
novel_circ_010811	0;0	0;0	3;0	0;0	0;0	0;0	0;0	0;0	0;0	0;0	0;0	0;0	0	0	175.05	0	0	0	0	0	0	0	0	0
novel_circ_010745	2;0	4;5	2;4	0;0	2;2	3;4	15;11	3;3	2;2	2;3	0;0	8;5	104.62	520.53	350.10	0	213.54	357.12	1259.69	311.53	241.44	247.06	0	875.42
novel_circ_015301	0;0	0;0	0;0	0;0	0;0	0;0	0;0	0;2	0;0	0;0	0;0	0;0	0	0	0	0	0	0	0	103.84	0	0	0	0
novel_circ_009416	0;0	0;0	0;0	0;0	0;0	3;4	0;0	0;0	0;0	0;0	0;0	4;0	0	0	0	0	0	357.12	0	0	0	0	0	269.36
novel_circ_014446	0;0	0;0	0;0	0;2	0;0	0;0	0;0	0;0	0;0	0;0	0;0	0;0	0	0	0	110.17	0	0	0	0	0	0	0	0
novel_circ_013274	2;0	0;0	0;0	0;0	0;0	0;0	0;0	0;0	0;0	0;0	0;0	0;0	104.62	0	0	0	0	0	0	0	0	0	0	0
novel_circ_000052	0;0	0;0	0;0	0;0	0;0	0;0	0;0	0;0	0;2	0;0	0;0	0;0	0	0	0	0	0	0	0	0	120.72	0	0	0
novel_circ_012099	0;0	0;0	0;0	2;2	0;0	0;0	0;0	0;0	0;0	0;0	0;0	0;0	0	0	0	220.35	0	0	0	0	0	0	0	0
novel_circ_002818	14;11	4;4	10;11	11;8	9;7	9;6	23;21	34;33	9;9	9;7	12;13	6;4	1307.80	462.70	1225.35	1046.66	854.15	765.27	2131.78	3478.71	1086.50	790.59	1522.26	673.40
novel_circ_013485	0;0	0;0	0;0	0;0	0;0	0;0	0;0	0;0	0;2	0;0	0;0	0;0	0	0	0	0	0	0	0	0	120.72	0	0	0
novel_circ_000903	0;0	2;0	0;0	4;0	0;0	0;0	0;0	0;0	0;0	0;0	0;0	0;0	0	115.67	0	220.35	0	0	0	0	0	0	0	0
novel_circ_012155	0;0	0;0	0;0	0;2	0;0	0;0	0;0	0;0	0;0	0;0	0;0	0;0	0	0	0	110.17	0	0	0	0	0	0	0	0
novel_circ_012852	0;0	0;2	0;0	0;0	0;0	0;0	0;0	0;0	0;0	0;0	0;0	0;0	0	115.67	0	0	0	0	0	0	0	0	0	0
novel_circ_003228	0;0	0;0	0;0	0;0	3;2	0;0	0;0	0;0	0;0	0;0	0;0	0;0	0	0	0	0	266.92	0	0	0	0	0	0	0
novel_circ_008663	0;0	0;0	0;2	0;0	0;0	0;0	0;0	0;0	0;0	0;0	0;0	0;0	0	0	116.70	0	0	0	0	0	0	0	0	0
novel_circ_012784	0;0	0;0	0;0	0;0	0;2	0;0	0;0	0;0	0;0	0;0	0;0	0;0	0	0	0	0	106.77	0	0	0	0	0	0	0
novel_circ_012360	0;0	0;2	0;0	0;0	0;0	0;0	0;0	0;0	0;0	0;0	0;0	0;0	0	115.67	0	0	0	0	0	0	0	0	0	0
novel_circ_004333	0;0	0;0	2;0	2;3	0;0	0;0	0;0	0;0	0;0	0;0	0;0	0;0	0	0	116.70	275.44	0	0	0	0	0	0	0	0
novel_circ_000953	0;0	0;0	0;0	0;0	0;0	0;0	0;2	0;0	0;0	0;2	0;0	0;0	0	0	0	0	0	0	96.90	0	0	98.82	0	0
novel_circ_006395	0;0	0;0	3;0	0;0	0;0	0;0	0;0	0;0	0;0	0;0	0;0	0;0	0	0	175.05	0	0	0	0	0	0	0	0	0
novel_circ_010227	0;0	0;0	0;0	0;0	0;0	0;2	0;0	0;0	0;0	0;2	0;0	0;3	0	0	0	0	0	102.04	0	0	0	98.82	0	202.02
novel_circ_001997	0;0	0;0	0;0	0;0	0;0	2;0	0;0	0;0	0;0	0;0	0;0	0;0	0	0	0	0	0	102.04	0	0	0	0	0	0
novel_circ_014673	0;0	0;0	0;0	0;0	0;2	0;0	0;0	0;0	0;0	0;0	0;0	0;0	0	0	0	0	106.77	0	0	0	0	0	0	0
novel_circ_004815	0;0	0;0	0;0	0;0	0;0	0;0	3;3	0;0	0;0	0;0	0;2	0;0	0	0	0	0	0	0	290.70	0	0	0	121.78	0
novel_circ_014424	2;0	0;0	2;3	2;0	0;0	0;0	2;0	2;3	0;0	0;0	2;0	0;0	104.62	0	291.75	110.17	0	0	96.90	259.61	0	0	121.78	0
novel_circ_003342	0;0	0;0	0;0	0;0	0;0	0;0	0;0	0;0	0;0	0;0	0;0	0;2	0	0	0	0	0	0	0	0	0	0	0	134.68
novel_circ_013356	0;0	0;0	0;0	0;0	0;0	0;0	0;0	0;0	0;0	2;0	0;0	0;0	0	0	0	0	0	0	0	0	0	98.82	0	0
novel_circ_015620	0;0	0;0	0;0	0;0	0;4	0;0	0;0	0;0	0;0	0;0	0;0	0;0	0	0	0	0	213.54	0	0	0	0	0	0	0
novel_circ_012089	0;0	0;0	0;0	0;0	0;0	0;0	0;0	0;2	0;0	0;2	0;0	0;0	0	0	0	0	0	0	0	103.84	0	98.82	0	0
novel_circ_012279	0;0	2;0	0;0	0;0	0;0	0;0	0;2	0;0	0;0	0;0	0;0	0;0	0	115.67	0	0	0	0	96.90	0	0	0	0	0
novel_circ_006021	0;0	0;0	0;0	0;0	2;2	0;0	0;0	0;0	0;0	0;0	0;0	0;0	0	0	0	0	213.54	0	0	0	0	0	0	0
novel_circ_008623	0;0	0;0	0;0	0;0	0;0	0;0	2;2	0;0	0;0	0;0	0;0	0;0	0	0	0	0	0	0	193.80	0	0	0	0	0
novel_circ_011424	0;0	0;0	0;0	0;0	0;0	0;0	0;2	0;0	0;0	0;0	0;0	0;0	0	0	0	0	0	0	96.90	0	0	0	0	0
novel_circ_002575	0;0	0;0	0;0	0;2	0;0	0;0	0;0	0;0	0;0	0;0	0;0	0;0	0	0	0	110.17	0	0	0	0	0	0	0	0
novel_circ_000755	0;2	0;0	0;0	0;0	0;0	0;0	0;0	0;0	0;0	0;0	0;0	0;0	104.62	0	0	0	0	0	0	0	0	0	0	0
novel_circ_003636	2;3	0;2	0;0	4;0	8;7	0;0	3;3	3;2	2;0	7;7	5;4	3;4	261.56	115.67	0	220.35	800.77	0	290.70	259.61	120.72	691.77	548.01	471.38
novel_circ_001059	0;0	0;0	0;0	0;0	0;0	0;0	0;0	0;0	0;0	0;0	0;0	0;2	0	0	0	0	0	0	0	0	0	0	0	134.68
novel_circ_012749	0;0	2;2	0;0	0;0	0;2	0;0	0;0	0;0	0;0	0;0	0;0	0;0	0	231.35	0	0	106.77	0	0	0	0	0	0	0
novel_circ_015209	0;0	0;0	0;0	0;0	0;0	0;0	0;0	2;0	0;0	0;0	0;0	0;0	0	0	0	0	0	0	0	103.84	0	0	0	0
novel_circ_011459	0;0	0;0	0;0	0;0	0;0	0;0	0;2	0;0	0;0	0;0	0;0	0;0	0	0	0	0	0	0	96.90	0	0	0	0	0
novel_circ_001854	0;0	0;0	0;0	0;0	0;0	2;2	0;0	0;0	0;0	0;0	0;0	0;0	0	0	0	0	0	204.07	0	0	0	0	0	0
novel_circ_010918	0;0	0;0	0;0	0;0	0;0	0;0	0;0	0;0	0;0	0;0	0;2	0;0	0	0	0	0	0	0	0	0	0	0	121.78	0
novel_circ_011304	0;0	0;0	0;0	0;0	0;0	0;0	0;0	0;0	0;0	0;0	0;2	0;0	0	0	0	0	0	0	0	0	0	0	121.78	0
novel_circ_001647	0;0	0;0	0;0	3;3	3;2	3;0	0;0	0;0	0;0	2;2	0;0	0;0	0	0	0	330.52	266.92	153.05	0	0	0	197.65	0	0
novel_circ_009606	0;0	0;0	0;0	0;0	0;0	0;0	0;0	0;0	0;0	0;0	0;0	0;2	0	0	0	0	0	0	0	0	0	0	0	134.68
novel_circ_010670	0;2	0;0	3;0	0;0	0;0	0;0	0;0	0;0	0;0	0;0	0;0	0;0	104.62	0	175.05	0	0	0	0	0	0	0	0	0
novel_circ_005393	0;0	0;2	0;0	0;0	0;0	0;0	0;0	0;0	0;0	0;0	0;0	0;0	0	115.67	0	0	0	0	0	0	0	0	0	0
novel_circ_004517	3;0	0;0	0;0	5;5	2;0	0;0	0;0	2;2	2;0	3;4	0;0	0;0	156.94	0	0	550.87	106.77	0	0	207.68	120.72	345.88	0	0
novel_circ_010055	0;0	0;0	0;0	0;0	0;0	0;0	0;0	0;0	0;0	0;2	0;0	0;0	0	0	0	0	0	0	0	0	0	98.82	0	0
novel_circ_011451	0;0	0;0	0;2	0;0	0;2	0;0	0;0	0;0	2;2	2;0	0;0	0;0	0	0	116.70	0	106.77	0	0	0	241.44	98.82	0	0
novel_circ_014647	0;0	3;0	2;2	0;0	3;3	0;0	0;0	0;0	0;0	0;0	7;5	0;0	0	173.51	233.40	0	320.31	0	0	0	0	0	730.68	0
novel_circ_015534	0;0	0;0	0;0	0;0	0;0	0;0	0;0	0;0	0;0	0;0	2;2	0;0	0	0	0	0	0	0	0	0	0	0	243.56	0
novel_circ_008507	0;0	0;0	0;0	0;0	0;0	0;2	0;0	0;0	0;0	0;0	0;0	0;0	0	0	0	0	0	102.04	0	0	0	0	0	0
novel_circ_002764	0;0	0;0	0;0	0;0	0;0	0;0	0;0	0;0	0;0	0;2	0;0	0;0	0	0	0	0	0	0	0	0	0	98.82	0	0
novel_circ_006518	0;2	0;0	0;0	0;0	0;0	0;0	0;0	0;0	0;0	0;0	0;0	0;0	104.62	0	0	0	0	0	0	0	0	0	0	0
novel_circ_001715	0;0	0;0	0;0	0;0	0;4	0;0	0;0	0;0	0;3	0;0	0;0	0;0	0	0	0	0	213.54	0	0	0	181.08	0	0	0
novel_circ_002994	0;0	0;0	0;0	0;0	0;0	0;0	0;0	0;0	0;0	0;0	0;0	2;3	0	0	0	0	0	0	0	0	0	0	0	336.70
novel_circ_006059	0;0	2;2	3;2	3;0	0;0	2;0	6;4	3;0	0;0	0;0	0;0	0;0	0	231.35	291.75	165.26	0	102.04	484.50	155.76	0	0	0	0
novel_circ_009930	3;2	2;2	2;0	0;0	3;2	2;2	2;2	0;0	0;0	0;0	0;0	0;0	261.56	231.35	116.70	0	266.92	204.07	193.80	0	0	0	0	0
novel_circ_015096	0;0	0;0	0;0	0;0	0;0	0;0	0;0	0;0	0;0	2;0	0;0	0;0	0	0	0	0	0	0	0	0	0	98.82	0	0
novel_circ_012778	0;0	0;0	0;0	0;0	0;0	0;0	2;2	0;0	0;0	0;2	0;0	0;0	0	0	0	0	0	0	193.80	0	0	98.82	0	0
novel_circ_011328	8;8	3;3	4;2	0;2	3;2	0;0	6;3	3;2	0;0	3;2	3;3	7;5	837.00	347.02	350.10	110.17	266.92	0	436.05	259.61	0	247.06	365.34	808.08
novel_circ_008085	3;0	0;0	2;0	0;0	0;0	2;0	0;0	0;0	0;0	0;0	0;0	0;0	156.94	0	116.70	0	0	102.04	0	0	0	0	0	0
novel_circ_006163	0;0	0;0	0;0	0;0	0;0	0;0	0;0	0;0	0;0	2;0	0;0	0;0	0	0	0	0	0	0	0	0	0	98.82	0	0
novel_circ_014896	0;4	0;3	0;0	0;4	0;0	0;0	0;0	0;5	0;0	0;2	0;0	0;0	209.25	173.51	0	220.35	0	0	0	259.61	0	98.82	0	0
novel_circ_006761	0;0	0;0	0;0	0;0	0;0	0;0	2;0	2;2	2;0	0;2	0;0	0;0	0	0	0	0	0	0	96.90	207.68	120.72	98.82	0	0
novel_circ_005955	0;2	0;0	0;0	0;0	0;0	0;0	0;0	0;0	0;0	0;0	0;0	0;0	104.62	0	0	0	0	0	0	0	0	0	0	0
novel_circ_012046	2;0	0;0	2;0	2;0	0;0	2;0	0;0	2;2	2;3	0;0	2;0	0;0	104.62	0	116.70	110.17	0	102.04	0	207.68	301.80	0	121.78	0
novel_circ_007184	0;0	0;0	0;0	0;0	0;0	0;0	0;0	0;0	0;0	0;0	0;3	0;0	0	0	0	0	0	0	0	0	0	0	182.67	0
novel_circ_011589	0;0	3;5	0;0	0;0	0;0	0;0	2;0	0;0	0;0	0;0	0;0	0;0	0	462.70	0	0	0	0	96.90	0	0	0	0	0
novel_circ_001570	0;0	3;5	0;0	2;3	2;3	2;2	0;0	0;0	0;0	0;0	0;0	0;0	0	462.70	0	275.44	266.92	204.07	0	0	0	0	0	0
novel_circ_003530	0;0	0;0	0;0	0;0	0;0	2;2	0;0	0;0	0;0	0;0	0;0	0;0	0	0	0	0	0	204.07	0	0	0	0	0	0
novel_circ_002604	0;0	0;0	0;0	0;0	0;0	0;2	0;0	0;0	0;0	0;0	0;2	0;0	0	0	0	0	0	102.04	0	0	0	0	121.78	0
novel_circ_009146	0;0	0;0	0;2	0;0	0;0	0;0	0;0	0;0	2;2	0;0	0;0	0;0	0	0	116.70	0	0	0	0	0	241.44	0	0	0
novel_circ_003729	2;0	0;0	0;0	0;0	0;0	0;0	0;0	0;0	0;0	0;0	0;0	0;0	104.62	0	0	0	0	0	0	0	0	0	0	0
novel_circ_005123	2;0	0;0	0;0	0;0	0;0	3;0	0;0	0;0	0;0	0;0	0;0	0;0	104.62	0	0	0	0	153.05	0	0	0	0	0	0
novel_circ_002556	0;0	0;0	3;0	0;0	0;0	3;2	0;0	0;0	0;0	3;0	0;0	0;0	0	0	175.05	0	0	255.09	0	0	0	148.24	0	0
novel_circ_004901	0;0	0;0	0;0	0;0	2;2	2;0	0;0	2;2	0;0	0;0	0;0	0;0	0	0	0	0	213.54	102.04	0	207.68	0	0	0	0
novel_circ_004270	2;0	4;3	5;4	3;2	3;4	6;5	4;3	2;2	2;2	2;2	0;0	0;0	104.62	404.86	525.15	275.44	373.69	561.20	339.15	207.68	241.44	197.65	0	0
novel_circ_006138	0;0	0;0	0;0	0;0	0;0	0;0	0;0	0;0	0;0	0;0	0;2	0;0	0	0	0	0	0	0	0	0	0	0	121.78	0
novel_circ_015295	0;0	0;0	0;0	0;0	0;0	0;0	0;0	0;0	0;0	0;0	0;2	0;0	0	0	0	0	0	0	0	0	0	0	121.78	0
novel_circ_000570	0;0	0;0	2;0	0;0	0;0	0;0	0;0	0;2	0;2	0;0	0;0	0;2	0	0	116.70	0	0	0	0	103.84	120.72	0	0	134.68
novel_circ_009844	0;0	0;0	0;0	0;0	0;0	0;0	0;0	0;0	0;0	0;0	0;2	0;0	0	0	0	0	0	0	0	0	0	0	121.78	0
novel_circ_015168	0;0	0;0	0;0	0;0	0;0	0;3	0;0	0;0	0;0	0;0	0;0	0;0	0	0	0	0	0	153.05	0	0	0	0	0	0
novel_circ_003422	0;0	0;0	0;2	0;0	0;0	0;2	0;0	0;0	0;0	0;0	0;0	0;0	0	0	116.70	0	0	102.04	0	0	0	0	0	0
novel_circ_014993	0;0	0;2	0;0	0;0	0;0	0;0	0;0	0;0	0;0	0;0	0;0	0;0	0	115.67	0	0	0	0	0	0	0	0	0	0
novel_circ_010411	0;0	2;0	0;0	0;0	0;0	0;0	0;0	0;0	0;0	0;0	0;0	0;0	0	115.67	0	0	0	0	0	0	0	0	0	0
novel_circ_001818	0;0	0;0	0;0	0;0	0;0	0;0	0;2	0;0	0;0	0;0	0;0	0;0	0	0	0	0	0	0	96.90	0	0	0	0	0
novel_circ_005235	0;0	0;0	0;0	0;2	0;0	0;0	0;0	0;0	0;0	0;0	0;0	0;0	0	0	0	110.17	0	0	0	0	0	0	0	0
novel_circ_007609	3;2	2;0	0;0	0;0	0;0	0;0	0;0	0;0	0;0	2;0	0;0	0;0	261.56	115.67	0	0	0	0	0	0	0	98.82	0	0
novel_circ_010573	0;0	0;0	0;0	0;0	3;0	3;0	0;0	0;0	0;0	0;0	0;0	0;0	0	0	0	0	160.15	153.05	0	0	0	0	0	0
novel_circ_004806	0;0	0;0	0;0	0;0	0;0	0;0	0;0	0;2	0;0	0;0	0;0	0;0	0	0	0	0	0	0	0	103.84	0	0	0	0
novel_circ_001357	0;0	0;2	2;0	0;0	0;0	0;2	0;0	0;0	0;0	0;0	0;0	0;0	0	115.67	116.70	0	0	102.04	0	0	0	0	0	0
novel_circ_006537	0;0	0;0	0;0	0;0	2;2	0;0	0;0	0;0	0;0	0;0	0;0	0;0	0	0	0	0	213.54	0	0	0	0	0	0	0
novel_circ_006570	0;0	0;0	2;0	0;0	0;0	0;0	0;0	0;0	0;0	0;0	0;0	0;0	0	0	116.70	0	0	0	0	0	0	0	0	0
novel_circ_005225	0;0	2;0	3;0	0;0	0;0	0;0	2;0	0;0	0;0	0;0	0;0	0;0	0	115.67	175.05	0	0	0	96.90	0	0	0	0	0
novel_circ_011690	0;0	0;2	0;4	0;2	0;3	0;2	0;2	0;2	0;0	0;0	0;0	0;0	0	115.67	233.40	110.17	160.15	102.04	96.90	103.84	0	0	0	0
novel_circ_007819	0;0	0;0	0;0	2;2	0;0	0;0	0;0	0;0	0;0	0;0	0;0	0;0	0	0	0	220.35	0	0	0	0	0	0	0	0
novel_circ_005119	0;2	0;0	0;0	0;0	0;0	0;0	0;0	0;0	0;0	0;0	0;0	0;0	104.62	0	0	0	0	0	0	0	0	0	0	0
novel_circ_005030	2;0	0;0	0;0	0;0	0;0	0;0	0;0	0;0	0;0	0;0	0;0	0;0	104.62	0	0	0	0	0	0	0	0	0	0	0
novel_circ_013295	0;0	0;0	0;0	0;0	0;0	0;0	0;0	0;0	0;2	0;0	0;0	0;0	0	0	0	0	0	0	0	0	120.72	0	0	0
novel_circ_008500	0;0	0;2	0;0	0;0	0;0	0;0	0;0	0;0	0;0	0;0	0;0	0;0	0	115.67	0	0	0	0	0	0	0	0	0	0
novel_circ_003010	0;0	0;0	0;0	0;0	0;0	0;0	2;2	0;0	0;0	0;0	0;0	0;0	0	0	0	0	0	0	193.80	0	0	0	0	0
novel_circ_000945	0;0	2;3	0;0	0;0	0;0	0;0	0;0	0;0	0;0	0;0	0;0	0;0	0	289.18	0	0	0	0	0	0	0	0	0	0
novel_circ_014223	0;0	0;0	0;0	0;0	0;0	0;0	0;2	0;0	0;0	0;0	0;0	0;0	0	0	0	0	0	0	96.90	0	0	0	0	0
novel_circ_003472	0;0	0;0	2;3	0;0	0;0	0;0	0;0	0;0	0;0	0;0	3;2	0;0	0	0	291.75	0	0	0	0	0	0	0	304.45	0
novel_circ_000542	0;0	0;0	0;0	0;0	0;0	0;0	0;0	0;0	0;0	0;4	0;0	0;0	0	0	0	0	0	0	0	0	0	197.65	0	0
novel_circ_015526	0;0	0;0	0;0	2;2	0;0	0;0	0;0	0;0	0;0	0;0	0;0	0;0	0	0	0	220.35	0	0	0	0	0	0	0	0
novel_circ_012329	0;0	0;0	0;2	0;0	0;0	0;0	0;0	0;0	0;0	0;0	0;0	0;0	0	0	116.70	0	0	0	0	0	0	0	0	0
novel_circ_011320	5;6	4;6	4;5	4;2	6;4	4;5	2;3	8;9	4;4	8;10	0;0	3;3	575.43	578.37	525.15	330.52	533.85	459.16	242.25	882.66	482.89	889.42	0	404.04
novel_circ_007989	0;0	0;0	0;2	3;3	0;0	0;0	0;0	0;0	0;0	0;0	0;0	0;0	0	0	116.70	330.52	0	0	0	0	0	0	0	0
novel_circ_002906	0;0	0;0	0;0	0;0	0;0	0;0	0;0	0;0	0;0	2;2	0;0	0;0	0	0	0	0	0	0	0	0	0	197.65	0	0
novel_circ_007512	0;0	0;0	0;0	0;0	0;0	0;2	0;0	0;0	0;0	0;0	0;0	0;0	0	0	0	0	0	102.04	0	0	0	0	0	0
novel_circ_006801	0;0	0;0	0;0	0;0	0;0	0;0	0;0	0;0	0;0	0;0	0;3	0;0	0	0	0	0	0	0	0	0	0	0	182.67	0
novel_circ_009246	0;0	0;0	0;0	0;0	0;0	0;0	0;0	0;0	2;2	0;0	0;0	0;0	0	0	0	0	0	0	0	0	241.44	0	0	0
novel_circ_006225	2;2	0;0	0;0	0;0	0;0	0;0	0;0	0;0	0;0	0;0	0;0	0;0	209.25	0	0	0	0	0	0	0	0	0	0	0
novel_circ_010596	0;0	2;2	0;0	0;0	0;0	0;0	0;0	0;0	0;0	0;0	0;0	0;0	0	231.35	0	0	0	0	0	0	0	0	0	0
novel_circ_005699	0;0	0;0	0;0	2;2	0;0	0;0	0;0	2;2	2;2	0;0	0;0	0;0	0	0	0	220.35	0	0	0	207.68	241.44	0	0	0
novel_circ_010492	0;0	0;0	2;0	0;0	0;0	2;0	0;0	0;0	0;0	0;0	0;0	0;0	0	0	116.70	0	0	102.04	0	0	0	0	0	0
novel_circ_002359	0;0	0;0	0;0	0;0	0;0	0;0	0;0	2;0	0;2	3;2	0;0	0;0	0	0	0	0	0	0	0	103.84	120.72	247.06	0	0
novel_circ_013248	0;0	0;0	0;0	0;0	0;0	0;2	0;0	2;0	0;0	2;2	0;0	0;0	0	0	0	0	0	102.04	0	103.84	0	197.65	0	0
novel_circ_001469	0;0	0;0	0;0	0;0	2;0	5;2	0;0	6;6	4;3	5;5	0;0	0;0	0	0	0	0	106.77	357.12	0	623.05	422.53	494.12	0	0
novel_circ_003247	0;0	0;0	0;0	0;0	0;0	2;2	0;0	2;0	0;0	0;0	0;0	0;0	0	0	0	0	0	204.07	0	103.84	0	0	0	0
novel_circ_001621	0;0	0;0	0;0	0;2	0;0	0;0	0;0	0;0	0;0	0;0	0;0	0;0	0	0	0	110.17	0	0	0	0	0	0	0	0
novel_circ_008396	0;0	0;0	0;0	0;0	0;0	0;0	0;0	0;0	0;0	0;2	0;0	0;0	0	0	0	0	0	0	0	0	0	98.82	0	0
novel_circ_006460	0;0	0;0	0;0	0;0	0;0	0;0	0;0	0;0	0;0	0;0	0;2	0;0	0	0	0	0	0	0	0	0	0	0	121.78	0
novel_circ_005094	0;0	0;0	0;0	0;0	0;2	0;0	0;0	0;0	0;0	0;0	0;0	0;0	0	0	0	0	106.77	0	0	0	0	0	0	0
novel_circ_004366	0;0	0;0	0;0	0;0	0;0	0;0	0;0	0;0	0;0	0;0	0;0	2;0	0	0	0	0	0	0	0	0	0	0	0	134.68
novel_circ_015011	2;0	0;0	0;0	0;0	0;0	0;0	0;0	0;0	0;0	0;0	0;0	0;0	104.62	0	0	0	0	0	0	0	0	0	0	0
novel_circ_002427	0;0	0;0	0;0	0;0	0;0	0;0	0;0	0;0	0;0	0;2	0;0	0;0	0	0	0	0	0	0	0	0	0	98.82	0	0
novel_circ_006951	0;2	0;0	0;0	0;0	0;0	0;0	0;0	0;0	0;0	0;0	0;0	0;0	104.62	0	0	0	0	0	0	0	0	0	0	0
novel_circ_013461	8;6	3;2	4;0	4;3	5;2	7;3	10;6	2;0	5;3	0;0	3;2	0;0	732.37	289.18	233.40	385.61	373.69	510.18	775.19	103.84	482.89	0	304.45	0
novel_circ_007975	0;0	2;2	0;0	0;0	0;0	0;0	0;0	0;0	0;0	0;0	0;0	0;0	0	231.35	0	0	0	0	0	0	0	0	0	0
novel_circ_006269	0;0	0;0	0;0	2;3	0;0	0;0	0;0	0;0	0;0	0;0	0;0	0;0	0	0	0	275.44	0	0	0	0	0	0	0	0
novel_circ_005071	0;0	0;0	2;0	0;0	0;0	0;0	0;0	0;0	0;0	3;0	0;0	0;0	0	0	116.70	0	0	0	0	0	0	148.24	0	0
novel_circ_002455	0;2	0;0	0;0	0;0	0;0	0;0	0;0	0;0	0;0	0;0	0;0	0;0	104.62	0	0	0	0	0	0	0	0	0	0	0
novel_circ_005906	0;0	0;0	0;0	0;0	0;0	0;0	0;2	0;0	0;0	0;0	0;0	0;0	0	0	0	0	0	0	96.90	0	0	0	0	0
novel_circ_012038	15;12	3;3	8;9	3;4	2;2	3;3	5;5	6;7	4;4	4;3	5;5	0;0	1412.43	347.02	991.95	385.61	213.54	306.11	484.50	674.97	482.89	345.88	608.90	0
novel_circ_001976	2;3	0;0	0;0	0;0	0;0	0;0	0;0	0;0	0;0	0;0	0;0	0;0	261.56	0	0	0	0	0	0	0	0	0	0	0
novel_circ_002415	3;3	0;0	0;0	0;0	0;0	0;0	0;0	0;0	2;2	0;0	0;0	0;0	313.87	0	0	0	0	0	0	0	241.44	0	0	0
novel_circ_014627	0;0	0;0	3;3	2;3	0;0	0;0	2;2	3;4	0;0	0;0	2;2	0;2	0	0	350.10	275.44	0	0	193.80	363.45	0	0	243.56	134.68
novel_circ_002058	0;0	0;0	0;0	0;0	0;0	0;0	0;2	0;0	0;0	0;0	0;0	0;0	0	0	0	0	0	0	96.90	0	0	0	0	0
novel_circ_004125	0;0	0;0	0;0	0;0	3;0	0;0	0;0	0;0	0;0	0;0	0;0	0;0	0	0	0	0	160.15	0	0	0	0	0	0	0
novel_circ_014342	2;0	0;0	0;0	0;0	0;0	0;0	0;0	0;0	4;2	0;0	0;0	0;0	104.62	0	0	0	0	0	0	0	362.17	0	0	0
novel_circ_002156	0;0	0;0	0;0	0;0	0;0	0;0	0;0	0;0	0;0	0;0	0;0	0;2	0	0	0	0	0	0	0	0	0	0	0	134.68
novel_circ_002127	0;0	3;3	6;0	4;2	2;2	2;2	7;4	0;0	4;0	6;3	0;0	3;0	0	347.02	350.10	330.52	213.54	204.07	532.95	0	241.44	444.71	0	202.02
novel_circ_003648	0;0	0;0	0;0	0;0	0;0	0;0	0;0	0;0	0;0	0;0	0;3	0;0	0	0	0	0	0	0	0	0	0	0	182.67	0
novel_circ_003845	0;0	0;0	0;0	0;0	0;0	2;0	0;0	0;0	0;0	0;0	0;0	0;0	0	0	0	0	0	102.04	0	0	0	0	0	0
novel_circ_011859	0;0	0;0	0;0	0;0	0;0	0;0	0;0	0;0	0;0	0;2	0;0	0;0	0	0	0	0	0	0	0	0	0	98.82	0	0
novel_circ_005348	0;0	0;0	0;0	0;0	0;0	0;0	0;2	0;0	0;0	0;0	0;0	0;0	0	0	0	0	0	0	96.90	0	0	0	0	0
novel_circ_004857	0;0	0;0	0;0	0;0	0;0	0;0	0;0	0;0	3;4	3;0	0;0	0;0	0	0	0	0	0	0	0	0	422.53	148.24	0	0
novel_circ_004310	0;0	0;0	0;0	0;0	0;0	0;0	0;0	0;2	0;0	0;0	0;0	0;0	0	0	0	0	0	0	0	103.84	0	0	0	0
novel_circ_001663	0;0	0;0	0;2	0;0	0;0	0;0	0;0	0;0	0;0	0;0	0;0	0;0	0	0	116.70	0	0	0	0	0	0	0	0	0
novel_circ_006722	0;0	0;0	0;0	0;0	0;0	0;0	0;0	0;0	0;2	0;0	0;0	0;0	0	0	0	0	0	0	0	0	120.72	0	0	0
novel_circ_000560	0;0	2;0	2;0	3;2	0;0	0;0	0;0	0;0	0;0	3;3	0;0	0;0	0	115.67	116.70	275.44	0	0	0	0	0	296.47	0	0
novel_circ_011628	0;0	0;0	0;0	0;0	0;0	0;0	0;0	0;0	0;0	0;0	2;2	0;0	0	0	0	0	0	0	0	0	0	0	243.56	0
novel_circ_004449	0;0	0;0	0;2	0;0	0;0	0;0	0;0	0;0	0;0	0;0	2;3	0;0	0	0	116.70	0	0	0	0	0	0	0	304.45	0
novel_circ_000551	0;0	0;0	0;0	0;0	0;0	0;0	2;2	0;0	0;0	0;0	0;0	0;0	0	0	0	0	0	0	193.80	0	0	0	0	0
novel_circ_014106	2;2	0;0	0;0	0;0	0;0	0;0	0;0	0;0	0;0	0;0	0;0	0;0	209.25	0	0	0	0	0	0	0	0	0	0	0
novel_circ_004998	0;0	0;0	0;0	0;0	2;2	0;0	0;0	0;0	0;0	0;0	0;0	0;0	0	0	0	0	213.54	0	0	0	0	0	0	0
novel_circ_000043	0;0	0;0	0;0	0;2	0;0	0;0	0;0	0;0	0;0	0;0	0;0	0;0	0	0	0	110.17	0	0	0	0	0	0	0	0
novel_circ_012395	2;2	0;0	0;0	0;0	0;0	0;0	2;3	3;0	0;0	3;0	0;0	0;0	209.25	0	0	0	0	0	242.25	155.76	0	148.24	0	0
novel_circ_002281	0;0	0;0	0;0	0;0	0;0	0;0	0;0	0;0	0;0	0;0	0;0	0;3	0	0	0	0	0	0	0	0	0	0	0	202.02
novel_circ_010818	0;0	0;0	0;0	0;0	0;0	0;0	2;2	0;0	3;3	0;0	0;0	0;0	0	0	0	0	0	0	193.80	0	362.17	0	0	0
novel_circ_007656	0;0	0;0	0;0	0;0	0;0	0;2	0;0	0;0	0;0	0;0	0;0	0;0	0	0	0	0	0	102.04	0	0	0	0	0	0
novel_circ_011122	0;0	0;0	0;0	0;0	0;0	0;0	0;2	0;0	0;0	0;0	0;0	0;0	0	0	0	0	0	0	96.90	0	0	0	0	0
novel_circ_001462	9;7	8;6	6;4	22;3	9;5	10;6	13;6	6;5	10;6	9;2	10;8	16;7	837.00	809.72	583.50	1377.18	747.38	816.28	920.54	571.13	965.78	543.53	1096.02	1548.82
novel_circ_010513	0;0	0;0	0;0	0;0	0;0	0;0	0;0	0;0	0;0	0;0	0;2	0;0	0	0	0	0	0	0	0	0	0	0	121.78	0
novel_circ_008181	2;0	0;0	0;0	0;0	0;0	0;0	0;0	0;0	0;0	0;0	0;0	0;0	104.62	0	0	0	0	0	0	0	0	0	0	0
novel_circ_004840	0;0	0;0	0;0	0;0	0;0	0;0	0;0	0;0	0;0	2;2	0;0	0;0	0	0	0	0	0	0	0	0	0	197.65	0	0
novel_circ_007724	3;2	2;0	3;0	4;3	2;0	0;0	4;2	0;0	0;0	5;4	0;0	0;0	261.56	115.67	175.05	385.61	106.77	0	290.70	0	0	444.71	0	0
novel_circ_002493	4;3	4;3	6;5	7;8	4;5	4;4	5;3	6;4	7;8	5;4	3;2	0;0	366.19	404.86	641.85	826.31	480.46	408.14	387.60	519.21	905.41	444.71	304.45	0
novel_circ_013456	0;0	0;0	0;0	0;0	0;0	0;2	0;0	0;0	0;0	0;0	0;0	0;0	0	0	0	0	0	102.04	0	0	0	0	0	0
novel_circ_014758	0;2	0;0	0;0	0;0	0;0	0;0	0;0	0;0	0;0	0;0	0;0	0;0	104.62	0	0	0	0	0	0	0	0	0	0	0
novel_circ_006275	0;0	0;0	0;0	0;0	0;0	3;0	0;0	0;0	0;0	0;0	0;0	2;2	0	0	0	0	0	153.05	0	0	0	0	0	269.36
novel_circ_010807	0;0	2;2	0;0	0;2	0;0	0;0	0;0	0;0	0;0	0;0	0;0	0;0	0	231.35	0	110.17	0	0	0	0	0	0	0	0
novel_circ_012903	0;0	2;0	0;0	0;0	0;0	0;0	0;0	0;0	0;0	0;0	0;0	0;0	0	115.67	0	0	0	0	0	0	0	0	0	0
novel_circ_004169	0;0	0;0	0;0	0;0	0;0	0;0	0;0	0;0	0;0	0;2	0;0	0;0	0	0	0	0	0	0	0	0	0	98.82	0	0
novel_circ_002515	0;0	0;0	0;0	0;0	2;0	0;0	0;0	0;0	0;0	0;0	0;0	0;0	0	0	0	0	106.77	0	0	0	0	0	0	0
novel_circ_009946	6;6	5;8	4;5	0;2	15;15	5;3	9;12	7;6	4;3	4;5	0;2	0;2	627.75	751.88	525.15	110.17	1601.54	408.14	1017.44	674.97	422.53	444.71	121.78	134.68
novel_circ_010415	0;0	0;0	2;0	7;7	0;0	4;3	3;3	0;0	0;0	0;0	4;4	4;4	0	0	116.70	771.22	0	357.12	290.70	0	0	0	487.12	538.72
novel_circ_015590	0;0	0;0	0;0	0;0	0;0	0;0	4;0	0;0	0;0	0;0	0;0	0;0	0	0	0	0	0	0	193.80	0	0	0	0	0
novel_circ_007943	0;0	0;0	0;0	0;0	0;2	0;0	0;0	0;2	0;0	0;0	0;0	0;0	0	0	0	0	106.77	0	0	103.84	0	0	0	0
novel_circ_007576	0;0	0;3	0;2	0;2	0;0	0;0	0;0	0;0	0;2	0;0	0;2	0;0	0	173.51	116.70	110.17	0	0	0	0	120.72	0	121.78	0
novel_circ_011514	3;3	0;0	0;0	0;0	0;0	0;0	0;0	0;0	0;0	0;0	0;0	0;0	313.87	0	0	0	0	0	0	0	0	0	0	0
novel_circ_009126	0;0	0;0	0;0	0;0	0;0	0;0	0;0	0;0	0;2	0;0	0;0	0;0	0	0	0	0	0	0	0	0	120.72	0	0	0
novel_circ_002485	0;0	0;0	2;2	0;0	0;2	0;0	0;0	0;0	0;0	0;0	0;0	2;0	0	0	233.40	0	106.77	0	0	0	0	0	0	134.68
novel_circ_006421	0;0	0;0	0;0	0;0	0;0	2;2	0;0	0;0	0;0	0;0	0;0	0;0	0	0	0	0	0	204.07	0	0	0	0	0	0
novel_circ_003038	0;0	0;0	0;0	0;0	0;0	0;0	0;0	0;0	0;0	0;0	0;0	2;2	0	0	0	0	0	0	0	0	0	0	0	269.36
novel_circ_010213	0;0	0;0	0;0	0;0	0;0	5;0	0;0	0;0	0;3	0;0	0;2	0;0	0	0	0	0	0	255.09	0	0	181.08	0	121.78	0
novel_circ_012015	0;0	0;0	0;0	0;2	0;0	0;0	0;0	0;0	0;0	0;2	0;0	0;0	0	0	0	110.17	0	0	0	0	0	98.82	0	0
novel_circ_009061	0;0	0;0	0;0	0;0	0;0	0;0	2;0	0;0	0;0	0;0	0;0	0;0	0	0	0	0	0	0	96.90	0	0	0	0	0
novel_circ_014470	3;2	3;2	0;0	0;0	0;0	0;0	2;2	0;0	0;0	0;2	0;0	0;0	261.56	289.18	0	0	0	0	193.80	0	0	98.82	0	0
novel_circ_005305	0;0	0;0	0;0	0;0	0;0	0;0	0;0	0;0	0;0	0;2	0;0	0;0	0	0	0	0	0	0	0	0	0	98.82	0	0
novel_circ_006272	0;2	0;0	0;0	0;0	0;0	0;0	0;0	0;0	0;0	0;0	0;0	0;0	104.62	0	0	0	0	0	0	0	0	0	0	0
novel_circ_009957	0;0	0;0	0;0	0;0	0;0	0;0	0;0	0;0	0;0	0;0	0;0	0;2	0	0	0	0	0	0	0	0	0	0	0	134.68
novel_circ_005795	0;0	0;0	0;0	0;0	0;2	0;0	0;0	0;0	0;0	0;0	0;0	0;0	0	0	0	0	106.77	0	0	0	0	0	0	0
novel_circ_007354	0;0	0;0	0;0	0;0	0;0	0;2	0;0	0;0	0;0	0;0	0;0	0;0	0	0	0	0	0	102.04	0	0	0	0	0	0
novel_circ_013108	0;0	0;0	0;0	0;0	2;0	0;0	3;0	0;0	0;0	0;0	0;0	0;0	0	0	0	0	106.77	0	145.35	0	0	0	0	0
novel_circ_005118	0;0	0;0	0;2	0;0	0;0	0;0	0;0	0;0	0;0	0;0	0;0	0;0	0	0	116.70	0	0	0	0	0	0	0	0	0
novel_circ_010208	0;0	0;0	0;0	0;0	0;0	0;0	0;0	0;0	0;0	0;0	0;0	3;0	0	0	0	0	0	0	0	0	0	0	0	202.02
novel_circ_004139	0;0	0;0	0;0	0;0	0;0	0;0	0;0	0;0	0;0	0;0	0;0	0;2	0	0	0	0	0	0	0	0	0	0	0	134.68
novel_circ_010788	0;2	0;0	0;0	0;0	0;0	0;0	0;0	0;0	0;0	0;0	0;0	0;0	104.62	0	0	0	0	0	0	0	0	0	0	0
novel_circ_005130	0;0	0;0	0;0	0;0	0;0	0;0	0;0	0;2	0;0	0;0	0;0	0;0	0	0	0	0	0	0	0	103.84	0	0	0	0
novel_circ_002039	0;0	0;0	0;0	0;0	0;0	0;0	0;0	2;0	0;0	0;0	0;0	0;0	0	0	0	0	0	0	0	103.84	0	0	0	0
novel_circ_012870	0;0	0;0	2;2	0;0	0;0	0;0	2;2	0;0	2;2	0;0	0;0	0;0	0	0	233.40	0	0	0	193.80	0	241.44	0	0	0
novel_circ_012774	2;0	0;0	0;0	4;4	0;0	0;0	0;0	0;0	0;0	0;0	0;0	0;0	104.62	0	0	440.70	0	0	0	0	0	0	0	0
novel_circ_007785	2;0	0;0	0;0	0;0	0;0	0;0	0;0	0;0	0;0	0;0	0;0	0;0	104.62	0	0	0	0	0	0	0	0	0	0	0
novel_circ_004977	3;5	0;0	0;0	2;2	0;0	0;0	0;0	0;0	0;0	0;0	5;2	0;0	418.50	0	0	220.35	0	0	0	0	0	0	426.23	0
novel_circ_003479	0;0	0;0	0;0	2;2	0;0	2;2	0;0	2;2	0;0	0;0	0;0	0;0	0	0	0	220.35	0	204.07	0	207.68	0	0	0	0
novel_circ_005454	0;0	0;0	0;0	0;0	0;0	0;0	2;2	3;2	0;0	0;0	0;0	3;2	0	0	0	0	0	0	193.80	259.61	0	0	0	336.70
novel_circ_002602	0;0	0;0	0;0	0;0	0;0	0;0	0;0	0;0	0;0	0;0	2;3	0;0	0	0	0	0	0	0	0	0	0	0	304.45	0
novel_circ_001752	0;0	0;0	0;0	2;0	0;0	2;0	0;0	0;0	3;2	0;0	0;0	0;0	0	0	0	110.17	0	102.04	0	0	301.80	0	0	0
novel_circ_000436	0;0	0;0	0;0	0;0	0;0	0;0	2;0	0;0	0;0	0;0	3;4	0;0	0	0	0	0	0	0	96.90	0	0	0	426.23	0
novel_circ_010693	0;0	0;0	0;0	0;0	0;0	0;0	2;0	0;0	0;0	0;0	0;0	0;0	0	0	0	0	0	0	96.90	0	0	0	0	0
novel_circ_013493	0;0	0;0	0;0	0;0	0;0	0;0	0;2	0;0	0;0	0;0	0;0	0;0	0	0	0	0	0	0	96.90	0	0	0	0	0
novel_circ_005426	0;0	0;0	0;0	3;2	2;2	0;0	0;0	0;0	0;0	0;0	0;0	0;0	0	0	0	275.44	213.54	0	0	0	0	0	0	0
novel_circ_005590	0;0	0;0	0;0	0;0	0;0	0;2	0;0	0;0	0;0	0;0	0;0	0;0	0	0	0	0	0	102.04	0	0	0	0	0	0
novel_circ_008800	0;0	0;2	0;0	0;0	0;0	0;0	0;4	17;0	44;0	0;0	0;0	0;0	0	115.67	0	0	0	0	193.80	882.66	2655.88	0	0	0
novel_circ_009937	0;2	0;0	0;0	0;0	0;0	0;0	0;0	0;0	0;0	0;0	0;2	0;0	104.62	0	0	0	0	0	0	0	0	0	121.78	0
novel_circ_007368	0;0	0;0	0;0	0;0	0;0	0;0	0;0	0;0	0;0	0;0	2;3	0;0	0	0	0	0	0	0	0	0	0	0	304.45	0
novel_circ_007980	0;0	0;0	3;2	0;0	0;0	0;0	0;0	0;0	0;0	0;0	0;0	0;0	0	0	291.75	0	0	0	0	0	0	0	0	0
novel_circ_007957	0;0	0;0	0;0	0;0	0;0	0;0	0;0	0;0	0;0	0;0	0;2	0;0	0	0	0	0	0	0	0	0	0	0	121.78	0
novel_circ_009400	0;0	0;0	2;0	0;0	0;0	0;0	0;0	0;0	0;0	0;0	0;0	2;0	0	0	116.70	0	0	0	0	0	0	0	0	134.68
novel_circ_015219	0;0	0;0	0;0	0;0	0;0	2;2	0;0	0;0	0;0	0;0	0;0	0;0	0	0	0	0	0	204.07	0	0	0	0	0	0
novel_circ_010324	0;0	3;2	0;0	0;0	2;2	0;0	0;0	0;0	2;2	0;0	0;0	0;0	0	289.18	0	0	213.54	0	0	0	241.44	0	0	0
novel_circ_004902	0;0	0;0	0;0	0;0	0;0	0;0	0;0	0;0	4;4	0;0	0;0	0;0	0	0	0	0	0	0	0	0	482.89	0	0	0
novel_circ_005459	0;2	0;0	4;5	7;7	0;0	5;3	3;2	0;0	5;6	0;0	2;2	2;2	104.62	0	525.15	771.22	0	408.14	242.25	0	663.97	0	243.56	269.36
novel_circ_005784	2;2	0;0	3;3	4;5	2;2	0;2	3;3	0;2	3;0	2;2	0;0	0;0	209.25	0	350.10	495.79	213.54	102.04	290.70	103.84	181.08	197.65	0	0
novel_circ_012591	0;0	0;0	0;0	0;0	0;0	2;0	0;0	0;0	0;0	0;0	0;0	2;3	0	0	0	0	0	102.04	0	0	0	0	0	336.70
novel_circ_005845	0;0	0;0	0;0	0;0	0;0	0;0	0;2	0;0	0;0	0;0	0;0	0;0	0	0	0	0	0	0	96.90	0	0	0	0	0
novel_circ_002252	0;0	0;0	0;0	0;0	0;0	0;0	0;0	0;0	0;0	0;2	0;0	0;0	0	0	0	0	0	0	0	0	0	98.82	0	0
novel_circ_008602	0;0	0;0	0;0	0;0	0;0	0;0	0;0	0;0	0;0	0;0	0;0	0;2	0	0	0	0	0	0	0	0	0	0	0	134.68
novel_circ_007035	0;0	0;0	0;0	0;0	0;0	0;0	0;0	0;0	0;0	2;2	0;0	0;0	0	0	0	0	0	0	0	0	0	197.65	0	0
novel_circ_004861	0;0	0;0	0;0	3;4	0;0	0;0	0;0	0;0	0;0	0;0	0;0	0;0	0	0	0	385.61	0	0	0	0	0	0	0	0
novel_circ_010521	0;0	0;0	0;0	0;2	0;0	0;0	0;0	0;0	0;0	0;0	0;0	0;0	0	0	0	110.17	0	0	0	0	0	0	0	0
novel_circ_011006	0;0	0;0	0;0	0;0	0;0	0;0	0;0	0;0	0;0	2;0	0;0	0;0	0	0	0	0	0	0	0	0	0	98.82	0	0
novel_circ_010655	0;3	7;4	3;0	0;0	3;0	0;2	0;0	0;0	0;0	4;0	0;0	0;0	156.94	636.21	175.05	0	160.15	102.04	0	0	0	197.65	0	0
novel_circ_004841	0;0	0;0	0;0	0;0	0;0	0;0	2;3	2;0	0;0	0;0	0;0	0;0	0	0	0	0	0	0	242.25	103.84	0	0	0	0
novel_circ_015391	0;0	0;0	0;0	0;2	0;0	0;0	0;0	0;0	0;0	0;0	0;0	0;0	0	0	0	110.17	0	0	0	0	0	0	0	0
novel_circ_015177	13;11	14;14	10;8	8;9	10;9	5;3	9;11	9;8	18;12	5;4	12;11	10;11	1255.49	1619.43	1050.30	936.48	1014.31	408.14	968.99	882.66	1810.83	444.71	1400.47	1414.14
novel_circ_014547	0;0	0;0	0;0	0;0	0;0	0;0	0;0	0;2	0;0	0;0	0;0	0;0	0	0	0	0	0	0	0	103.84	0	0	0	0
novel_circ_004585	0;0	0;0	0;0	2;0	0;0	0;0	0;0	0;0	0;0	0;0	0;0	0;0	0	0	0	110.17	0	0	0	0	0	0	0	0
novel_circ_014317	2;0	0;0	0;0	0;0	0;0	0;0	0;0	0;0	0;0	0;0	0;2	0;0	104.62	0	0	0	0	0	0	0	0	0	121.78	0
novel_circ_001512	0;0	0;0	0;0	0;0	0;0	0;0	0;0	0;0	0;0	2;0	0;0	0;0	0	0	0	0	0	0	0	0	0	98.82	0	0
novel_circ_010853	0;0	0;0	0;0	0;0	0;0	2;0	0;0	0;0	0;0	0;0	0;0	0;0	0	0	0	0	0	102.04	0	0	0	0	0	0
novel_circ_002950	0;0	0;0	0;0	0;0	0;0	0;0	0;2	0;0	0;0	0;0	0;0	0;0	0	0	0	0	0	0	96.90	0	0	0	0	0
novel_circ_008689	2;0	0;0	0;0	0;0	0;0	0;0	0;0	0;0	0;0	0;0	0;0	0;0	104.62	0	0	0	0	0	0	0	0	0	0	0
novel_circ_003904	0;0	0;0	0;0	0;0	0;0	0;0	0;0	0;0	0;0	0;0	2;0	0;0	0	0	0	0	0	0	0	0	0	0	121.78	0
novel_circ_009421	0;0	0;0	2;2	0;0	0;0	0;0	3;2	0;0	0;0	0;0	0;0	0;0	0	0	233.40	0	0	0	242.25	0	0	0	0	0
novel_circ_011981	0;0	2;2	0;0	0;0	0;0	0;0	0;0	0;0	0;0	0;0	0;0	0;0	0	231.35	0	0	0	0	0	0	0	0	0	0
novel_circ_008481	0;0	0;0	0;0	0;0	0;0	0;0	0;2	0;0	0;0	0;0	0;0	0;0	0	0	0	0	0	0	96.90	0	0	0	0	0
novel_circ_003628	0;0	0;0	0;0	0;0	0;0	0;0	2;0	0;0	0;0	0;0	0;0	0;0	0	0	0	0	0	0	96.90	0	0	0	0	0
novel_circ_007351	0;0	0;0	0;0	0;0	2;0	0;0	0;0	0;0	0;0	0;0	0;0	0;0	0	0	0	0	106.77	0	0	0	0	0	0	0
novel_circ_004639	0;0	0;0	0;0	0;0	0;0	2;2	0;0	0;0	0;0	0;0	0;0	0;0	0	0	0	0	0	204.07	0	0	0	0	0	0
novel_circ_009996	2;3	2;2	0;0	3;4	0;0	0;0	0;0	0;0	0;0	2;2	2;3	0;0	261.56	231.35	0	385.61	0	0	0	0	0	197.65	304.45	0
novel_circ_001140	0;2	0;0	0;0	0;0	0;0	0;0	0;0	0;0	0;0	0;0	0;0	0;0	104.62	0	0	0	0	0	0	0	0	0	0	0
novel_circ_014362	0;0	0;0	2;0	2;0	0;0	2;0	2;0	2;0	3;2	4;3	2;0	0;0	0	0	116.70	110.17	0	102.04	96.90	103.84	301.80	345.88	121.78	0
novel_circ_007992	0;0	0;0	3;2	0;0	3;2	0;0	2;2	0;0	0;0	0;0	2;0	0;0	0	0	291.75	0	266.92	0	193.80	0	0	0	121.78	0
novel_circ_002797	0;0	0;0	0;0	0;0	0;0	2;0	0;0	0;0	0;0	0;0	0;0	0;0	0	0	0	0	0	102.04	0	0	0	0	0	0
novel_circ_004162	6;3	8;5	3;0	0;0	4;0	0;0	3;3	4;2	6;2	6;4	3;2	8;4	470.81	751.88	175.05	0	213.54	0	290.70	311.53	482.89	494.12	304.45	808.08
novel_circ_010046	0;0	0;0	0;0	0;0	0;2	0;0	0;0	0;0	0;0	0;0	0;0	0;0	0	0	0	0	106.77	0	0	0	0	0	0	0
novel_circ_007272	0;0	0;0	0;0	0;0	0;0	0;0	0;0	0;0	0;0	0;0	0;0	0;2	0	0	0	0	0	0	0	0	0	0	0	134.68
novel_circ_002168	0;0	0;0	0;0	0;2	0;0	0;0	0;0	0;0	0;0	0;0	0;0	0;0	0	0	0	110.17	0	0	0	0	0	0	0	0
novel_circ_002112	0;0	0;0	0;0	0;0	0;2	0;0	0;0	0;0	0;0	0;0	0;0	0;0	0	0	0	0	106.77	0	0	0	0	0	0	0
novel_circ_002904	0;0	0;0	0;0	0;0	0;0	0;0	0;0	0;0	0;0	0;0	0;0	2;2	0	0	0	0	0	0	0	0	0	0	0	269.36
novel_circ_000203	0;0	0;0	0;0	0;0	0;0	0;0	0;0	0;0	0;0	0;2	0;0	0;0	0	0	0	0	0	0	0	0	0	98.82	0	0
novel_circ_000627	0;0	0;0	0;0	0;2	0;0	0;0	0;0	0;0	0;0	0;0	0;0	0;0	0	0	0	110.17	0	0	0	0	0	0	0	0
novel_circ_008548	2;0	2;0	0;0	0;0	0;0	0;0	0;0	0;0	0;0	0;0	0;0	0;0	104.62	115.67	0	0	0	0	0	0	0	0	0	0
novel_circ_005088	0;0	0;0	0;0	0;0	0;0	0;0	0;0	0;0	0;2	0;0	0;0	0;0	0	0	0	0	0	0	0	0	120.72	0	0	0
novel_circ_011340	0;0	0;0	0;0	0;0	0;0	0;0	0;2	0;0	0;0	0;0	0;0	0;0	0	0	0	0	0	0	96.90	0	0	0	0	0
novel_circ_010625	0;2	0;0	0;0	0;0	0;0	0;0	0;0	0;0	0;0	0;0	0;0	0;0	104.62	0	0	0	0	0	0	0	0	0	0	0
novel_circ_004087	0;0	0;0	0;0	0;0	0;0	0;0	0;0	0;0	0;0	0;0	0;0	0;2	0	0	0	0	0	0	0	0	0	0	0	134.68
novel_circ_011471	0;0	0;0	0;0	0;0	0;0	0;0	0;0	2;3	0;0	0;0	0;0	0;0	0	0	0	0	0	0	0	259.61	0	0	0	0
novel_circ_000578	0;0	0;0	0;0	0;0	0;0	0;0	2;0	0;0	0;0	0;0	0;0	0;0	0	0	0	0	0	0	96.90	0	0	0	0	0
novel_circ_010348	0;0	0;2	0;0	0;0	0;0	0;0	0;0	0;0	0;0	0;0	0;0	0;0	0	115.67	0	0	0	0	0	0	0	0	0	0
novel_circ_001051	0;0	0;0	0;0	0;0	0;0	0;0	0;0	0;0	0;0	2;2	0;0	0;0	0	0	0	0	0	0	0	0	0	197.65	0	0
novel_circ_007695	0;0	0;0	0;0	0;2	0;0	0;0	0;0	0;0	0;0	0;0	0;0	0;0	0	0	0	110.17	0	0	0	0	0	0	0	0
novel_circ_003661	0;0	0;0	2;0	0;0	0;0	0;0	0;0	0;0	3;3	4;4	0;0	0;0	0	0	116.70	0	0	0	0	0	362.17	395.30	0	0
novel_circ_014142	0;0	0;0	0;0	0;0	0;0	0;0	0;0	0;0	0;0	0;0	5;3	0;0	0	0	0	0	0	0	0	0	0	0	487.12	0
novel_circ_003562	0;0	0;0	0;0	0;0	0;0	0;2	0;0	0;0	0;0	0;0	0;0	0;0	0	0	0	0	0	102.04	0	0	0	0	0	0
novel_circ_008927	0;0	0;0	0;0	0;0	0;0	0;0	0;2	0;0	0;0	0;0	0;0	0;0	0	0	0	0	0	0	96.90	0	0	0	0	0
novel_circ_010000	0;0	4;2	2;2	3;4	2;2	2;0	0;0	0;0	0;0	0;0	0;0	0;0	0	347.02	233.40	385.61	213.54	102.04	0	0	0	0	0	0
novel_circ_004532	6;3	0;0	0;0	0;0	0;0	2;2	2;3	0;0	0;0	0;0	0;0	0;0	470.81	0	0	0	0	204.07	242.25	0	0	0	0	0
novel_circ_004792	3;3	0;0	0;0	0;0	0;0	0;0	2;0	0;0	0;0	3;4	0;0	0;2	313.87	0	0	0	0	0	96.90	0	0	345.88	0	134.68
novel_circ_005833	0;0	0;0	0;0	0;0	2;2	0;0	0;0	0;0	0;0	0;0	0;0	0;0	0	0	0	0	213.54	0	0	0	0	0	0	0
novel_circ_010932	0;0	0;0	0;0	0;2	0;0	0;0	0;0	0;0	0;0	0;0	0;0	0;0	0	0	0	110.17	0	0	0	0	0	0	0	0
novel_circ_000015	0;0	2;2	0;0	0;0	0;0	0;0	0;0	0;0	0;0	0;0	0;0	0;0	0	231.35	0	0	0	0	0	0	0	0	0	0
novel_circ_013023	2;0	0;0	0;0	2;0	0;0	0;0	0;0	0;0	3;2	0;0	0;0	0;0	104.62	0	0	110.17	0	0	0	0	301.80	0	0	0
novel_circ_014968	0;0	0;0	0;0	0;0	0;0	0;0	0;0	0;2	0;0	0;0	0;0	0;0	0	0	0	0	0	0	0	103.84	0	0	0	0
novel_circ_010160	0;14	0;12	0;17	0;7	0;9	0;14	0;27	0;29	0;25	0;5	0;17	0;17	732.37	694.04	991.95	385.61	480.46	714.25	1308.14	1505.71	1509.02	247.06	1035.13	1144.78
novel_circ_006348	2;2	11;9	2;3	0;0	2;0	2;2	3;3	9;9	10;8	6;6	0;2	0;0	209.25	1156.74	291.75	0	106.77	204.07	290.70	934.58	1086.50	592.94	121.78	0
novel_circ_002333	0;0	0;0	0;0	0;0	0;0	0;0	2;0	0;0	0;0	3;3	0;0	0;0	0	0	0	0	0	0	96.90	0	0	296.47	0	0
novel_circ_000266	0;0	0;0	0;0	0;0	0;0	0;0	2;0	0;0	0;0	0;0	0;0	0;0	0	0	0	0	0	0	96.90	0	0	0	0	0
novel_circ_008963	0;0	0;0	0;0	0;0	0;0	0;2	0;0	0;0	0;0	0;0	0;0	0;0	0	0	0	0	0	102.04	0	0	0	0	0	0
novel_circ_012236	0;0	0;0	2;3	0;0	2;2	4;4	0;0	0;0	0;0	0;2	0;0	0;0	0	0	291.75	0	213.54	408.14	0	0	0	98.82	0	0
novel_circ_003055	0;0	0;0	0;0	0;0	0;0	0;0	0;0	0;0	0;0	0;0	0;0	0;2	0	0	0	0	0	0	0	0	0	0	0	134.68
novel_circ_005164	0;0	0;0	0;0	0;0	0;0	2;2	0;0	0;0	0;0	0;0	0;0	0;0	0	0	0	0	0	204.07	0	0	0	0	0	0
novel_circ_009293	0;0	2;2	0;0	0;0	0;0	0;0	0;0	0;0	0;0	2;0	0;0	2;2	0	231.35	0	0	0	0	0	0	0	98.82	0	269.36
novel_circ_000634	0;0	0;0	0;0	0;0	0;0	0;0	0;0	0;0	0;0	0;0	0;2	0;0	0	0	0	0	0	0	0	0	0	0	121.78	0
novel_circ_003233	0;0	0;0	0;0	0;0	0;2	0;0	0;0	0;0	0;0	0;0	0;0	0;0	0	0	0	0	106.77	0	0	0	0	0	0	0
novel_circ_000270	0;0	0;0	0;0	0;2	0;0	0;0	0;0	0;0	0;0	0;0	0;0	0;0	0	0	0	110.17	0	0	0	0	0	0	0	0
novel_circ_000771	0;0	0;0	0;0	0;0	0;0	0;2	0;0	0;0	0;0	0;0	0;0	0;0	0	0	0	0	0	102.04	0	0	0	0	0	0
novel_circ_002210	0;0	0;0	0;0	0;0	0;0	0;0	0;0	0;0	0;0	0;0	0;2	0;0	0	0	0	0	0	0	0	0	0	0	121.78	0
novel_circ_003724	0;0	0;0	0;0	0;0	0;0	0;0	4;6	0;0	0;0	0;0	0;0	0;0	0	0	0	0	0	0	484.50	0	0	0	0	0
novel_circ_005471	0;0	0;0	0;0	2;0	0;0	0;0	2;0	0;0	0;0	0;0	0;0	0;0	0	0	0	110.17	0	0	96.90	0	0	0	0	0
novel_circ_001214	0;0	0;0	0;0	2;0	0;0	0;0	0;0	0;0	0;0	0;0	0;0	0;0	0	0	0	110.17	0	0	0	0	0	0	0	0
novel_circ_010272	0;0	0;0	2;3	0;0	0;0	0;0	0;0	0;0	0;0	0;0	0;0	0;0	0	0	291.75	0	0	0	0	0	0	0	0	0
novel_circ_010737	0;0	0;0	0;0	2;0	0;0	0;0	0;0	0;0	0;0	0;0	0;0	0;0	0	0	0	110.17	0	0	0	0	0	0	0	0
novel_circ_002147	0;0	0;0	0;0	3;2	3;3	0;0	0;0	3;3	0;0	0;0	0;0	0;0	0	0	0	275.44	320.31	0	0	311.53	0	0	0	0
novel_circ_014802	0;0	0;0	0;2	0;0	0;0	0;0	0;0	0;0	0;0	0;0	0;0	0;4	0	0	116.70	0	0	0	0	0	0	0	0	269.36
novel_circ_000825	0;0	0;0	2;2	0;0	0;0	0;0	0;0	0;0	0;0	0;0	0;0	0;0	0	0	233.40	0	0	0	0	0	0	0	0	0
novel_circ_014907	0;0	3;2	0;2	0;0	3;0	0;0	4;3	0;0	0;0	2;0	0;0	0;0	0	289.18	116.70	0	160.15	0	339.15	0	0	98.82	0	0
novel_circ_015018	0;0	0;0	0;0	0;0	0;0	0;0	0;0	0;0	0;2	0;0	0;0	0;0	0	0	0	0	0	0	0	0	120.72	0	0	0
novel_circ_001073	0;0	0;0	0;0	0;2	0;0	0;0	0;0	0;0	0;0	0;0	0;0	0;0	0	0	0	110.17	0	0	0	0	0	0	0	0
novel_circ_014724	0;3	0;0	0;0	0;0	0;0	0;0	2;4	0;0	0;0	0;0	0;0	3;0	156.94	0	0	0	0	0	290.70	0	0	0	0	202.02
novel_circ_011810	0;0	0;0	0;0	0;0	0;0	0;0	0;0	0;0	2;2	0;0	0;0	0;0	0	0	0	0	0	0	0	0	241.44	0	0	0
novel_circ_007075	0;0	2;0	0;0	0;0	0;0	0;0	0;0	0;0	0;0	0;0	0;0	0;0	0	115.67	0	0	0	0	0	0	0	0	0	0
novel_circ_005533	0;0	0;0	0;0	0;0	0;0	0;2	0;0	0;0	0;0	0;0	0;0	0;0	0	0	0	0	0	102.04	0	0	0	0	0	0
novel_circ_000486	0;0	0;0	0;0	0;0	2;2	0;0	0;0	0;0	0;0	0;0	0;0	0;0	0	0	0	0	213.54	0	0	0	0	0	0	0
novel_circ_006258	0;0	0;0	0;0	0;0	0;0	0;0	2;0	0;0	0;0	0;0	0;0	0;0	0	0	0	0	0	0	96.90	0	0	0	0	0
novel_circ_001291	0;2	0;0	0;0	0;0	0;0	0;0	0;0	0;0	0;0	0;0	0;0	0;0	104.62	0	0	0	0	0	0	0	0	0	0	0
novel_circ_014479	2;0	0;0	0;0	0;0	0;0	0;0	0;0	0;0	0;0	0;0	0;0	0;0	104.62	0	0	0	0	0	0	0	0	0	0	0
novel_circ_014905	0;0	0;0	0;0	0;0	0;0	0;0	0;0	0;0	0;0	0;2	0;0	0;0	0	0	0	0	0	0	0	0	0	98.82	0	0
novel_circ_002960	0;0	0;0	3;3	0;0	0;0	0;0	0;0	0;0	0;0	0;0	0;0	0;0	0	0	350.10	0	0	0	0	0	0	0	0	0
novel_circ_013995	0;0	0;0	0;0	0;0	0;0	0;2	0;0	0;0	0;0	0;0	0;0	0;0	0	0	0	0	0	102.04	0	0	0	0	0	0
novel_circ_013774	0;2	2;0	4;5	3;5	0;0	0;2	0;0	0;0	2;0	0;0	0;2	0;0	104.62	115.67	525.15	440.70	0	102.04	0	0	120.72	0	121.78	0
novel_circ_014133	2;0	0;0	0;0	2;3	2;2	2;2	2;2	2;0	0;0	2;0	0;0	0;0	104.62	0	0	275.44	213.54	204.07	193.80	103.84	0	98.82	0	0
novel_circ_002161	0;0	0;0	0;0	0;0	0;0	0;0	0;0	0;0	0;0	0;0	0;4	0;0	0	0	0	0	0	0	0	0	0	0	243.56	0
novel_circ_000415	8;0	7;4	7;2	2;0	4;2	6;4	5;2	7;0	5;2	5;3	3;2	3;2	418.50	636.21	525.15	110.17	320.31	510.18	339.15	363.45	422.53	395.30	304.45	336.70
novel_circ_005175	0;0	0;0	0;0	0;0	2;2	2;2	0;0	0;0	0;0	0;0	0;0	0;0	0	0	0	0	213.54	204.07	0	0	0	0	0	0
novel_circ_009033	0;2	0;0	0;0	0;0	0;0	0;0	0;0	0;0	0;0	0;0	0;0	0;0	104.62	0	0	0	0	0	0	0	0	0	0	0
novel_circ_014634	0;0	0;0	0;0	0;2	0;0	0;0	0;0	0;0	0;0	0;0	0;0	0;0	0	0	0	110.17	0	0	0	0	0	0	0	0
novel_circ_003483	0;0	0;0	0;0	0;0	0;0	0;0	0;0	0;0	2;2	0;0	0;0	0;0	0	0	0	0	0	0	0	0	241.44	0	0	0
novel_circ_011932	0;0	0;0	0;0	0;0	0;0	0;0	0;2	0;0	0;0	0;0	0;0	0;0	0	0	0	0	0	0	96.90	0	0	0	0	0
novel_circ_013212	0;0	0;0	0;0	0;0	0;2	0;0	0;0	0;0	0;0	0;0	0;0	0;0	0	0	0	0	106.77	0	0	0	0	0	0	0
novel_circ_015276	0;0	0;2	0;0	0;0	0;0	0;0	0;0	0;0	0;0	0;0	0;0	0;0	0	115.67	0	0	0	0	0	0	0	0	0	0
novel_circ_005637	0;0	0;0	0;0	0;0	2;0	0;0	0;0	0;0	0;0	0;0	0;0	0;0	0	0	0	0	106.77	0	0	0	0	0	0	0
novel_circ_011884	6;0	0;0	6;0	10;0	4;0	3;0	3;0	8;0	7;0	4;0	7;0	4;0	313.87	0	350.10	550.87	213.54	153.05	145.35	415.37	422.53	197.65	426.23	269.36
novel_circ_008322	10;0	6;0	7;0	0;0	8;0	0;0	11;0	0;2	9;0	2;0	0;0	10;0	523.12	347.02	408.45	0	427.08	0	532.95	103.84	543.25	98.82	0	673.40
novel_circ_003953	0;0	0;0	0;0	0;0	0;0	3;3	0;0	0;0	0;0	0;0	0;0	0;0	0	0	0	0	0	306.11	0	0	0	0	0	0
novel_circ_003981	0;0	0;0	0;0	0;0	0;0	0;2	0;0	0;0	0;0	0;4	0;0	0;0	0	0	0	0	0	102.04	0	0	0	197.65	0	0
novel_circ_007865	0;0	0;0	0;2	0;0	0;0	0;0	0;0	0;0	0;0	0;0	0;0	0;0	0	0	116.70	0	0	0	0	0	0	0	0	0
novel_circ_014034	0;0	3;3	0;0	0;0	0;0	2;3	0;0	0;0	0;2	0;0	0;2	0;0	0	347.02	0	0	0	255.09	0	0	120.72	0	121.78	0
novel_circ_015270	2;0	4;2	3;2	6;0	6;3	2;0	5;2	4;0	9;5	3;0	2;0	0;0	104.62	347.02	291.75	330.52	480.46	102.04	339.15	207.68	845.05	148.24	121.78	0
novel_circ_006550	0;0	2;0	0;0	0;0	0;0	0;0	0;0	0;0	0;0	0;0	0;0	0;0	0	115.67	0	0	0	0	0	0	0	0	0	0
novel_circ_000701	0;0	0;0	0;0	0;0	0;0	0;0	0;0	0;0	0;0	0;0	2;0	0;0	0	0	0	0	0	0	0	0	0	0	121.78	0
novel_circ_006683	0;18	0;0	0;21	0;36	0;29	0;22	0;0	0;7	0;0	0;0	0;0	0;0	941.62	0	1225.35	1983.14	1548.15	1122.39	0	363.45	0	0	0	0
novel_circ_013820	2;0	0;0	0;0	0;0	2;0	0;0	3;0	0;0	0;0	0;0	0;0	2;0	104.62	0	0	0	106.77	0	145.35	0	0	0	0	134.68
novel_circ_007716	2;2	0;0	0;0	0;2	0;0	0;0	0;0	2;0	0;0	0;2	0;0	0;0	209.25	0	0	110.17	0	0	0	103.84	0	98.82	0	0
novel_circ_004344	0;0	0;0	0;0	0;0	0;0	0;0	0;0	0;0	0;2	0;0	0;0	0;0	0	0	0	0	0	0	0	0	120.72	0	0	0
novel_circ_011867	0;0	0;0	0;0	0;0	0;0	0;0	0;0	0;0	0;0	0;0	0;0	3;4	0	0	0	0	0	0	0	0	0	0	0	471.38
novel_circ_009704	0;0	0;0	0;0	0;0	0;0	0;0	0;0	0;0	3;4	0;0	0;0	0;0	0	0	0	0	0	0	0	0	422.53	0	0	0
novel_circ_007999	0;0	0;0	0;0	0;0	0;0	0;0	0;0	0;0	0;0	0;0	0;0	0;2	0	0	0	0	0	0	0	0	0	0	0	134.68
novel_circ_009131	0;0	0;0	0;0	0;0	0;0	0;0	0;0	0;0	0;0	0;2	0;0	0;0	0	0	0	0	0	0	0	0	0	98.82	0	0
novel_circ_013442	0;2	0;0	0;0	0;0	0;0	0;0	0;0	0;0	0;0	0;0	0;0	0;0	104.62	0	0	0	0	0	0	0	0	0	0	0
novel_circ_015201	0;0	0;0	0;0	0;0	0;0	0;0	0;0	0;0	0;0	0;2	0;0	0;0	0	0	0	0	0	0	0	0	0	98.82	0	0
novel_circ_008335	0;0	0;0	2;0	0;0	0;0	0;0	0;0	0;0	0;0	0;0	0;0	0;0	0	0	116.70	0	0	0	0	0	0	0	0	0
novel_circ_008313	2;0	0;0	0;0	0;0	0;0	0;0	0;0	0;0	0;0	0;0	0;0	0;0	104.62	0	0	0	0	0	0	0	0	0	0	0
novel_circ_003853	0;0	0;0	0;0	0;0	2;0	2;3	0;0	0;0	3;3	0;0	0;0	0;0	0	0	0	0	106.77	255.09	0	0	362.17	0	0	0
novel_circ_000385	0;0	0;0	0;2	0;0	0;0	0;0	0;0	0;0	0;0	0;0	0;0	0;0	0	0	116.70	0	0	0	0	0	0	0	0	0
novel_circ_014385	0;0	0;0	0;0	0;0	0;0	0;0	0;0	0;2	0;0	0;0	0;0	0;0	0	0	0	0	0	0	0	103.84	0	0	0	0
novel_circ_006126	0;0	0;0	0;2	0;0	0;0	0;0	0;0	0;0	0;0	0;0	0;0	0;0	0	0	116.70	0	0	0	0	0	0	0	0	0
novel_circ_013988	0;0	0;0	0;0	0;0	0;0	0;0	0;2	0;0	0;0	0;0	0;0	0;0	0	0	0	0	0	0	96.90	0	0	0	0	0
novel_circ_014783	5;5	6;3	12;8	15;10	4;3	12;5	14;10	2;0	10;5	12;8	3;3	6;5	523.12	520.53	1167.00	1377.18	373.69	867.30	1162.79	103.84	905.41	988.24	365.34	740.74
novel_circ_006202	0;0	0;0	0;0	0;0	0;0	0;0	0;0	0;0	0;2	0;0	0;0	0;0	0	0	0	0	0	0	0	0	120.72	0	0	0
novel_circ_007198	0;0	0;0	2;2	0;2	0;0	0;0	0;0	0;0	0;0	0;0	0;0	0;0	0	0	233.40	110.17	0	0	0	0	0	0	0	0
novel_circ_001692	0;0	0;0	0;0	0;0	0;0	0;0	0;0	0;0	0;0	0;0	0;0	0;2	0	0	0	0	0	0	0	0	0	0	0	134.68
novel_circ_000243	2;0	0;0	0;0	0;0	0;0	0;0	0;0	0;0	0;0	0;0	0;0	0;0	104.62	0	0	0	0	0	0	0	0	0	0	0
novel_circ_000673	6;6	6;4	4;3	4;3	4;3	4;4	9;5	4;4	6;9	4;4	7;8	0;0	627.75	578.37	408.45	385.61	373.69	408.14	678.29	415.37	905.41	395.30	913.35	0
novel_circ_010144	0;0	0;0	0;0	0;0	0;0	0;0	0;2	0;0	0;0	0;0	0;0	0;0	0	0	0	0	0	0	96.90	0	0	0	0	0
novel_circ_014539	0;0	0;2	0;0	0;0	0;0	0;0	0;0	0;0	0;0	0;0	0;0	0;0	0	115.67	0	0	0	0	0	0	0	0	0	0
novel_circ_013898	0;2	0;0	0;0	0;0	0;0	0;0	0;0	0;0	0;0	0;0	0;0	0;0	104.62	0	0	0	0	0	0	0	0	0	0	0
novel_circ_001783	2;3	0;0	0;0	0;0	0;0	0;2	0;0	0;0	0;0	0;0	2;3	0;0	261.56	0	0	0	0	102.04	0	0	0	0	304.45	0
novel_circ_001690	0;0	0;0	0;0	0;0	0;0	0;0	0;0	0;0	0;0	0;2	0;0	0;0	0	0	0	0	0	0	0	0	0	98.82	0	0
novel_circ_001294	2;0	0;0	0;0	0;0	2;0	0;0	0;0	0;0	0;0	0;0	0;0	0;0	104.62	0	0	0	106.77	0	0	0	0	0	0	0
novel_circ_013927	0;0	0;0	0;0	0;0	0;0	0;0	0;0	0;0	0;0	2;2	0;0	0;0	0	0	0	0	0	0	0	0	0	197.65	0	0
novel_circ_003291	0;0	0;0	0;0	0;0	0;0	0;0	0;0	0;0	0;0	0;0	0;2	0;0	0	0	0	0	0	0	0	0	0	0	121.78	0
novel_circ_005934	0;0	0;0	0;0	0;0	0;0	0;0	0;2	0;0	0;0	0;0	0;0	0;0	0	0	0	0	0	0	96.90	0	0	0	0	0
novel_circ_013223	0;0	0;0	0;0	0;2	0;0	0;0	0;0	0;0	0;0	0;0	0;0	0;0	0	0	0	110.17	0	0	0	0	0	0	0	0
novel_circ_014243	0;0	0;2	0;0	0;0	0;0	0;0	0;0	0;0	0;0	0;0	0;2	0;0	0	115.67	0	0	0	0	0	0	0	0	121.78	0
novel_circ_007887	2;0	0;0	3;2	0;0	2;2	0;0	0;0	0;0	0;0	0;0	0;0	0;0	104.62	0	291.75	0	213.54	0	0	0	0	0	0	0
novel_circ_006192	0;0	0;0	0;0	0;0	0;0	0;0	2;2	0;0	0;0	0;0	0;0	0;0	0	0	0	0	0	0	193.80	0	0	0	0	0
novel_circ_008382	0;0	0;0	0;0	0;0	0;0	0;0	0;0	0;0	0;0	2;0	2;0	0;0	0	0	0	0	0	0	0	0	0	98.82	121.78	0
novel_circ_015674	0;0	0;0	0;0	0;0	0;0	4;0	0;0	0;0	0;0	0;0	0;0	6;0	0	0	0	0	0	204.07	0	0	0	0	0	404.04
novel_circ_004309	0;0	0;0	0;0	0;0	0;0	0;2	0;0	0;0	0;0	0;0	0;0	0;0	0	0	0	0	0	102.04	0	0	0	0	0	0
novel_circ_002727	0;0	0;0	0;0	0;0	0;0	0;0	0;0	0;0	0;0	0;2	0;0	0;0	0	0	0	0	0	0	0	0	0	98.82	0	0
novel_circ_006553	0;0	0;0	0;0	0;0	0;0	0;0	4;3	0;0	0;0	0;0	0;0	0;0	0	0	0	0	0	0	339.15	0	0	0	0	0
novel_circ_011759	0;0	0;0	0;0	0;0	0;0	0;2	0;0	0;0	0;0	0;0	0;0	0;0	0	0	0	0	0	102.04	0	0	0	0	0	0
novel_circ_005155	2;3	0;0	0;0	0;0	4;4	2;2	0;0	0;0	0;2	0;0	0;0	0;0	261.56	0	0	0	427.08	204.07	0	0	120.72	0	0	0
novel_circ_012678	0;0	0;0	0;0	0;0	0;0	0;0	0;0	0;0	0;0	3;3	0;0	4;0	0	0	0	0	0	0	0	0	0	296.47	0	269.36
novel_circ_015632	0;0	0;0	0;0	0;0	0;0	0;0	2;0	0;0	0;0	0;0	0;0	0;0	0	0	0	0	0	0	96.90	0	0	0	0	0
novel_circ_013711	0;0	0;0	0;0	0;0	0;0	0;0	0;2	2;0	0;0	0;0	0;0	0;0	0	0	0	0	0	0	96.90	103.84	0	0	0	0
novel_circ_013595	0;0	0;0	0;0	0;0	0;0	0;0	2;0	0;0	0;0	0;0	0;0	0;0	0	0	0	0	0	0	96.90	0	0	0	0	0
novel_circ_013873	0;2	0;0	0;0	0;0	0;0	0;0	0;0	0;0	0;0	0;0	0;0	0;0	104.62	0	0	0	0	0	0	0	0	0	0	0
novel_circ_009481	0;0	0;0	2;2	0;0	0;0	0;0	0;0	0;0	2;3	2;0	0;0	0;0	0	0	233.40	0	0	0	0	0	301.80	98.82	0	0
novel_circ_012939	0;2	0;0	0;0	0;0	0;0	0;0	0;0	0;0	0;0	0;0	0;0	0;0	104.62	0	0	0	0	0	0	0	0	0	0	0
novel_circ_000734	4;4	2;2	3;3	0;0	5;5	2;2	0;0	2;2	0;0	0;0	2;2	0;0	418.50	231.35	350.10	0	533.85	204.07	0	207.68	0	0	243.56	0
novel_circ_000133	2;2	0;0	0;0	0;0	0;0	0;0	0;0	0;0	0;0	0;0	0;0	0;0	209.25	0	0	0	0	0	0	0	0	0	0	0
novel_circ_012151	0;0	0;0	0;0	0;0	0;0	0;0	0;0	0;0	2;0	0;0	0;0	0;0	0	0	0	0	0	0	0	0	120.72	0	0	0
novel_circ_009515	0;0	2;2	0;0	0;0	0;0	0;0	0;0	0;0	0;0	0;0	0;0	0;0	0	231.35	0	0	0	0	0	0	0	0	0	0
novel_circ_008469	0;0	0;0	0;0	0;0	0;0	0;0	0;0	0;0	0;0	0;0	0;0	0;2	0	0	0	0	0	0	0	0	0	0	0	134.68
novel_circ_010388	0;0	0;0	0;0	0;0	0;0	0;0	0;0	0;2	0;0	0;0	0;0	0;0	0	0	0	0	0	0	0	103.84	0	0	0	0
novel_circ_002448	0;0	0;2	0;0	0;0	0;0	0;0	0;0	0;0	0;0	0;0	0;0	0;0	0	115.67	0	0	0	0	0	0	0	0	0	0
novel_circ_005758	0;0	0;0	0;0	0;0	0;0	0;0	0;0	0;0	0;0	0;0	2;0	0;0	0	0	0	0	0	0	0	0	0	0	121.78	0
novel_circ_014498	0;0	0;0	0;0	0;2	0;0	0;0	0;0	0;0	0;0	0;0	0;0	2;2	0	0	0	110.17	0	0	0	0	0	0	0	269.36
novel_circ_011311	0;0	0;0	0;0	0;0	0;0	0;0	0;0	0;0	0;0	0;0	0;2	0;0	0	0	0	0	0	0	0	0	0	0	121.78	0
novel_circ_008976	0;0	0;0	3;0	0;0	0;0	0;0	0;0	3;0	0;0	0;0	0;0	0;0	0	0	175.05	0	0	0	0	155.76	0	0	0	0
novel_circ_011258	0;0	0;0	0;0	0;0	0;0	0;0	0;0	0;0	0;0	0;0	0;0	0;2	0	0	0	0	0	0	0	0	0	0	0	134.68
novel_circ_011802	0;0	0;0	0;0	0;0	0;0	0;0	0;0	2;0	0;0	0;0	2;0	0;0	0	0	0	0	0	0	0	103.84	0	0	121.78	0
novel_circ_001862	0;0	0;0	0;0	0;0	0;0	0;0	0;0	0;0	4;2	0;0	0;0	0;0	0	0	0	0	0	0	0	0	362.17	0	0	0
novel_circ_013507	3;0	0;0	0;0	0;0	0;0	0;0	0;0	0;0	0;0	0;0	0;0	0;0	156.94	0	0	0	0	0	0	0	0	0	0	0
novel_circ_007950	3;2	0;0	3;3	5;5	6;5	4;5	4;0	2;0	0;0	5;4	0;0	4;4	261.56	0	350.10	550.87	587.23	459.16	193.80	103.84	0	444.71	0	538.72
novel_circ_011310	0;4	0;0	0;0	0;0	0;0	0;0	0;0	0;0	0;0	0;0	0;0	0;0	209.25	0	0	0	0	0	0	0	0	0	0	0
novel_circ_013818	0;0	0;0	0;0	0;0	0;0	0;0	5;0	2;0	0;0	0;0	0;0	0;0	0	0	0	0	0	0	242.25	103.84	0	0	0	0
novel_circ_012414	0;0	0;0	0;0	0;0	0;0	0;0	2;2	0;0	0;0	0;0	0;0	0;0	0	0	0	0	0	0	193.80	0	0	0	0	0
novel_circ_011768	0;0	0;0	0;0	0;0	0;0	0;0	0;0	0;0	0;0	0;0	0;0	0;3	0	0	0	0	0	0	0	0	0	0	0	202.02
novel_circ_007499	0;0	0;0	0;0	0;0	0;0	0;2	0;0	0;0	0;3	0;0	0;0	0;0	0	0	0	0	0	102.04	0	0	181.08	0	0	0
novel_circ_000936	0;2	0;0	0;0	0;0	0;0	0;0	0;0	0;0	0;0	0;0	0;0	0;0	104.62	0	0	0	0	0	0	0	0	0	0	0
novel_circ_005652	0;2	0;0	0;0	0;0	0;0	0;0	0;0	0;0	0;0	0;0	0;0	0;0	104.62	0	0	0	0	0	0	0	0	0	0	0
novel_circ_011064	0;0	0;0	0;0	0;0	0;0	0;0	0;0	0;0	0;0	2;0	0;0	0;0	0	0	0	0	0	0	0	0	0	98.82	0	0
novel_circ_009499	0;0	0;0	0;0	0;0	0;0	0;2	0;0	0;0	0;0	3;0	0;0	0;0	0	0	0	0	0	102.04	0	0	0	148.24	0	0
novel_circ_013429	0;0	2;0	0;0	0;0	2;0	2;2	2;0	0;0	0;0	0;0	0;0	0;0	0	115.67	0	0	106.77	204.07	96.90	0	0	0	0	0
novel_circ_002877	0;0	0;0	0;0	0;0	0;0	0;0	2;0	4;3	0;0	0;0	0;0	0;0	0	0	0	0	0	0	96.90	363.45	0	0	0	0
novel_circ_011317	0;0	0;0	0;0	0;0	0;0	0;0	0;0	0;0	0;0	0;0	0;2	0;0	0	0	0	0	0	0	0	0	0	0	121.78	0
novel_circ_014640	0;0	0;0	0;0	0;0	0;0	0;0	0;0	0;2	0;0	0;2	0;0	0;0	0	0	0	0	0	0	0	103.84	0	98.82	0	0
novel_circ_003710	0;0	2;2	0;0	0;0	0;0	0;0	0;0	0;0	0;0	0;0	0;0	0;0	0	231.35	0	0	0	0	0	0	0	0	0	0
novel_circ_015464	0;2	0;0	0;0	0;0	0;0	0;0	0;0	0;0	0;0	0;0	0;0	0;0	104.62	0	0	0	0	0	0	0	0	0	0	0
novel_circ_009003	0;0	0;0	2;0	0;0	0;0	0;2	0;0	0;0	0;0	2;2	0;0	0;0	0	0	116.70	0	0	102.04	0	0	0	197.65	0	0
novel_circ_006719	0;0	0;0	0;0	0;0	0;0	0;0	0;0	0;0	0;2	0;0	0;0	0;0	0	0	0	0	0	0	0	0	120.72	0	0	0
novel_circ_009622	0;0	0;0	0;0	0;0	0;0	0;0	0;0	0;2	0;0	0;0	0;0	0;0	0	0	0	0	0	0	0	103.84	0	0	0	0
novel_circ_003539	0;0	0;0	0;0	0;0	0;0	0;0	2;0	0;0	0;0	0;0	0;0	0;0	0	0	0	0	0	0	96.90	0	0	0	0	0
novel_circ_000491	0;0	0;0	0;0	0;0	0;0	0;0	2;0	0;0	0;0	0;0	0;0	0;0	0	0	0	0	0	0	96.90	0	0	0	0	0
novel_circ_003500	0;0	0;0	0;0	0;0	0;0	0;0	0;0	0;0	0;0	0;0	0;4	0;0	0	0	0	0	0	0	0	0	0	0	243.56	0
novel_circ_009733	0;0	0;0	0;0	0;2	0;0	0;0	0;0	0;0	0;0	0;0	0;0	0;0	0	0	0	110.17	0	0	0	0	0	0	0	0
novel_circ_013310	0;0	0;0	0;2	0;0	0;0	0;0	0;0	0;0	0;0	0;0	0;0	0;0	0	0	116.70	0	0	0	0	0	0	0	0	0
novel_circ_014352	2;0	2;2	0;0	4;3	2;0	0;0	0;0	0;0	0;0	0;0	0;2	3;3	104.62	231.35	0	385.61	106.77	0	0	0	0	0	121.78	404.04
novel_circ_002716	0;0	0;0	0;0	0;0	0;0	0;0	0;0	0;0	0;0	0;0	0;2	0;0	0	0	0	0	0	0	0	0	0	0	121.78	0
novel_circ_003369	0;0	2;2	0;0	0;0	0;0	0;0	0;0	0;0	0;0	0;0	0;0	0;0	0	231.35	0	0	0	0	0	0	0	0	0	0
novel_circ_012348	0;0	0;0	0;0	0;0	0;0	0;2	0;0	0;0	0;0	0;0	0;0	0;0	0	0	0	0	0	102.04	0	0	0	0	0	0
novel_circ_006710	0;0	0;0	0;0	0;0	0;0	0;0	0;0	0;0	0;0	0;0	0;0	0;2	0	0	0	0	0	0	0	0	0	0	0	134.68
novel_circ_006882	0;0	0;0	0;0	0;0	0;0	0;0	0;0	0;0	0;0	0;0	2;0	0;0	0	0	0	0	0	0	0	0	0	0	121.78	0
novel_circ_012955	5;3	3;0	0;0	0;0	0;0	0;0	0;2	0;0	0;0	0;0	0;0	0;0	418.50	173.51	0	0	0	0	96.90	0	0	0	0	0
novel_circ_010050	0;0	0;0	0;0	0;0	2;0	0;0	3;0	0;0	7;2	0;0	0;0	0;0	0	0	0	0	106.77	0	145.35	0	543.25	0	0	0
novel_circ_004203	2;0	0;0	0;0	0;0	0;0	0;0	0;0	0;0	0;0	0;0	0;0	0;0	104.62	0	0	0	0	0	0	0	0	0	0	0
novel_circ_013669	3;2	0;0	0;0	0;0	0;0	0;0	0;0	0;0	0;0	0;0	0;0	0;0	261.56	0	0	0	0	0	0	0	0	0	0	0
novel_circ_007054	0;0	0;0	0;0	0;0	0;0	2;0	0;0	0;0	0;0	0;0	0;0	0;0	0	0	0	0	0	102.04	0	0	0	0	0	0
novel_circ_010370	0;0	0;0	0;0	0;0	0;0	0;2	0;0	0;0	0;0	0;0	0;0	0;0	0	0	0	0	0	102.04	0	0	0	0	0	0
novel_circ_014310	0;0	0;0	0;0	0;0	2;0	5;0	3;0	3;0	0;0	0;0	3;2	0;0	0	0	0	0	106.77	255.09	145.35	155.76	0	0	304.45	0
novel_circ_012183	0;0	0;0	0;0	0;2	0;0	0;0	0;0	0;0	0;0	0;0	0;0	0;0	0	0	0	110.17	0	0	0	0	0	0	0	0
novel_circ_014763	0;0	0;0	0;2	0;0	0;0	0;0	0;0	0;0	0;0	0;0	0;0	0;0	0	0	116.70	0	0	0	0	0	0	0	0	0
novel_circ_011978	0;0	0;2	0;0	0;0	0;0	0;0	0;0	0;0	0;0	0;0	0;0	0;0	0	115.67	0	0	0	0	0	0	0	0	0	0
novel_circ_008385	0;0	2;0	2;2	0;0	0;0	0;0	0;0	0;0	0;0	0;0	0;0	0;0	0	115.67	233.40	0	0	0	0	0	0	0	0	0
novel_circ_009109	0;0	0;0	0;0	0;0	0;0	0;0	0;0	0;0	0;0	0;0	0;0	2;0	0	0	0	0	0	0	0	0	0	0	0	134.68
novel_circ_003240	0;0	0;0	0;0	0;0	0;2	0;0	0;0	0;0	0;0	0;0	0;0	0;0	0	0	0	0	106.77	0	0	0	0	0	0	0
novel_circ_012880	0;0	0;0	0;0	0;0	0;0	4;3	0;0	0;0	2;0	0;0	0;0	0;0	0	0	0	0	0	357.12	0	0	120.72	0	0	0
novel_circ_003900	0;0	0;0	2;0	0;0	0;0	0;0	0;0	0;0	0;0	0;0	0;0	0;0	0	0	116.70	0	0	0	0	0	0	0	0	0
novel_circ_003095	2;2	0;2	0;0	0;0	2;2	0;0	0;0	0;0	2;2	0;0	0;0	0;0	209.25	115.67	0	0	213.54	0	0	0	241.44	0	0	0
novel_circ_011103	5;5	8;4	3;2	4;0	10;0	6;2	5;2	2;0	2;0	3;0	4;2	7;2	523.12	694.04	291.75	220.35	533.85	408.14	339.15	103.84	120.72	148.24	365.34	606.06
novel_circ_007063	0;0	0;0	0;0	0;0	0;0	0;0	0;0	0;0	0;0	0;0	6;0	0;0	0	0	0	0	0	0	0	0	0	0	365.34	0
novel_circ_009472	0;0	0;0	0;0	0;0	0;0	0;2	0;0	0;0	0;0	0;0	0;0	0;0	0	0	0	0	0	102.04	0	0	0	0	0	0
novel_circ_012977	0;0	0;0	0;0	0;0	0;0	0;2	0;0	0;0	0;0	0;0	0;0	0;0	0	0	0	0	0	102.04	0	0	0	0	0	0
novel_circ_009164	0;0	0;0	0;0	0;0	0;0	0;0	0;0	2;3	0;0	0;0	0;0	0;0	0	0	0	0	0	0	0	259.61	0	0	0	0
novel_circ_015378	0;0	0;0	0;0	0;0	2;0	0;0	0;0	0;0	0;0	0;0	0;0	0;0	0	0	0	0	106.77	0	0	0	0	0	0	0
novel_circ_009620	0;0	0;0	2;0	0;0	0;0	0;0	0;0	0;0	0;0	0;0	0;0	0;0	0	0	116.70	0	0	0	0	0	0	0	0	0
novel_circ_007363	0;0	0;0	0;0	0;0	0;0	0;0	0;0	0;0	0;0	0;0	0;4	0;0	0	0	0	0	0	0	0	0	0	0	243.56	0
novel_circ_003032	2;0	0;0	0;0	0;0	0;0	0;0	0;0	0;0	0;0	0;0	0;0	0;0	104.62	0	0	0	0	0	0	0	0	0	0	0
novel_circ_003821	0;0	0;0	0;0	0;4	0;2	2;2	0;0	0;0	0;0	2;0	2;0	2;2	0	0	0	220.35	106.77	204.07	0	0	0	98.82	121.78	269.36
novel_circ_002646	0;2	0;0	0;0	0;0	0;0	0;0	0;0	0;0	0;0	0;0	0;0	0;0	104.62	0	0	0	0	0	0	0	0	0	0	0
novel_circ_011771	0;0	0;0	0;0	0;0	5;2	0;0	2;0	2;2	0;0	2;0	0;0	0;0	0	0	0	0	373.69	0	96.90	207.68	0	98.82	0	0
novel_circ_008218	0;0	0;0	0;0	0;0	0;0	0;0	0;2	0;0	0;0	0;0	0;0	0;0	0	0	0	0	0	0	96.90	0	0	0	0	0
novel_circ_005433	0;0	0;0	2;0	0;0	0;0	2;0	0;0	0;0	0;0	0;0	0;0	0;0	0	0	116.70	0	0	102.04	0	0	0	0	0	0
novel_circ_010553	0;0	3;0	2;0	2;0	0;0	0;0	2;0	0;0	0;0	2;0	3;0	0;0	0	173.51	116.70	110.17	0	0	96.90	0	0	98.82	182.67	0
novel_circ_000458	6;3	2;2	9;8	0;0	7;6	4;4	3;3	2;2	7;7	12;12	8;11	0;2	470.81	231.35	991.95	0	694.00	408.14	290.70	207.68	845.05	1185.89	1156.91	134.68
novel_circ_008060	0;0	0;0	0;0	0;0	0;0	0;0	0;0	0;0	2;0	0;0	0;0	0;0	0	0	0	0	0	0	0	0	120.72	0	0	0
novel_circ_002135	0;0	0;2	0;0	0;0	0;0	0;0	0;0	0;0	0;0	0;0	0;0	0;0	0	115.67	0	0	0	0	0	0	0	0	0	0
novel_circ_011915	0;0	0;0	0;0	0;0	0;0	0;0	0;0	0;0	0;0	0;0	0;2	0;0	0	0	0	0	0	0	0	0	0	0	121.78	0
novel_circ_011694	0;0	0;0	2;0	2;4	0;0	0;0	0;0	0;0	0;0	2;0	2;3	0;0	0	0	116.70	330.52	0	0	0	0	0	98.82	304.45	0
novel_circ_004418	0;0	0;0	0;2	0;0	0;0	0;0	0;0	0;0	0;0	0;0	0;0	0;0	0	0	116.70	0	0	0	0	0	0	0	0	0
novel_circ_005100	0;0	0;0	0;0	0;0	0;2	0;0	0;0	0;0	0;0	0;0	0;0	0;0	0	0	0	0	106.77	0	0	0	0	0	0	0
novel_circ_009961	0;0	0;0	0;0	0;0	2;2	0;0	0;0	0;0	0;2	0;0	0;0	0;0	0	0	0	0	213.54	0	0	0	120.72	0	0	0
novel_circ_002250	0;0	0;0	0;0	0;0	0;0	0;0	0;0	0;0	0;0	0;2	0;0	0;0	0	0	0	0	0	0	0	0	0	98.82	0	0
novel_circ_007059	0;0	0;0	2;0	0;0	0;0	0;0	0;0	0;0	0;0	0;0	0;0	0;0	0	0	116.70	0	0	0	0	0	0	0	0	0
novel_circ_013203	0;0	0;0	0;0	0;0	2;0	2;2	0;2	0;0	2;0	0;0	2;0	0;2	0	0	0	0	106.77	204.07	96.90	0	120.72	0	121.78	134.68
novel_circ_014814	0;0	0;0	0;0	2;0	0;0	0;0	0;0	0;0	0;0	0;0	0;0	0;0	0	0	0	110.17	0	0	0	0	0	0	0	0
novel_circ_000818	0;0	0;0	0;0	0;2	0;0	0;0	0;0	0;0	0;0	0;0	0;0	0;0	0	0	0	110.17	0	0	0	0	0	0	0	0
novel_circ_003206	0;0	0;0	0;0	0;0	2;2	0;0	0;0	0;0	0;0	0;0	0;0	0;0	0	0	0	0	213.54	0	0	0	0	0	0	0
novel_circ_001356	0;0	6;4	4;2	3;0	3;2	3;0	2;3	2;0	4;2	0;0	3;2	0;0	0	578.37	350.10	165.26	266.92	153.05	242.25	103.84	362.17	0	304.45	0
novel_circ_010781	0;0	0;0	0;0	0;2	0;0	0;0	0;0	0;0	0;0	0;0	0;0	0;0	0	0	0	110.17	0	0	0	0	0	0	0	0
novel_circ_008479	0;0	0;0	0;0	2;0	0;0	4;0	4;0	4;0	0;0	0;2	0;0	0;0	0	0	0	110.17	0	204.07	193.80	207.68	0	98.82	0	0
novel_circ_008875	11;7	11;12	11;14	4;4	5;5	8;7	7;4	8;6	3;3	8;9	5;3	0;0	941.62	1330.25	1458.75	440.70	533.85	765.27	532.95	726.90	362.17	840.00	487.12	0
novel_circ_001238	0;0	0;0	0;2	0;0	0;0	0;0	0;0	0;0	0;0	0;0	0;0	0;0	0	0	116.70	0	0	0	0	0	0	0	0	0
novel_circ_010775	0;0	0;2	0;0	0;0	0;0	0;0	0;0	0;0	0;0	0;0	0;0	0;0	0	115.67	0	0	0	0	0	0	0	0	0	0
novel_circ_007097	0;0	0;0	0;0	0;0	2;0	0;0	0;0	0;0	0;0	0;0	0;0	0;0	0	0	0	0	106.77	0	0	0	0	0	0	0
novel_circ_010724	0;0	0;0	0;0	0;0	0;0	0;0	0;0	2;0	0;0	0;0	2;0	0;0	0	0	0	0	0	0	0	103.84	0	0	121.78	0
novel_circ_006811	0;0	0;0	0;0	0;0	0;0	0;0	0;0	0;0	0;0	0;2	0;0	0;0	0	0	0	0	0	0	0	0	0	98.82	0	0
novel_circ_010730	0;0	0;0	0;0	0;0	0;0	0;0	2;0	0;0	0;0	2;2	0;0	0;0	0	0	0	0	0	0	96.90	0	0	197.65	0	0
novel_circ_009724	0;0	0;0	0;0	0;0	0;0	2;2	0;0	0;0	0;0	3;0	0;0	0;0	0	0	0	0	0	204.07	0	0	0	148.24	0	0
novel_circ_012369	0;0	0;0	0;0	0;0	0;0	0;0	0;0	0;0	0;2	0;0	0;0	0;0	0	0	0	0	0	0	0	0	120.72	0	0	0
novel_circ_001036	0;0	0;0	0;0	0;0	0;0	3;0	0;0	0;0	0;0	0;0	0;0	0;0	0	0	0	0	0	153.05	0	0	0	0	0	0
novel_circ_003194	0;0	0;2	0;0	0;0	2;2	0;0	0;0	0;0	0;0	0;0	0;0	0;0	0	115.67	0	0	213.54	0	0	0	0	0	0	0
novel_circ_012614	0;0	0;0	0;0	0;0	0;0	0;0	3;2	0;0	0;0	0;0	0;0	0;0	0	0	0	0	0	0	242.25	0	0	0	0	0
novel_circ_006044	4;0	0;0	2;0	2;0	2;2	2;0	7;0	0;0	0;0	4;3	0;0	0;2	209.25	0	116.70	110.17	213.54	102.04	339.15	0	0	345.88	0	134.68
novel_circ_000897	0;0	0;0	0;0	0;0	0;0	0;0	0;0	0;0	0;0	3;2	0;0	0;0	0	0	0	0	0	0	0	0	0	247.06	0	0
novel_circ_012246	0;0	0;0	0;0	0;0	0;2	0;0	0;0	0;0	0;0	0;0	0;0	0;0	0	0	0	0	106.77	0	0	0	0	0	0	0
novel_circ_012840	0;0	0;2	0;0	0;0	0;0	0;0	0;0	0;0	0;0	0;0	0;0	0;0	0	115.67	0	0	0	0	0	0	0	0	0	0
novel_circ_012334	0;0	0;0	0;0	0;0	0;0	0;0	0;0	0;0	0;0	2;2	0;0	0;0	0	0	0	0	0	0	0	0	0	197.65	0	0
novel_circ_010598	0;0	0;0	0;0	0;0	0;0	0;0	0;0	0;0	2;2	0;0	0;0	0;0	0	0	0	0	0	0	0	0	241.44	0	0	0
novel_circ_002942	0;0	0;0	0;0	0;0	0;0	0;0	0;0	0;0	3;2	0;0	0;0	0;0	0	0	0	0	0	0	0	0	301.80	0	0	0
novel_circ_002809	0;0	0;0	0;0	0;0	0;0	0;0	0;0	2;0	0;0	0;0	0;0	0;0	0	0	0	0	0	0	0	103.84	0	0	0	0
novel_circ_008999	0;0	3;0	0;0	0;0	5;2	0;0	5;2	0;0	0;0	0;0	0;0	0;0	0	173.51	0	0	373.69	0	339.15	0	0	0	0	0
novel_circ_003023	3;0	0;0	0;0	3;0	4;0	0;0	2;2	0;0	2;0	3;0	2;2	0;0	156.94	0	0	165.26	213.54	0	193.80	0	120.72	148.24	243.56	0
novel_circ_003974	0;0	0;0	0;0	0;2	0;0	0;0	0;0	0;0	0;0	0;0	0;0	0;0	0	0	0	110.17	0	0	0	0	0	0	0	0
novel_circ_006011	0;0	0;0	0;0	0;0	0;0	0;0	0;0	0;0	0;0	0;0	0;2	0;0	0	0	0	0	0	0	0	0	0	0	121.78	0
novel_circ_002991	0;2	0;0	0;0	0;0	0;0	0;0	0;0	0;0	0;0	0;0	0;0	0;0	104.62	0	0	0	0	0	0	0	0	0	0	0
novel_circ_004116	0;0	0;0	0;0	0;0	0;0	0;0	0;0	0;0	0;0	0;2	0;0	0;0	0	0	0	0	0	0	0	0	0	98.82	0	0
novel_circ_009494	0;0	0;0	2;3	0;0	0;0	0;0	0;0	0;0	0;2	0;0	0;0	0;0	0	0	291.75	0	0	0	0	0	120.72	0	0	0
novel_circ_010181	3;0	0;0	0;0	0;0	0;0	0;0	0;0	0;0	0;0	0;0	0;0	0;0	156.94	0	0	0	0	0	0	0	0	0	0	0
novel_circ_012085	0;0	0;0	0;0	0;0	0;0	0;2	0;0	0;0	0;3	0;4	0;0	0;4	0	0	0	0	0	102.04	0	0	181.08	197.65	0	269.36
novel_circ_002338	0;0	0;0	0;0	0;0	0;0	0;0	0;0	0;0	0;2	0;0	0;0	0;0	0	0	0	0	0	0	0	0	120.72	0	0	0
[truncated: 13,679 more rows]
