# Supplementary material for: Comprehensive transcriptional analysis of pig facial skin development
Source: PeerJ. 2023 Aug 28;11:e15955. doi: 10.7717/peerj.15955 (PMC10470455; doi:10.7717/peerj.15955)
Supplement: Supplemental Information 15 [file peerj-11-15955-s015.xls]

Sample	Total Raw Reads (M)	Total Clean Reads (M)	Total Clean Bases (Gb)	Clean Reads Q20 (%)	Clean Reads Q30 (%)	Clean Reads Ratio (%)
D180_1	117.28	114.69	11.47	97.82	93.88	97.79
D180_2	117.28	114.6	11.46	97.82	93.86	97.71
D180_3	119.43	114.07	11.41	97.65	92.66	95.51
D3_1	119.94	117.04	11.7	97.85	94.02	97.58
D3_2	119.94	117.37	11.74	97.82	93.97	97.86
D3_3	119.94	117.41	11.74	97.9	94.19	97.89
D90_1	119.94	117.28	11.73	97.82	93.92	97.78
D90_2	117.44	115.18	11.52	97.84	93.89	98.07
D90_3	117.28	114.98	11.5	97.75	93.59	98.04
Y3_1	117.28	112.53	11.25	97.94	94.22	95.95
Y3_2	119.43	113.53	11.35	97.42	92.13	95.06
Y3_3	117.28	114.68	11.47	97.7	93.74	97.78
