# Supplementary material for: Comprehensive transcriptional analysis of pig facial skin development
Source: PeerJ. 2023 Aug 28;11:e15955. doi: 10.7717/peerj.15955 (PMC10470455; doi:10.7717/peerj.15955)
Supplement: Supplemental Information 16 [file peerj-11-15955-s016.xls]

Sample	Sequence Type	Raw Tag Count	Low Quality Tag Count	Invalid Adapter Tag Count	PolyA Tag Count	Short Valid Length Tag	Clean Tag Count	Q20 of Clean Tag	Percentage of Clean Tag (%)
D180_1	SE50	3.5982103E7	302999.0	1033040.0	769.0	1146472.0	3.3498823E7	98.5	93.1
D180_2	SE50	3.7409769E7	169650.0	1263926.0	417.0	1540607.0	3.4435169E7	98.3	92.05
D180_3	SE50	3.5956345E7	160731.0	722305.0	421.0	813218.0	3.425967E7	98.4	95.28
D3_1	SE50	3.6270301E7	303943.0	899667.0	205.0	1084139.0	3.3982347E7	98.7	93.69
D3_2	SE50	3.6384361E7	294270.0	878728.0	374.0	1987371.0	3.3223618E7	98.7	91.31
D3_3	SE50	3.679409E7	298718.0	870053.0	623.0	1708915.0	3.3915781E7	98.8	92.18
D90_1	SE50	3.5366541E7	299244.0	818402.0	232.0	756881.0	3.3491782E7	98.6	94.7
D90_2	SE50	3.5229824E7	284920.0	1055399.0	400.0	1879735.0	3.200937E7	98.6	90.86
D90_3	SE50	3.5567482E7	292289.0	865219.0	350.0	1331577.0	3.3078047E7	98.7	93.0
Y3_1	SE50	3.5441056E7	172030.0	900028.0	395.0	1265040.0	3.3103563E7	98.1	93.4
Y3_2	SE50	3.5878121E7	185140.0	985145.0	449.0	1428865.0	3.3278522E7	98.3	92.75
Y3_3	SE50	3.5768566E7	154109.0	925674.0	609.0	1298913.0	3.3389261E7	98.4	93.35
