# Supplementary material for: Comprehensive transcriptional analysis of pig facial skin development
Source: PeerJ. 2023 Aug 28;11:e15955. doi: 10.7717/peerj.15955 (PMC10470455; doi:10.7717/peerj.15955)
Supplement: Supplemental Information 17 [file peerj-11-15955-s017.xls]

## Sheet: FilterSummary
Sample	Total Raw Reads(M)	Total Clean Reads(M)	Total Clean Bases(Gb)	Clean Reads Q20(%)	Clean Reads Q30(%)	Clean Reads Ratio(%)
D3-1	107.45	105.38	10.54	97.84	94	98.08
D3-2	107.45	105.66	10.57	97.81	93.95	98.34
D3-3	112.44	110.64	11.06	97.96	94.28	98.4
D90-1	112.44	110.52	11.05	97.87	93.98	98.29
D90-2	107.45	105.92	10.59	97.81	93.86	98.58
D90-3	109.8	108.05	10.8	97.75	93.58	98.41
D180-1	109.8	107.8	10.78	97.81	93.86	98.18
D180-2	109.8	107.76	10.78	97.81	93.85	98.14
D180-3	106.99	104.72	10.47	97.62	92.64	97.87
Y3-1	109.8	105.75	10.57	97.92	94.2	96.31
Y3-2	106.99	104.62	10.46	97.39	92.09	97.79
Y3-3	109.8	107.84	10.78	97.69	93.72	98.21
