# Supplementary material for: Comprehensive transcriptional analysis of pig facial skin development
Source: PeerJ. 2023 Aug 28;11:e15955. doi: 10.7717/peerj.15955 (PMC10470455; doi:10.7717/peerj.15955)
Supplement: Supplemental Information 18 [file peerj-11-15955-s018.xlsx]

## Sheet: GAPDH
	Well	Fluor	Target	Content	Sample	Biological Set Name	Cq	Cq Mean	Cq Std. Dev	Starting Quantity (SQ)	Log Starting Quantity	SQ Mean	SQ Std. Dev	Set Point	Well Note
	A01	SYBR	GAPDH	Unkn	D3-1		30.7082	30.7082	0				0	60
	A02	SYBR	GAPDH	Unkn	D3-1		32.2287	32.2287	0				0	60
	A03	SYBR	GAPDH	Unkn	D3-1		32.2785	32.2785	0				0	60
	A04	SYBR	GAPDH	Unkn	D3-2		33.0444	33.0444	0				0	60
	A05	SYBR	GAPDH	Unkn	D3-2		32.6261	32.6261	0				0	60
	A06	SYBR	GAPDH	Unkn	D3-2		32.9246	32.9246	0				0	60
	A07	SYBR	GAPDH	Unkn	D3-3		32.4958	32.4958	0				0	60
	A08	SYBR	GAPDH	Unkn	D3-3		32.1918	32.1918	0				0	60
	A09	SYBR	GAPDH	Unkn	D3-3		31.5468	31.5468	0				0	60
	A10	SYBR	GAPDH	Unkn	D90-1		28.6737	28.6737	0				0	60
	A11	SYBR	GAPDH	Unkn	D90-1		29.0206	29.0206	0				0	60
	A12	SYBR	GAPDH	Unkn	D90-1		28.9985	28.9985	0				0	60
	B01	SYBR	GAPDH	Unkn	D90-2		30.3818	30.3818	0				0	60
	B02	SYBR	GAPDH	Unkn	D90-2		29.6392	29.6392	0				0	60
	B03	SYBR	GAPDH	Unkn	D90-2		30.7611	30.7611	0				0	60
	B04	SYBR	GAPDH	Unkn	D90-3		32.4932	32.4932	0				0	60
	B05	SYBR	GAPDH	Unkn	D90-3		32.1183	32.1183	0				0	60
	B06	SYBR	GAPDH	Unkn	D90-3		32.4212	32.4212	0				0	60
	B07	SYBR	GAPDH	Unkn	D180-1		28.2349	28.2349	0				0	60
	B08	SYBR	GAPDH	Unkn	D180-1		28.9205	28.9205	0				0	60
	B09	SYBR	GAPDH	Unkn	D180-1		28.5916	28.5916	0				0	60
	B10	SYBR	GAPDH	Unkn	D180-2		31.4	31.4	0				0	60
	B11	SYBR	GAPDH	Unkn	D180-2		31.913	31.913	0				0	60
	B12	SYBR	GAPDH	Unkn	D180-2		31.1964	31.1964	0				0	60
	C01	SYBR	GAPDH	Unkn	D180-3		27.2508	27.2508	0				0	60
	C02	SYBR	GAPDH	Unkn	D180-3		27.3836	27.3836	0				0	60
	C03	SYBR	GAPDH	Unkn	D180-3		27.751	27.751	0				0	60
	C04	SYBR	GAPDH	Unkn	Y3-1		33.7159	33.7159	0				0	60
	C05	SYBR	GAPDH	Unkn	Y3-1		33.5989	33.5989	0				0	60
	C06	SYBR	GAPDH	Unkn	Y3-1		33.0908	33.0908	0				0	60
	C07	SYBR	GAPDH	Unkn	Y3-2		30.3078	30.3078	0				0	60
	C08	SYBR	GAPDH	Unkn	Y3-2		30.6844	30.6844	0				0	60
	C09	SYBR	GAPDH	Unkn	Y3-2		30.281	30.281	0				0	60
	C10	SYBR	GAPDH	Unkn	Y3-3		33.3667	33.3667	0				0	60
	C11	SYBR	GAPDH	Unkn	Y3-3		33.3047	33.3047	0				0	60
	C12	SYBR	GAPDH	Unkn	Y3-3		34.2016	34.2016	0				0	60

## Sheet: CTSK
	Well	Fluor	Target	Content	Sample	Biological Set Name	Cq	Cq Mean	Cq Std. Dev	Starting Quantity (SQ)	Log Starting Quantity	SQ Mean	SQ Std. Dev	Set Point	Well Note
	A01	SYBR	CTSK	Unkn	D3-1		30.2163	30.2163	0				0	58
	A02	SYBR	CTSK	Unkn	D3-1		30.1589	30.1589	0				0	58
	A03	SYBR	CTSK	Unkn	D3-1		30.1014	30.1014	0				0	58
	A04	SYBR	CTSK	Unkn	D3-2		30.3405	30.3405	0				0	58
	A05	SYBR	CTSK	Unkn	D3-2		30.2772	30.2772	0				0	58
	A06	SYBR	CTSK	Unkn	D3-2		30.1164	30.1164	0				0	58
	A07	SYBR	CTSK	Unkn	D3-3		30.2784	30.2784	0				0	58
	A08	SYBR	CTSK	Unkn	D3-3		30.2181	30.2181	0				0	58
	A09	SYBR	CTSK	Unkn	D3-3		27.5439	27.5439	0				0	58
	A10	SYBR	CTSK	Unkn	D90-1		27.4803	27.4803	0				0	58
	A11	SYBR	CTSK	Unkn	D90-1		27.3301	27.3301	0				0	58
	A12	SYBR	CTSK	Unkn	D90-1		27.7792	27.7792	0				0	58
	B01	SYBR	CTSK	Unkn	D90-2		29.2881	29.2881	0				0	58
	B02	SYBR	CTSK	Unkn	D90-2		29.3818	29.3818	0				0	58
	B03	SYBR	CTSK	Unkn	D90-2		29.183	29.183	0				0	58
	B04	SYBR	CTSK	Unkn	D90-3		30.9334	30.9334	0				0	58
	B05	SYBR	CTSK	Unkn	D90-3		31.8613	31.8613	0				0	58
	B06	SYBR	CTSK	Unkn	D90-3		30.0055	30.0055	0				0	58
	B07	SYBR	CTSK	Unkn	D180-1		27.1	27.1	0				0	58
	B08	SYBR	CTSK	Unkn	D180-1		27.1718	27.1718	0				0	58
	B09	SYBR	CTSK	Unkn	D180-1		27.2437	27.2437	0				0	58
	B10	SYBR	CTSK	Unkn	D180-2		29.7762	29.7762	0				0	58
	B11	SYBR	CTSK	Unkn	D180-2		28.6486	28.6486	0				0	58
	B12	SYBR	CTSK	Unkn	D180-2		28.3952	28.3952	0				0	58
	C01	SYBR	CTSK	Unkn	D180-3		26.9	26.9	0				0	58
	C02	SYBR	CTSK	Unkn	D180-3		27.1359	27.1359	0				0	58
	C03	SYBR	CTSK	Unkn	D180-3		27.118	27.118	0				0	58
	C04	SYBR	CTSK	Unkn	Y3-1		30.0949	30.0949	0				0	58
	C05	SYBR	CTSK	Unkn	Y3-1		30.8243	30.8243	0				0	58
	C06	SYBR	CTSK	Unkn	Y3-1		31.0275	31.0275	0				0	58
	C07	SYBR	CTSK	Unkn	Y3-2		28.0949	28.0949	0				0	58
	C08	SYBR	CTSK	Unkn	Y3-2		28.2171	28.2171	0				0	58
	C09	SYBR	CTSK	Unkn	Y3-2		28.3393	28.3393	0				0	58
	C10	SYBR	CTSK	Unkn	Y3-3		30.9259	30.9259	0				0	58
	C11	SYBR	CTSK	Unkn	Y3-3		30.9767	30.9767	0				0	58
	C12	SYBR	CTSK	Unkn	Y3-3		30.0393	30.0393	0				0	58

## Sheet: ELN
	Well	Fluor	Target	Content	Sample	Biological Set Name	Cq	Cq Mean	Cq Std. Dev	Starting Quantity (SQ)	Log Starting Quantity	SQ Mean	SQ Std. Dev	Set Point	Well Note
	D01	SYBR	ELN	Unkn	D3-1		33.0964	33.0964	0				0	60
	D02	SYBR	ELN	Unkn	D3-1		33.2197	33.2197	0				0	60
	D03	SYBR	ELN	Unkn	D3-1		32.832	32.832	0				0	60
	D04	SYBR	ELN	Unkn	D3-2		34.6515	34.6515	0				0	60
	D05	SYBR	ELN	Unkn	D3-2		34.1052	34.1052	0				0	60
	D06	SYBR	ELN	Unkn	D3-2		34.4802	34.4802	0				0	60
	D07	SYBR	ELN	Unkn	D3-3		33.6275	33.6275	0				0	60
	D08	SYBR	ELN	Unkn	D3-3		32.6373	32.6373	0				0	60
	D09	SYBR	ELN	Unkn	D3-3		32.8179	32.8179	0				0	60
	D10	SYBR	ELN	Unkn	D90-1		32.2874	32.2874	0				0	60
	D11	SYBR	ELN	Unkn	D90-1		32.0058	32.0058	0				0	60
	D12	SYBR	ELN	Unkn	D90-1		32.4689	32.4689	0				0	60
	E01	SYBR	ELN	Unkn	D90-2		32.9134	32.9134	0				0	60
	E02	SYBR	ELN	Unkn	D90-2		32.9651	32.9651	0				0	60
	E03	SYBR	ELN	Unkn	D90-2		32.9782	32.9782	0				0	60
	E04	SYBR	ELN	Unkn	D90-3		33.2644	33.2644	0				0	60
	E05	SYBR	ELN	Unkn	D90-3		33.5143	33.5143	0				0	60
	E06	SYBR	ELN	Unkn	D90-3		32.8179	32.8179	0				0	60
	E07	SYBR	ELN	Unkn	D180-1		31.0836	31.0836	0				0	60
	E08	SYBR	ELN	Unkn	D180-1		31.2648	31.2648	0				0	60
	E09	SYBR	ELN	Unkn	D180-1		31.4686	31.4686	0				0	60
	E10	SYBR	ELN	Unkn	D180-2		32.4116	32.4116	0				0	60
	E11	SYBR	ELN	Unkn	D180-2		31.7734	31.7734	0				0	60
	E12	SYBR	ELN	Unkn	D180-2		32.61	32.61	0				0	60
	F01	SYBR	ELN	Unkn	D180-3		31.1448	31.1448	0				0	60
	F02	SYBR	ELN	Unkn	D180-3		30.9556	30.9556	0				0	60
	F03	SYBR	ELN	Unkn	D180-3		30.8198	30.8198	0				0	60
	F04	SYBR	ELN	Unkn	Y3-1		34.2652	34.2652	0				0	60
	F05	SYBR	ELN	Unkn	Y3-1		33.6178	33.6178	0				0	60
	F06	SYBR	ELN	Unkn	Y3-1		34.9378	34.9378	0				0	60
	F07	SYBR	ELN	Unkn	Y3-2		32.8346	32.8346	0				0	60
	F08	SYBR	ELN	Unkn	Y3-2		32.7873	32.7873	0				0	60
	F09	SYBR	ELN	Unkn	Y3-2		32.74	32.74	0				0	60
	F10	SYBR	ELN	Unkn	Y3-3		33.1552	33.1552	0				0	60
	F11	SYBR	ELN	Unkn	Y3-3		34.2417	34.2417	0				0	60
	F12	SYBR	ELN	Unkn	Y3-3		33.1552	33.1552	0				0	60

## Sheet: MEG3
	Well	Fluor	Target	Content	Sample	Biological Set Name	Cq	Cq Mean	Cq Std. Dev	Starting Quantity (SQ)	Log Starting Quantity	SQ Mean	SQ Std. Dev	Set Point	Well Note
	A01	SYBR	MEG3	Unkn	D3-1		29.8734	29.8734	0				0	61
	A02	SYBR	MEG3	Unkn	D3-1		29.6359	29.6359	0				0	61
	A03	SYBR	MEG3	Unkn	D3-1		30.0111	30.0111	0				0	61
	A04	SYBR	MEG3	Unkn	D3-2		29.7129	29.7129	0				0	61
	A05	SYBR	MEG3	Unkn	D3-2		30.2343	30.2343	0				0	61
	A06	SYBR	MEG3	Unkn	D3-2		30.3081	30.3081	0				0	61
	A07	SYBR	MEG3	Unkn	D3-3		29.5069	29.5069	0				0	61
	A08	SYBR	MEG3	Unkn	D3-3		29.9027	29.9027	0				0	61
	A09	SYBR	MEG3	Unkn	D3-3		29.3549	29.3549	0				0	61
	A10	SYBR	MEG3	Unkn	D90-1		29.9517	29.9517	0				0	61
	A11	SYBR	MEG3	Unkn	D90-1		29.4283	29.4283	0				0	61
	A12	SYBR	MEG3	Unkn	D90-1		29.4075	29.4075	0				0	61
	B01	SYBR	MEG3	Unkn	D90-2		29.8001	29.8001	0				0	61
	B02	SYBR	MEG3	Unkn	D90-2		29.5522	29.5522	0				0	61
	B03	SYBR	MEG3	Unkn	D90-2		29.6381	29.6381	0				0	61
	B04	SYBR	MEG3	Unkn	D90-3		29.6741	29.6741	0				0	61
	B05	SYBR	MEG3	Unkn	D90-3		29.7032	29.7032	0				0	61
	B06	SYBR	MEG3	Unkn	D90-3		30.0704	30.0704	0				0	61
	B07	SYBR	MEG3	Unkn	D180-1		28.5797	28.5797	0				0	61
	B08	SYBR	MEG3	Unkn	D180-1		28.4587	28.4587	0				0	61
	B09	SYBR	MEG3	Unkn	D180-1		28.491	28.491	0				0	61
	B10	SYBR	MEG3	Unkn	D180-2		28.3552	28.3552	0				0	61
	B11	SYBR	MEG3	Unkn	D180-2		28.4412	28.4412	0				0	61
	B12	SYBR	MEG3	Unkn	D180-2		28.6851	28.6851	0				0	61
	C01	SYBR	MEG3	Unkn	D180-3		28.4675	28.4675	0				0	61
	C02	SYBR	MEG3	Unkn	D180-3		28.45	28.45	0				0	61
	C03	SYBR	MEG3	Unkn	D180-3		28.588	28.588	0				0	61
	C04	SYBR	MEG3	Unkn	Y3-1		30.5735	30.5735	0				0	61
	C05	SYBR	MEG3	Unkn	Y3-1		30.5252	30.5252	0				0	61
	C06	SYBR	MEG3	Unkn	Y3-1		30.6217	30.6217	0				0	61
	C07	SYBR	MEG3	Unkn	Y3-2		29.3121	29.3121	0				0	61
	C08	SYBR	MEG3	Unkn	Y3-2		29.3655	29.3655	0				0	61
	C09	SYBR	MEG3	Unkn	Y3-2		29.3572	29.3572	0				0	61
	C10	SYBR	MEG3	Unkn	Y3-3		30.4569	30.4569	0				0	61
	C11	SYBR	MEG3	Unkn	Y3-3		30.2139	30.2139	0				0	61
	C12	SYBR	MEG3	Unkn	Y3-3		30.6999	30.6999	0				0	61

## Sheet: URS0001952842
	Well	Fluor	Target	Content	Sample	Biological Set Name	Cq	Cq Mean	Cq Std. Dev	Starting Quantity (SQ)	Log Starting Quantity	SQ Mean	SQ Std. Dev	Set Point	Well Note
	A01	SYBR	URS0001952842	Unkn	D3-1		33.1024	33.1024	0				0	56.2
	A02	SYBR	URS0001952842	Unkn	D3-1		32.415	32.415	0				0	56.2
	A03	SYBR	URS0001952842	Unkn	D3-1		31.4555	31.4555	0				0	56.2
	A04	SYBR	URS0001952842	Unkn	D3-2		32.9315	32.9315	0				0	56.2
	A05	SYBR	URS0001952842	Unkn	D3-2		32.8091	32.8091	0				0	56.2
	A06	SYBR	URS0001952842	Unkn	D3-2		32.5271	32.5271	0				0	56.2
	A07	SYBR	URS0001952842	Unkn	D3-3		33.2123	33.2123	0				0	56.2
	A08	SYBR	URS0001952842	Unkn	D3-3		33.4435	33.4435	0				0	56.2
	A09	SYBR	URS0001952842	Unkn	D3-3		32.9325	32.9325	0				0	56.2
	B01	SYBR	URS0001952842	Unkn	D90-1		33.0196	33.0196	0				0	56.2
	B02	SYBR	URS0001952842	Unkn	D90-1		32.9853	32.9853	0				0	56.2
	B03	SYBR	URS0001952842	Unkn	D90-1		32.758	32.758	0				0	56.2
	B04	SYBR	URS0001952842	Unkn	D90-2		32.6149	32.6149	0				0	56.2
	B05	SYBR	URS0001952842	Unkn	D90-2		32.2121	32.2121	0				0	56.2
	B06	SYBR	URS0001952842	Unkn	D90-2		32.4259	32.4259	0				0	56.2
	B07	SYBR	URS0001952842	Unkn	D90-3		32.8891	32.8891	0				0	56.2
	B08	SYBR	URS0001952842	Unkn	D90-3		32.9867	32.9867	0				0	56.2
	B09	SYBR	URS0001952842	Unkn	D90-3		33.2155	33.2155	0				0	56.2
	C01	SYBR	URS0001952842	Unkn	D180-1		31.4731	31.4731	0				0	56.2
	C02	SYBR	URS0001952842	Unkn	D180-1		30.8903	30.8903	0				0	56.2
	C03	SYBR	URS0001952842	Unkn	D180-1		31.3673	31.3673	0				0	56.2
	C04	SYBR	URS0001952842	Unkn	D180-2		31.7146	31.7146	0				0	56.2
	C05	SYBR	URS0001952842	Unkn	D180-2		31.7656	31.7656	0				0	56.2
	C06	SYBR	URS0001952842	Unkn	D180-2		32.3784	32.3784	0				0	56.2
	C07	SYBR	URS0001952842	Unkn	D180-3		30.3496	30.3496	0				0	56.2
	C08	SYBR	URS0001952842	Unkn	D180-3		30.1995	30.1995	0				0	56.2
	C09	SYBR	URS0001952842	Unkn	D180-3		30.0533	30.0533	0				0	56.2
	D01	SYBR	URS0001952842	Unkn	Y3-1		32.8443	32.8443	0				0	56.2
	D02	SYBR	URS0001952842	Unkn	Y3-1		33.2006	33.2006	0				0	56.2
	D03	SYBR	URS0001952842	Unkn	Y3-1		32.9442	32.9442	0				0	56.2
	D04	SYBR	URS0001952842	Unkn	Y3-2		31.1417	31.1417	0				0	56.2
	D05	SYBR	URS0001952842	Unkn	Y3-2		30.9809	30.9809	0				0	56.2
	D06	SYBR	URS0001952842	Unkn	Y3-2		31.3025	31.3025	0				0	56.2
	D07	SYBR	URS0001952842	Unkn	Y3-3		33.9006	33.9006	0				0	56.2
	D08	SYBR	URS0001952842	Unkn	Y3-3		33.6258	33.6258	0				0	56.2
	D09	SYBR	URS0001952842	Unkn	Y3-3		33.7326	33.7326	0				0	56.2

## Sheet: novel-circ-008475
	Well	Fluor	Target	Content	Sample	Biological Set Name	Cq	Cq Mean	Cq Std. Dev	Starting Quantity (SQ)	Log Starting Quantity	SQ Mean	SQ Std. Dev	Set Point	Well Note
	A01	SYBR	novel-circ-008475	Unkn	D3-1		32.7861	32.7861	0				0	60
	A02	SYBR	novel-circ-008475	Unkn	D3-1		32.9982	32.9982	0				0	60
	A03	SYBR	novel-circ-008475	Unkn	D3-1		33.2174	33.2174	0				0	60
	A04	SYBR	novel-circ-008475	Unkn	D3-2		33.2546	33.2546	0				0	60
	A05	SYBR	novel-circ-008475	Unkn	D3-2		33.0482	33.0482	0				0	60
	A06	SYBR	novel-circ-008475	Unkn	D3-2		32.957	32.957	0				0	60
	A07	SYBR	novel-circ-008475	Unkn	D3-3		32.5203	32.5203	0				0	60
	A08	SYBR	novel-circ-008475	Unkn	D3-3		32.1489	32.1489	0				0	60
	A09	SYBR	novel-circ-008475	Unkn	D3-3		33.5432	33.5432	0				0	60
	A10	SYBR	novel-circ-008475	Unkn	D90-1		30.5002	30.5002	0				0	60
	A11	SYBR	novel-circ-008475	Unkn	D90-1		30.4117	30.4117	0				0	60
	A12	SYBR	novel-circ-008475	Unkn	D90-1		31.1464	31.1464	0				0	60
	B01	SYBR	novel-circ-008475	Unkn	D90-2		32.1529	32.1529	0				0	60
	B02	SYBR	novel-circ-008475	Unkn	D90-2		31.5971	31.5971	0				0	60
	B03	SYBR	novel-circ-008475	Unkn	D90-2		31.8145	31.8145	0				0	60
	B04	SYBR	novel-circ-008475	Unkn	D90-3		32.9209	32.9209	0				0	60
	B05	SYBR	novel-circ-008475	Unkn	D90-3		32.2412	32.2412	0				0	60
	B06	SYBR	novel-circ-008475	Unkn	D90-3		32.8313	32.8313	0				0	60
	B07	SYBR	novel-circ-008475	Unkn	D180-1		31.1509	31.1509	0				0	60
	B08	SYBR	novel-circ-008475	Unkn	D180-1		31.412	31.412	0				0	60
	B09	SYBR	novel-circ-008475	Unkn	D180-1		31.5363	31.5363	0				0	60
	B10	SYBR	novel-circ-008475	Unkn	D180-2		33.1971	33.1971	0				0	60
	B11	SYBR	novel-circ-008475	Unkn	D180-2		33.0217	33.0217	0				0	60
	B12	SYBR	novel-circ-008475	Unkn	D180-2		32.8681	32.8681	0				0	60
	C01	SYBR	novel-circ-008475	Unkn	D180-3		29.6254	29.6254	0				0	60
	C02	SYBR	novel-circ-008475	Unkn	D180-3		30.7125	30.7125	0				0	60
	C03	SYBR	novel-circ-008475	Unkn	D180-3		29.8893	29.8893	0				0	60
	C04	SYBR	novel-circ-008475	Unkn	Y3-1		33.8782	33.8782	0				0	60
	C05	SYBR	novel-circ-008475	Unkn	Y3-1		33.9942	33.9942	0				0	60
	C06	SYBR	novel-circ-008475	Unkn	Y3-1		33.6407	33.6407	0				0	60
	C07	SYBR	novel-circ-008475	Unkn	Y3-2		32.0246	32.0246	0				0	60
	C08	SYBR	novel-circ-008475	Unkn	Y3-2		32.1109	32.1109	0				0	60
	C09	SYBR	novel-circ-008475	Unkn	Y3-2		32.0414	32.0414	0				0	60
	C10	SYBR	novel-circ-008475	Unkn	Y3-3		33.8288	33.8288	0				0	60
	C11	SYBR	novel-circ-008475	Unkn	Y3-3		33.8054	33.8054	0				0	60
	C12	SYBR	novel-circ-008475	Unkn	Y3-3		33.9388	33.9388	0				0	60

## Sheet: U6
	Well	Fluor	Target	Content	Sample	Biological Set Name	Cq	Cq Mean	Cq Std. Dev	Starting Quantity (SQ)	Log Starting Quantity	SQ Mean	SQ Std. Dev	Set Point	Well Note
	A01	SYBR	U6	Unkn	D3-1		15.1884	15.1884	0				0	60
	A02	SYBR	U6	Unkn	D3-1		15.7294	15.7294	0				0	60
	A03	SYBR	U6	Unkn	D3-1		15.4502	15.4502	0				0	60
	A04	SYBR	U6	Unkn	D3-2		15.5915	15.5915	0				0	60
	A05	SYBR	U6	Unkn	D3-2		15.014	15.014	0				0	60
	A06	SYBR	U6	Unkn	D3-2		15.2931	15.2931	0				0	60
	A07	SYBR	U6	Unkn	D3-3		16.5845	16.5845	0				0	60
	A08	SYBR	U6	Unkn	D3-3		16.8468	16.8468	0				0	60
	A09	SYBR	U6	Unkn	D3-3		16.3781	16.3781	0				0	60
	A10	SYBR	U6	Unkn	D90-1		20.7563	20.7563	0				0	60
	A11	SYBR	U6	Unkn	D90-1		20.7061	20.7061	0				0	60
	A12	SYBR	U6	Unkn	D90-1		20.4975	20.4975	0				0	60
	B01	SYBR	U6	Unkn	D90-2		20.6638	20.6638	0				0	60
	B02	SYBR	U6	Unkn	D90-2		20.6587	20.6587	0				0	60
	B03	SYBR	U6	Unkn	D90-2		20.7789	20.7789	0				0	60
	B04	SYBR	U6	Unkn	D90-3		19.4393	19.4393	0				0	60
	B05	SYBR	U6	Unkn	D90-3		19.5591	19.5591	0				0	60
	B06	SYBR	U6	Unkn	D90-3		19.4293	19.4293	0				0	60
	B07	SYBR	U6	Unkn	D180-1		20.1272	20.1272	0				0	60
	B08	SYBR	U6	Unkn	D180-1		20.1024	20.1024	0				0	60
	B09	SYBR	U6	Unkn	D180-1		20.0545	20.0545	0				0	60
	B10	SYBR	U6	Unkn	D180-2		17.735	17.735	0				0	60
	B11	SYBR	U6	Unkn	D180-2		17.7277	17.7277	0				0	60
	B12	SYBR	U6	Unkn	D180-2		17.8887	17.8887	0				0	60
	C01	SYBR	U6	Unkn	D180-3		22.6147	22.6147	0				0	60
	C02	SYBR	U6	Unkn	D180-3		22.4858	22.4858	0				0	60
	C03	SYBR	U6	Unkn	D180-3		22.3401	22.3401	0				0	60
	C04	SYBR	U6	Unkn	Y3-1		18.1281	18.1281	0				0	60
	C05	SYBR	U6	Unkn	Y3-1		18.2055	18.2055	0				0	60
	C06	SYBR	U6	Unkn	Y3-1		18.3512	18.3512	0				0	60
	C07	SYBR	U6	Unkn	Y3-2		20.2639	20.2639	0				0	60
	C08	SYBR	U6	Unkn	Y3-2		20.2487	20.2487	0				0	60
	C09	SYBR	U6	Unkn	Y3-2		20.268	20.268	0				0	60
	C10	SYBR	U6	Unkn	Y3-3		18.6712	18.6712	0				0	60
	C11	SYBR	U6	Unkn	Y3-3		19.0255	19.0255	0				0	60
	C12	SYBR	U6	Unkn	Y3-3		18.5122	18.5122	0				0	60

## Sheet: miR-30b-5p
	Well	Fluor	Target	Content	Sample	Biological Set Name	Cq	Cq Mean	Cq Std. Dev	Starting Quantity (SQ)	Log Starting Quantity	SQ Mean	SQ Std. Dev	Set Point	Well Note
	A01	SYBR	miR-30b-5p	Unkn	D3-1		17.7219	17.7219	0				0	60
	A02	SYBR	miR-30b-5p	Unkn	D3-1		17.9073	17.9073	0				0	60
	A03	SYBR	miR-30b-5p	Unkn	D3-1		17.0097	17.0097	0				0	60
	A04	SYBR	miR-30b-5p	Unkn	D3-2		16.4211	16.4211	0				0	60
	A05	SYBR	miR-30b-5p	Unkn	D3-2		16.5219	16.5219	0				0	60
	A06	SYBR	miR-30b-5p	Unkn	D3-2		16.9073	16.9073	0				0	60
	A07	SYBR	miR-30b-5p	Unkn	D3-3		18.7902	18.7902	0				0	60
	A08	SYBR	miR-30b-5p	Unkn	D3-3		19.0597	19.0597	0				0	60
	A09	SYBR	miR-30b-5p	Unkn	D3-3		19.1226	19.1226	0				0	60
	A10	SYBR	miR-30b-5p	Unkn	D90-1		26.6217	26.6217	0				0	60
	A11	SYBR	miR-30b-5p	Unkn	D90-1		26.7224	26.7224	0				0	60
	A12	SYBR	miR-30b-5p	Unkn	D90-1		26.7128	26.7128	0				0	60
	B01	SYBR	miR-30b-5p	Unkn	D90-2		27.1188	27.1188	0				0	60
	B02	SYBR	miR-30b-5p	Unkn	D90-2		26.9296	26.9296	0				0	60
	B03	SYBR	miR-30b-5p	Unkn	D90-2		26.4107	26.4107	0				0	60
	B04	SYBR	miR-30b-5p	Unkn	D90-3		24.4493	24.4493	0				0	60
	B05	SYBR	miR-30b-5p	Unkn	D90-3		24.1517	24.1517	0				0	60
	B06	SYBR	miR-30b-5p	Unkn	D90-3		24.02	24.02	0				0	60
	B07	SYBR	miR-30b-5p	Unkn	D180-1		23.3869	23.3869	0				0	60
	B08	SYBR	miR-30b-5p	Unkn	D180-1		23.0691	23.0691	0				0	60
	B09	SYBR	miR-30b-5p	Unkn	D180-1		23.4867	23.4867	0				0	60
	B10	SYBR	miR-30b-5p	Unkn	D180-2		21.8368	21.8368	0				0	60
	B11	SYBR	miR-30b-5p	Unkn	D180-2		21.5368	21.5368	0				0	60
	B12	SYBR	miR-30b-5p	Unkn	D180-2		21.62	21.62	0				0	60
	C01	SYBR	miR-30b-5p	Unkn	D180-3		24.8578	24.8578	0				0	60
	C02	SYBR	miR-30b-5p	Unkn	D180-3		24.7109	24.7109	0				0	60
	C03	SYBR	miR-30b-5p	Unkn	D180-3		25.2011	25.2011	0				0	60
	C04	SYBR	miR-30b-5p	Unkn	Y3-1		21.0808	21.0808	0				0	60
	C05	SYBR	miR-30b-5p	Unkn	Y3-1		21.5805	21.5805	0				0	60
	C06	SYBR	miR-30b-5p	Unkn	Y3-1		21.3734	21.3734	0				0	60
	C07	SYBR	miR-30b-5p	Unkn	Y3-2		23.1114	23.1114	0				0	60
	C08	SYBR	miR-30b-5p	Unkn	Y3-2		23.0246	23.0246	0				0	60
	C09	SYBR	miR-30b-5p	Unkn	Y3-2		23.1586	23.1586	0				0	60
	C10	SYBR	miR-30b-5p	Unkn	Y3-3		21.668	21.668	0				0	60
	C11	SYBR	miR-30b-5p	Unkn	Y3-3		21.0808	21.0808	0				0	60
	C12	SYBR	miR-30b-5p	Unkn	Y3-3		20.9882	20.9882	0				0	60
